# Supplementary material for: Rapid Profiling of Protein Complex Reorganization in Perturbed Systems
Source: J Proteome Res. 2023 Apr 14;22(5):1520–36. doi: 10.1021/acs.jproteome.3c00125 (PMC10167687; doi:10.1021/acs.jproteome.3c00125)
Supplement: Supplementary file 2 — pr3c00125_si_002.xlsx [file pr3c00125_si_002.xlsx]

## Sheet: Index
table	name	description
S1	S1_HeLa_short_protein_SEC_feats	protein SEC features detected in the HeLa short gradient analysis
S2	S2_HeLa_short_complexes	complex SEC features detected in the HeLa short gradient analysis
S3	S3_HeLa_short_complexes_coll	complex SEC features detected in the HeLa short gradient analysis with redundancy collapsed (based on subunit composition and position in the SEC dimension)
S4	S4_HeLa_long_protein_SEC_feats	protein SEC features detected in the HeLa long gradient analysis
S5	S5_HeLa_long_complexes	complex SEC features detected in the HeLa long gradient analysis
S6	S6_HeLa_long_complexes_coll	complex SEC features detected in the HeLa long gradient analysis with redundancy collapsed (based on subunit composition and position in the SEC dimension)
S7	S7_THP_AMF_compare_undiff_diff	comparative absolute mass fraction (AMF) analysis for THP1 undifferentiated and differentiated states
S8	S8_THP_AMF_compare_diff_stim	comparative absolute mass fraction (AMF) analysis for THP1 differentiated and stimulated states
S9	S9_THP_PC_protein_SEC_feats	protein SEC features detected in THP1 experiment over all groups and replicates
S10	S10_THP_PC_compare_undiff_diff	comparative protein-centric (PC) analysis for THP1 undifferentiated and differentiated states
S11	S11_THP_PC_compare_diff_stim	comparative protein-centric (PC) analysis for THP1 differentiated and stimulated states
S12	S12_CC_complex_hypotheses	protein complex hypothesis combined from STRING and CORUM and used as input to complex-centric analysis
S13	S13_CC_complex_feats	complex SEC features detected in THP1 experiment over all groups and replicates
S14	S14_CC_complex_feats_collapsed	complex SEC features detected in THP1 experiment over all groups and replicates with redundancy collapsed (based on subunit composition and position in the SEC dimension)
S15	S15_THP_CC_compare_undiff_diff	comparative complex-centric (CC) analysis for THP1 undifferentiated and differentiated states
S16	S16_THP_CC_compare_diff_stim	comparative complex-centric (CC) analysis for THP1 differentiated and stimulated states
S17	S17_THP_summary_signficant_prot	summary of proteins called as significantly changing between conditions (complexes are reduced to protein subunits)
S18	S18_MW_calibration_Yarra4000	SEC molecular weight calibration curve

## Sheet: S1_hela_short_protein_SEC_feats
protein_id	protein_name	subunits_annotated	n_subunits_annotated	subunits_detected	n_subunits_detected	completeness	left_pp	right_pp	apex	apex_mw	area	peak_corr	monomer_sec	monomer_mw	in_complex	coelution_score	decoy	pvalue	qvalue
A0AVT1	A0AVT1	AC(UniMod:4)IGDTLC(UniMod:4)QK;ALQLLHC(UniMod:4)FPLDIR;C(UniMod:4)LANLRPLLDSGTMGTK;C(UniMod:4)QAWDLGTNFFLSEDDVVNKR;DDDHNGHIDFITAASNLR;DGSLFWQSPK;DPPEEEIPFC(UniMod:4)TLK;EIFISNITQANPGIVTC(UniMod:4)LENHPHK;FDLNEPLHLSFLQNAAK;FISADVHGIWSR;FWQTYSSAEEVLQK;GM(UniMod:35)ITVTDPDLIEK;GMITVTDPDLIEK;IQSGHSLEGC(UniMod:4)FQVIK;KPNVGC(UniMod:4)QQDSEELLK;LETGQFLTFR;LFC(UniMod:4)DFGDEFEVLDTTGEEPK;M(UniMod:35)LYVP…	40	AC(UniMod:4)IGDTLC(UniMod:4)QK;ALQLLHC(UniMod:4)FPLDIR;C(UniMod:4)LANLRPLLDSGTMGTK;C(UniMod:4)QAWDLGTNFFLSEDDVVNKR;DDDHNGHIDFITAASNLR;DGSLFWQSPK;DPPEEEIPFC(UniMod:4)TLK;EIFISNITQANPGIVTC(UniMod:4)LENHPHK;FDLNEPLHLSFLQNAAK;FISADVHGIWSR;FWQTYSSAEEVLQK;GM(UniMod:35)ITVTDPDLIEK;GMITVTDPDLIEK;IQSGHSLEGC(UniMod:4)FQVIK;KPNVGC(UniMod:4)QQDSEELLK;LETGQFLTFR;LFC(UniMod:4)DFGDEFEVLDTTGEEPK;M(UniMod:35)LYVP…	39	0.975	42	51	46	107.169	93575.6	0.916864	45	117.97	FALSE	1	0	6.44745e-05	0.000120546
A0FGR8	A0FGR8	AC(UniMod:4)DLPAWVHFPDTER;ALALLEDEER;AQPPEAGPQGLHDLGR;EPTPSIASDISLPIATQELR;FQLSNSGPNSTIK;GANTHLSTFSFTK;IHFIEAQDLQGK;ISSNPNPVVQMSVGHK;ITVPLVSEVQIAQLR;LLDEWFTLDEVPK;NLIAFSEDGSDPYVR;SSSSLLASPGHISVK;VDVGQQPLR;VGNQIFQSR;VLVALASEELAK;VPLSQLLTSEDMTVSQR	16	AC(UniMod:4)DLPAWVHFPDTER;ALALLEDEER;AQPPEAGPQGLHDLGR;FQLSNSGPNSTIK;ISSNPNPVVQMSVGHK;ITVPLVSEVQIAQLR;LLDEWFTLDEVPK;NLIAFSEDGSDPYVR;SSSSLLASPGHISVK;VGNQIFQSR;VLVALASEELAK;VPLSQLLTSEDMTVSQR	12	0.75	2	15	12	3720.92	21821.9	0.880603	46	102.357	TRUE	1	0	6.44745e-05	0.000120546
A0FGR8	A0FGR8	AC(UniMod:4)DLPAWVHFPDTER;ALALLEDEER;AQPPEAGPQGLHDLGR;EPTPSIASDISLPIATQELR;FQLSNSGPNSTIK;GANTHLSTFSFTK;IHFIEAQDLQGK;ISSNPNPVVQMSVGHK;ITVPLVSEVQIAQLR;LLDEWFTLDEVPK;NLIAFSEDGSDPYVR;SSSSLLASPGHISVK;VDVGQQPLR;VGNQIFQSR;VLVALASEELAK;VPLSQLLTSEDMTVSQR	16	AQPPEAGPQGLHDLGR;FQLSNSGPNSTIK;VDVGQQPLR;VLVALASEELAK	4	0.25	20	39	24	1063.94	7409.94	0.901943	46	102.357	TRUE	0.823379	0	0.0133462	0.0143855
A0MZ66	A0MZ66	DQIVSVQEEK;ELEEQLENETLHK;EQAIGEYEDLRAENQK;GC(UniMod:4)ESAVDELK;ILAIELENLK;LTQQLEEER;LVEVIEEVNK;QAEPVVVLDPVSTHEPQTK;QLQLITSLK;QQLELLEEDKK;QSHLLLQSSIPDQQLLK;SLDPENSETELER;SM(UniMod:35)PVLGSVSSVTK;SMPVLGSVSSVTK;TLEAEFNSPSPPTPEPGEGPR;TVLNSEVLEQR;VTAEADSSSPTGILATSESK;VTFQPPSSIGC(UniMod:4)R	18	DQIVSVQEEK;EQAIGEYEDLRAENQK;GC(UniMod:4)ESAVDELK;ILAIELENLK;LTQQLEEER;LVEVIEEVNK;QAEPVVVLDPVSTHEPQTK;QLQLITSLK;QQLELLEEDKK;QSHLLLQSSIPDQQLLK;SLDPENSETELER;SM(UniMod:35)PVLGSVSSVTK;SMPVLGSVSSVTK;TLEAEFNSPSPPTPEPGEGPR;TVLNSEVLEQR;VTAEADSSSPTGILATSESK;VTFQPPSSIGC(UniMod:4)R	17	0.944444	25	42	30	568.917	33094.2	0.871429	50	71.64	TRUE	1	0	6.44745e-05	0.000120546
A1L0T0	A1L0T0	AAVETLGVPC(UniMod:4)FLGGMAR;DGHPVVVNILIGR;EQVPSLGSNVAC(UniMod:4)GLAYTDYHK;GALQAVDQLSLFRPLC(UniMod:4)K;HGGENVAAVLR;KADVIVLAGTVC(UniMod:4)DFR;LSGTVGVAAVTAGPGLTNTVTAVK;LVEGLQGQTWAPDWVEELR;RPLMVLGSQALLTPTSADK	9	AAVETLGVPC(UniMod:4)FLGGMAR;EQVPSLGSNVAC(UniMod:4)GLAYTDYHK;GALQAVDQLSLFRPLC(UniMod:4)K;HGGENVAAVLR;LVEGLQGQTWAPDWVEELR;RPLMVLGSQALLTPTSADK	6	0.666667	3	15	12	3720.92	6593.12	0.692026	50	67.868	TRUE	0.935603	0	0.00412637	0.00520219
A1L0T0	A1L0T0	AAVETLGVPC(UniMod:4)FLGGMAR;DGHPVVVNILIGR;EQVPSLGSNVAC(UniMod:4)GLAYTDYHK;GALQAVDQLSLFRPLC(UniMod:4)K;HGGENVAAVLR;KADVIVLAGTVC(UniMod:4)DFR;LSGTVGVAAVTAGPGLTNTVTAVK;LVEGLQGQTWAPDWVEELR;RPLMVLGSQALLTPTSADK	9	AAVETLGVPC(UniMod:4)FLGGMAR;LVEGLQGQTWAPDWVEELR;RPLMVLGSQALLTPTSADK	3	0.333333	15	26	19	1792.55	6812.49	0.918403	50	67.868	TRUE	0.865882	0	0.010187	0.0115178
A1X283	A1X283	AAAASVPNADGLK;AKPFLSNSLGGQDDTR;DQDEMNLER;EGWAPASYLK;EGWAPATFIDK;FEGRPVPDGDAK;GAVVEVIQK;GSLGPWGTGK;HYVYIIR;LIPIDEYC(UniMod:4)K;PNFLAPLPHEVTQLR;QESSEISLSVGQVVDIIEK;RLIPIDEYC(UniMod:4)K;SFLPGEGPGR;SGGDQTSVDPMVLEQYVVVANYQK;SLLDGEGPQAVGGQDVAFSR;SVPVPLQEAPQQRPVVPPR;TDLPEEKPDATPQNPFLK;TEPPQGEDQVDIC(UniMod:4)NLR;TSNASRPNFLAPLPHEVTQLR;VTWSSGSTEAIYR;YTVIYPYTAR	22	AAAASVPNADGLK;AKPFLSNSLGGQDDTR;DQDEMNLER;EGWAPASYLK;EGWAPATFIDK;FEGRPVPDGDAK;GAVVEVIQK;GSLGPWGTGK;HYVYIIR;LIPIDEYC(UniMod:4)K;PNFLAPLPHEVTQLR;QESSEISLSVGQVVDIIEK;RLIPIDEYC(UniMod:4)K;SFLPGEGPGR;SGGDQTSVDPMVLEQYVVVANYQK;SLLDGEGPQAVGGQDVAFSR;SVPVPLQEAPQQRPVVPPR;TDLPEEKPDATPQNPFLK;TEPPQGEDQVDIC(UniMod:4)NLR;TSNASRPNFLAPLPHEVTQLR;VTWSSGSTEAIYR;YTVIYPYTAR	22	1	33	48	38	246.922	40313.5	0.918233	47	101.579	TRUE	1	0	6.44745e-05	0.000120546
A2RRP1	A2RRP1	AVQEDEVGVPGSNSADLLR;GTDLEALLAIGK;IVDHLLASLQQGR;LATYEEILGVPHASEQR;LHPGDLITVVDAVTFSPK;LLAAVQDQC(UniMod:4)VEIR;LLDFTQAQILQGLR;LLGLAELLR;NQNIVLSAR;SAVNVASIQNYLSK	10	AVQEDEVGVPGSNSADLLR;LATYEEILGVPHASEQR;LHPGDLITVVDAVTFSPK;LLAAVQDQC(UniMod:4)VEIR;LLDFTQAQILQGLR;LLGLAELLR;SAVNVASIQNYLSK	7	0.7	3	21	12	3720.92	5816.18	0.699591	37	268.571	TRUE	0.974533	0	0.00141844	0.0019896
A3KN83	A3KN83	AGFLIGDGAGVGK;ASLGLVC(UniMod:4)EIGLR;EFSDFIQAVER;FIQTTASTRPSVSAPTVR;FQQAADLIDAEQR;GVIFATYSSLIGESQSGGK;GVLQSLIEK;HPDAVVETSSLSSVTPPDVWYK;IEEVLLSQSYVK;LESLGALTHGDR;LGIWGEGTPFR;NALEIVMK;QEPETVPTPALLNVR;QGLIGVGLINVEDR;QLSFTGVTFK;SELDVPVEILNITEK;SIDPDSIQSALLASGLGSK;TGLAVLELQNK;TIAGIIYENYLLSR;TLEALEEGGGELNDFVSTAK;VEGVLASVSGTNVK;VVSNDDGSISYESR;VVYASATGASEPR;YDMGILDLGSGDEK	24	AGFLIGDGAGVGK;ASLGLVC(UniMod:4)EIGLR;EFSDFIQAVER;FIQTTASTRPSVSAPTVR;FQQAADLIDAEQR;GVIFATYSSLIGESQSGGK;GVLQSLIEK;HPDAVVETSSLSSVTPPDVWYK;IEEVLLSQSYVK;LESLGALTHGDR;LGIWGEGTPFR;NALEIVMK;QEPETVPTPALLNVR;QGLIGVGLINVEDR;QLSFTGVTFK;SELDVPVEILNITEK;SIDPDSIQSALLASGLGSK;TGLAVLELQNK;TIAGIIYENYLLSR;TLEALEEGGGELNDFVSTAK;VEGVLASVSGTNVK;VVSNDDGSISYESR;VVYASATGASEPR;YDMGILDLGSGDEK	24	1	33	45	37	274.076	26144.6	0.951156	43	154.312	FALSE	1	0	6.44745e-05	0.000120546
A4D1P6	A4D1P6	KPEASGPEAEPC(UniMod:4)PELHTEPVEPLTR;LLLLGSGVGTVR;SLLSGLATGESGWSQHR;TNQVQEENEVLR;VASLDVDGVIK;VGFLSSLLPQSK	6	KPEASGPEAEPC(UniMod:4)PELHTEPVEPLTR;LLLLGSGVGTVR;SLLSGLATGESGWSQHR;VASLDVDGVIK;VGFLSSLLPQSK	5	0.833333	3	21	11	4130.11	6396.12	0.83714	48	83.344	TRUE	0.996941	0	0.000193424	0.000335532
A5A3E0	A5A3E0	EKLC(UniMod:4)YVALDFEQEMATVASSSSLEKSYELPDGQVITIGNER;LC(UniMod:4)YVALDFEQEM(UniMod:35)ATVASSSSLEK	2	EKLC(UniMod:4)YVALDFEQEMATVASSSSLEKSYELPDGQVITIGNER;LC(UniMod:4)YVALDFEQEM(UniMod:35)ATVASSSSLEK	2	1	51	58	54	46.514	119292	0.948323	45	121.445	FALSE	0.948323	0	0.00315925	0.00409414
A5A3E0	A5A3E0	EKLC(UniMod:4)YVALDFEQEMATVASSSSLEKSYELPDGQVITIGNER;LC(UniMod:4)YVALDFEQEM(UniMod:35)ATVASSSSLEK	2	EKLC(UniMod:4)YVALDFEQEMATVASSSSLEKSYELPDGQVITIGNER;LC(UniMod:4)YVALDFEQEM(UniMod:35)ATVASSSSLEK	2	1	30	39	34	374.804	26821.3	0.895953	45	121.445	TRUE	0.895953	0	0.00793037	0.00930648
A5YKK6	A5YKK6	AFSAFVGQMHQQGILK;AQAEQQHNPAANPTMIR;ASQQEIQHIVNR;AVEGLLDATSGADADLLLR;AVQELVHPVVDR;C(UniMod:4)PVVLAPLLYPEK;DAIAALGLLQK;EIDDEANSYFQR;ELNPSLNFK;EVTYELDHPGFQIR;EWVNLYHSAAAGR;GAFGVGQEQIDAFLK;GLHNVVYGIQR;GNAPEGLPQLMEVVR;GQQELLYVVPFVAK;IAFIFNNLSQSNMTQK;ILDVAQDLK;ILPDSGGVAK;ILTNFTGVMPPQFK;IVEPPENIQEK;LAEVGQYEQVK;LATEFELR;LGTSGLNQPTFQQSK;LPDPFTPNLK;MVLNETYR;NLDEQLSAPK;NLILSAFPR;QAWATDDVAQIYDK;QLAVYEEFAR;SL…	35	AFSAFVGQMHQQGILK;AQAEQQHNPAANPTMIR;AVEGLLDATSGADADLLLR;AVQELVHPVVDR;C(UniMod:4)PVVLAPLLYPEK;DAIAALGLLQK;EIDDEANSYFQR;ELNPSLNFK;EVTYELDHPGFQIR;EWVNLYHSAAAGR;GAFGVGQEQIDAFLK;GLHNVVYGIQR;GNAPEGLPQLMEVVR;GQQELLYVVPFVAK;IAFIFNNLSQSNMTQK;ILDVAQDLK;ILPDSGGVAK;ILTNFTGVMPPQFK;IVEPPENIQEK;LAEVGQYEQVK;LGTSGLNQPTFQQSK;LPDPFTPNLK;MVLNETYR;NLDEQLSAPK;NLILSAFPR;QAWATDDVAQIYDK;QLAVYEEFAR;SLDLIESLLR;SNYEAMIDR;SPV…	32	0.914286	2	31	12	3720.92	94026.7	0.810857	37	266.939	TRUE	1	0	6.44745e-05	0.000120546
A6NDG6	A6NDG6	AVVVGFDPHFSYM(UniMod:35)K;AVVVGFDPHFSYMK;FIAGTGC(UniMod:4)LVR;FIFDC(UniMod:4)VSQEYGINPER;GETAVPGAPEALR;LDTDILLGATC(UniMod:4)GLK;LGFITNNSSK;TILTLTGVSTLGDVK;YLQQPGC(UniMod:4)LLVGTNMDNR	9	AVVVGFDPHFSYMK;FIAGTGC(UniMod:4)LVR;FIFDC(UniMod:4)VSQEYGINPER;GETAVPGAPEALR;LDTDILLGATC(UniMod:4)GLK;LGFITNNSSK;TILTLTGVSTLGDVK;YLQQPGC(UniMod:4)LLVGTNMDNR	8	0.888889	48	55	51	63.608	22270.6	0.963679	57	34.006	FALSE	1	0	6.44745e-05	0.000120546
A6NHR9	A6NHR9	AC(UniMod:4)VC(UniMod:4)QTLGISPEEK;AHVEGDGVVEGIIR;ANLGVFSVFAPR;DLNSQLEYLR;DLQNPIIVQLC(UniMod:4)DQWDNPAPVQHVK;DSTEYFIVFEPR;EAIYSGYIR;EHLLQGLLPDVQVPTSVK;EINITSALAEK;EKDQLSQSIVMYK;ETYPDDPC(UniMod:4)FPSK;GLAPIEC(UniMod:4)YNR;GMVFGAPVPK;GSNEEDTDTPLFIGK;GVITRPDLPSK;IAHLAQIEDDR;IDFLPHYDTLVK;IEIPSC(UniMod:4)K;IHNIDIPTTQQVPHIEALLK;IKPPTPAVSNVR;ITHC(UniMod:4)PTLLTR;LLLIDWPELK;LMILPDPEKPVR;LQIFSVEGQK;LQVVLN…	36	AC(UniMod:4)VC(UniMod:4)QTLGISPEEK;AHVEGDGVVEGIIR;ANLGVFSVFAPR;DLNSQLEYLR;DLQNPIIVQLC(UniMod:4)DQWDNPAPVQHVK;DSTEYFIVFEPR;EAIYSGYIR;EHLLQGLLPDVQVPTSVK;EINITSALAEK;ETYPDDPC(UniMod:4)FPSK;GLAPIEC(UniMod:4)YNR;GMVFGAPVPK;GSNEEDTDTPLFIGK;GVITRPDLPSK;IAHLAQIEDDR;IDFLPHYDTLVK;IKPPTPAVSNVR;ITHC(UniMod:4)PTLLTR;LLLIDWPELK;LMILPDPEKPVR;LQIFSVEGQK;LQVVLNESNADTYAGRPLPSK;LSTSGNRPPANAETFSC(UniMod:4)NK;LTFMDLE…	33	0.916667	4	26	16	2451.35	43857.8	0.831619	39	226.374	TRUE	1	0	6.44745e-05	0.000120546
A6NKF1	A6NKF1	AEVASFVADR;ALAVDAAFR;DLC(UniMod:4)QAHGLPLDGEER;GPADPVLLQAQVQEGFGSLR;YLAGEVAESADIAR	5	AEVASFVADR;ALAVDAAFR;DLC(UniMod:4)QAHGLPLDGEER;GPADPVLLQAQVQEGFGSLR;YLAGEVAESADIAR	5	1	44	52	48	86.986	2402.96	0.936455	55	43.553	FALSE	0.999984	0	6.44745e-05	0.000120546
A6ZKI3	A6ZKI3	ALLALPIRPATR;ESPLLNDYR	2	ALLALPIRPATR;ESPLLNDYR	2	1	3	14	10	4584.3	1883.59	0.876292	66	13.171	TRUE	0.876292	0	0.00896196	0.0102503
A8MXV4	A8MXV4	FGLGPAPFSR;LANFASLSDLHK;TDNTGTLPEDVAFR	3	FGLGPAPFSR;LANFASLSDLHK;TDNTGTLPEDVAFR	3	1	52	60	56	37.754	1568.43	0.874662	55	42.233	FALSE	0.98429	0	0.00109607	0.00160445
A9UHW6	A9UHW6	EEEVDC(UniMod:4)LVLQLHR;IQSFDAETQQLLK	2	EEEVDC(UniMod:4)LVLQLHR;IQSFDAETQQLLK	2	1	42	50	46	107.169	885.036	0.956614	60	25.423	TRUE	0.956614	0	0.00270793	0.00357284
A9UHW6	A9UHW6	EEEVDC(UniMod:4)LVLQLHR;IQSFDAETQQLLK	2	EEEVDC(UniMod:4)LVLQLHR;IQSFDAETQQLLK	2	1	29	37	33	416.021	190	0.8882	60	25.423	TRUE	0.8882	0	0.00825274	0.00957561
C9JLW8	C9JLW8	FIYEAWQGVER;SPPSSSEIFTPAHEENVR;TFKPIDLSDLK	3	FIYEAWQGVER;SPPSSSEIFTPAHEENVR	2	0.666667	22	32	28	700.925	1557.01	0.859673	68	10.92	TRUE	0.739037	0	0.0252095	0.0253649
L0R6Q1	L0R6Q1	DYLQLLR;GFLAGYVVAK;RVEDEVNSGVGQDGSLLSSPFLK;VEDEVNSGVGQDGSLLSSPFLK	4	DYLQLLR;GFLAGYVVAK	2	0.5	34	51	44	132.036	15679.9	0.928211	NA	NA	FALSE	0.799724	0	0.01657	0.0174782
O00115	O00115	ALINSPEGAVGR;GGGTLC(UniMod:4)AQLPALWK;GPWTC(UniMod:4)VGDMNR	3	GGGTLC(UniMod:4)AQLPALWK;GPWTC(UniMod:4)VGDMNR	2	0.666667	51	58	54	46.514	2920.94	0.983309	56	39.581	FALSE	0.966896	0	0.00193424	0.00263805
O00116	O00116	AASAATAAPTATPAAQESGTIPK;AHGHC(UniMod:4)LHEIFLLR;ASLNPSDTPPSVVNEDFLHDLK;EEILANGGSLSHHHGVGK;ESGYC(UniMod:4)TGHEPDSLEFSTVGGWVSTR;ESISDVGFGM(UniMod:35)LK;ESISDVGFGMLK;ETNISYSQEADDR;EYVDPNNIFGNR;FGGLAAGEDNGQR;GFDPNQLSVATLLFEGDREK;GISDPLTVFEQTEAAAR;GVQFAPFSTC(UniMod:4)R;ILWVDENNLTAHVEAGITGQELER;IPDIVLWPTC(UniMod:4)HDDVVK;NIYGNIEDLVVHIK;RAASAATAAPTATPAAQESGTIPK;TIISLDTSQM(UniMod:35)NR;TIISLDTSQMNR;YGSVA…	20	AHGHC(UniMod:4)LHEIFLLR;ASLNPSDTPPSVVNEDFLHDLK;EEILANGGSLSHHHGVGK;ESGYC(UniMod:4)TGHEPDSLEFSTVGGWVSTR;ESISDVGFGMLK;ETNISYSQEADDR;EYVDPNNIFGNR;FGGLAAGEDNGQR;GFDPNQLSVATLLFEGDREK;GISDPLTVFEQTEAAAR;GVQFAPFSTC(UniMod:4)R;ILWVDENNLTAHVEAGITGQELER;IPDIVLWPTC(UniMod:4)HDDVVK;NIYGNIEDLVVHIK;RAASAATAAPTATPAAQESGTIPK;TIISLDTSQMNR;YGSVAFPNFEQGVAC(UniMod:4)LR	17	0.85	13	34	20	1614.96	76244.5	0.899313	50	72.912	TRUE	1	0	6.44745e-05	0.000120546
O00116	O00116	AASAATAAPTATPAAQESGTIPK;AHGHC(UniMod:4)LHEIFLLR;ASLNPSDTPPSVVNEDFLHDLK;EEILANGGSLSHHHGVGK;ESGYC(UniMod:4)TGHEPDSLEFSTVGGWVSTR;ESISDVGFGM(UniMod:35)LK;ESISDVGFGMLK;ETNISYSQEADDR;EYVDPNNIFGNR;FGGLAAGEDNGQR;GFDPNQLSVATLLFEGDREK;GISDPLTVFEQTEAAAR;GVQFAPFSTC(UniMod:4)R;ILWVDENNLTAHVEAGITGQELER;IPDIVLWPTC(UniMod:4)HDDVVK;NIYGNIEDLVVHIK;RAASAATAAPTATPAAQESGTIPK;TIISLDTSQM(UniMod:35)NR;TIISLDTSQMNR;YGSVA…	20	ESISDVGFGMLK;EYVDPNNIFGNR;GVQFAPFSTC(UniMod:4)R;TIISLDTSQMNR	4	0.2	46	54	49	78.368	2262.84	0.891375	50	72.912	FALSE	0.658661	0	0.0383623	0.0367775
O00139	O00139	AVFQESIR;DLDVITIPSK;FSLIDLAGNER;IDILTELR;YLENQTFR	5	AVFQESIR;DLDVITIPSK;FSLIDLAGNER;IDILTELR;YLENQTFR	5	1	31	51	39	222.458	16136.8	0.953035	49	79.955	TRUE	0.999995	0	6.44745e-05	0.000120546
O00148	O00148	AIVDC(UniMod:4)GFEHPSEVQHEC(UniMod:4)IPQAILGMDVLC(UniMod:4)QAK;DFLLKPELLR;GLAITFVSDENDAK;HFVLDEC(UniMod:4)DK;ILVATNLFGR;LTLHGLQQYYVK;M(UniMod:35)LEQLDMR;MLEQLDMR;NC(UniMod:4)PHVVVGTPGR;RILVATNLFGR;VSVFFGGLSIK	11	AIVDC(UniMod:4)GFEHPSEVQHEC(UniMod:4)IPQAILGMDVLC(UniMod:4)QAK;DFLLKPELLR;GLAITFVSDENDAK;ILVATNLFGR;LTLHGLQQYYVK;M(UniMod:35)LEQLDMR;MLEQLDMR;RILVATNLFGR;VSVFFGGLSIK	9	0.818182	48	55	51	63.608	80195.4	0.91139	53	49.13	FALSE	1	0	6.44745e-05	0.000120546
O00151	O00151	AALANLC(UniMod:4)IGDVITAIDGENTSNM(UniMod:35)THLEAQNR;C(UniMod:4)GTGIVGVFVK;DFEQPLAISR;GC(UniMod:4)TDNLTLTVAR;GHFFVEDQIYC(UniMod:4)EK;HPEC(UniMod:4)YVC(UniMod:4)TDC(UniMod:4)GTNLK;HRHPEC(UniMod:4)YVC(UniMod:4)TDC(UniMod:4)GTNLK;M(UniMod:35)NLASEPQEVLHIGSAHNR;MNLASEPQEVLHIGSAHNR;QSTSFLVLQEILESEEK;SAMPFTASPASSTTAR;VITNQYNNPAGLYSSENISNFNNALESK;VTPPEGYEVVTVFPK;VWSPLVTEEGK	14	AALANLC(UniMod:4)IGDVITAIDGENTSNM(UniMod:35)THLEAQNR;C(UniMod:4)GTGIVGVFVK;DFEQPLAISR;GC(UniMod:4)TDNLTLTVAR;GHFFVEDQIYC(UniMod:4)EK;HPEC(UniMod:4)YVC(UniMod:4)TDC(UniMod:4)GTNLK;MNLASEPQEVLHIGSAHNR;QSTSFLVLQEILESEEK;SAMPFTASPASSTTAR;VITNQYNNPAGLYSSENISNFNNALESK;VTPPEGYEVVTVFPK;VWSPLVTEEGK	12	0.857143	32	50	45	118.955	40879.5	0.910381	56	36.072	TRUE	1	0	6.44745e-05	0.000120546
O00154	O00154	AASAFFTYVSLSQEGR;ATLWYVPLSLK;GC(UniMod:4)VITISGR;IM(UniMod:35)RPDDANVAGNVHGGTILK;IMRPDDANVAGNVHGGTILK;LMDEVAGIVAAR;MIEEAGAIISTR;SLPVPQLVPETEDEK;TNIVTASVDAINFHDK;VLEVPPVVYSR	10	AASAFFTYVSLSQEGR;ATLWYVPLSLK;GC(UniMod:4)VITISGR;IMRPDDANVAGNVHGGTILK;LMDEVAGIVAAR;MIEEAGAIISTR;SLPVPQLVPETEDEK;TNIVTASVDAINFHDK;VLEVPPVVYSR	9	0.9	51	58	55	41.905	50631.7	0.949512	55	41.796	FALSE	1	0	6.44745e-05	0.000120546
O00154	O00154	AASAFFTYVSLSQEGR;ATLWYVPLSLK;GC(UniMod:4)VITISGR;IM(UniMod:35)RPDDANVAGNVHGGTILK;IMRPDDANVAGNVHGGTILK;LMDEVAGIVAAR;MIEEAGAIISTR;SLPVPQLVPETEDEK;TNIVTASVDAINFHDK;VLEVPPVVYSR	10	IMRPDDANVAGNVHGGTILK;LMDEVAGIVAAR;SLPVPQLVPETEDEK;VLEVPPVVYSR	4	0.4	45	51	48	86.986	4147.96	0.878381	55	41.796	TRUE	0.91399	0	0.00573823	0.00694397
O00154	O00154	AASAFFTYVSLSQEGR;ATLWYVPLSLK;GC(UniMod:4)VITISGR;IM(UniMod:35)RPDDANVAGNVHGGTILK;IMRPDDANVAGNVHGGTILK;LMDEVAGIVAAR;MIEEAGAIISTR;SLPVPQLVPETEDEK;TNIVTASVDAINFHDK;VLEVPPVVYSR	10	LMDEVAGIVAAR;TNIVTASVDAINFHDK	2	0.2	39	45	42	162.673	1071.11	0.989115	55	41.796	TRUE	0.906191	0	0.00696325	0.00830328
O00159	O00159	DGTIDFTPGSELLITK;FDEVLIR;GEELLSPLNLEQAAYAR;IIC(UniMod:4)DLVEEK;LGTDEISPR;LLQSNPVLEAFGNAK;NPQSYLYLVK;TLFATEDALEVR;TSFLLNLR;VLQALGSEPIQYAVPVVK;VNSININQGSITFAGGPGR;YLGLLENLR	12	DGTIDFTPGSELLITK;FDEVLIR;GEELLSPLNLEQAAYAR;IIC(UniMod:4)DLVEEK;LGTDEISPR;LLQSNPVLEAFGNAK;NPQSYLYLVK;TLFATEDALEVR;TSFLLNLR;VLQALGSEPIQYAVPVVK;VNSININQGSITFAGGPGR;YLGLLENLR	12	1	2	15	6	6958.53	5033.4	0.795441	45	121.682	TRUE	1	0	6.44745e-05	0.000120546
O00159	O00159	DGTIDFTPGSELLITK;FDEVLIR;GEELLSPLNLEQAAYAR;IIC(UniMod:4)DLVEEK;LGTDEISPR;LLQSNPVLEAFGNAK;NPQSYLYLVK;TLFATEDALEVR;TSFLLNLR;VLQALGSEPIQYAVPVVK;VNSININQGSITFAGGPGR;YLGLLENLR	12	TSFLLNLR;VLQALGSEPIQYAVPVVK;YLGLLENLR	3	0.25	2	15	7	6269.12	1551.27	0.934184	45	121.682	TRUE	0.839365	0	0.0124436	0.0136235
O00161	O00161	AHQITDESLESTR;IEEGLDQINK;ILGLAIESQDAGIK;TTWGDGGENSPC(UniMod:4)NVVSK	4	AHQITDESLESTR;IEEGLDQINK;ILGLAIESQDAGIK;TTWGDGGENSPC(UniMod:4)NVVSK	4	1	38	52	47	96.551	2803.19	0.788327	61	23.354	TRUE	0.990516	0	0.000644745	0.000999091
O00170	O00170	AHAAVWNAQEAQADFAK;AVPLIHQEGNR;EGEIAQFLC(UniMod:4)DIK;GELPDFQDGTK;HVVLYPLVAK;LPVWETIVC(UniMod:4)TMR;LVVEEYYEVLDHC(UniMod:4)SSILNK;NIAVGKDPLEGQR;TLHSDDEGTVLDDSR;VLELDPALAPVVSR;YYDAIAC(UniMod:4)LK	11	AHAAVWNAQEAQADFAK;AVPLIHQEGNR;EGEIAQFLC(UniMod:4)DIK;GELPDFQDGTK;HVVLYPLVAK;LPVWETIVC(UniMod:4)TMR;LVVEEYYEVLDHC(UniMod:4)SSILNK;NIAVGKDPLEGQR;TLHSDDEGTVLDDSR;VLELDPALAPVVSR;YYDAIAC(UniMod:4)LK	11	1	48	57	53	51.629	18381.4	0.710271	56	37.636	FALSE	0.999996	0	6.44745e-05	0.000120546
O00178	O00178	DDVIVTASNFSSER;LVLVSPTSEQYDSLLR;MFLNLLSPR;SMAEQIEADVILLR;STLLGVLTHGELDNGR	5	DDVIVTASNFSSER;LVLVSPTSEQYDSLLR;MFLNLLSPR;SMAEQIEADVILLR	4	0.8	37	52	47	96.551	4800.22	0.774305	50	72.454	FALSE	0.961798	0	0.00238556	0.00320012
O00186	O00186	ALYFITPTSK;DIMEDAIDNR;HIAVVLEEIPK;IMLLDEFTTK;SAEETFQLSR;TEQDLALGTDAEGQK;TSLSALTQLMK;VLLPVLLNK	8	HIAVVLEEIPK;IMLLDEFTTK;SAEETFQLSR;TEQDLALGTDAEGQK;TSLSALTQLMK;VLLPVLLNK	6	0.75	2	21	18	1989.68	8706	0.827909	50	67.764	TRUE	0.997672	0	0.000128949	0.000225423
O00193	O00193	INEELESQYQQSM(UniMod:35)DSK;INEELESQYQQSMDSK;SASPDDDLGSSNWEAADLGNEER	3	INEELESQYQQSM(UniMod:35)DSK;INEELESQYQQSMDSK;SASPDDDLGSSNWEAADLGNEER	3	1	43	52	47	96.551	1037.06	0.942436	62	20.333	TRUE	0.996686	0	0.000257898	0.000437909
O00203	O00203	ASILWLIGENC(UniMod:4)ER;ATGYLELSNWPEVAPDPSVR;EASADLSPYVR;EGSTAQLIINTEK;LLDSITVPVAR;LLQMQPAQHGEIIK;LLTQYILNLGK;LQILNLGAK;LVYVYLVR;NASELFPAVVK;NVEVIELAK;QFAAATIQTIGR;SFTSEDDLVK;TVIGSVLLR;VVNVANVGAVPSGQDNIHR;YDQNYDIR	16	ASILWLIGENC(UniMod:4)ER;ATGYLELSNWPEVAPDPSVR;EASADLSPYVR;EGSTAQLIINTEK;LLDSITVPVAR;LLQMQPAQHGEIIK;LLTQYILNLGK;LQILNLGAK;LVYVYLVR;NASELFPAVVK;NVEVIELAK;QFAAATIQTIGR;SFTSEDDLVK;TVIGSVLLR;VVNVANVGAVPSGQDNIHR	15	0.9375	25	36	30	568.917	47155.7	0.944928	45	121.32	TRUE	1	0	6.44745e-05	0.000120546
O00203	O00203	ASILWLIGENC(UniMod:4)ER;ATGYLELSNWPEVAPDPSVR;EASADLSPYVR;EGSTAQLIINTEK;LLDSITVPVAR;LLQMQPAQHGEIIK;LLTQYILNLGK;LQILNLGAK;LVYVYLVR;NASELFPAVVK;NVEVIELAK;QFAAATIQTIGR;SFTSEDDLVK;TVIGSVLLR;VVNVANVGAVPSGQDNIHR;YDQNYDIR	16	ASILWLIGENC(UniMod:4)ER;ATGYLELSNWPEVAPDPSVR;EGSTAQLIINTEK;LLDSITVPVAR;LLQMQPAQHGEIIK;LLTQYILNLGK;LQILNLGAK;LVYVYLVR;NASELFPAVVK;NVEVIELAK;QFAAATIQTIGR;SFTSEDDLVK;TVIGSVLLR;VVNVANVGAVPSGQDNIHR;YDQNYDIR	15	0.9375	15	25	22	1310.81	26247.7	0.860627	45	121.32	TRUE	1	0	6.44745e-05	0.000120546
O00203	O00203	ASILWLIGENC(UniMod:4)ER;ATGYLELSNWPEVAPDPSVR;EASADLSPYVR;EGSTAQLIINTEK;LLDSITVPVAR;LLQMQPAQHGEIIK;LLTQYILNLGK;LQILNLGAK;LVYVYLVR;NASELFPAVVK;NVEVIELAK;QFAAATIQTIGR;SFTSEDDLVK;TVIGSVLLR;VVNVANVGAVPSGQDNIHR;YDQNYDIR	16	ASILWLIGENC(UniMod:4)ER;LLDSITVPVAR;LLTQYILNLGK;NASELFPAVVK;QFAAATIQTIGR;TVIGSVLLR	6	0.375	2	15	11	4130.11	6090.49	0.892369	45	121.32	TRUE	0.982828	0	0.00109607	0.00160445
O00203	O00203	ASILWLIGENC(UniMod:4)ER;ATGYLELSNWPEVAPDPSVR;EASADLSPYVR;EGSTAQLIINTEK;LLDSITVPVAR;LLQMQPAQHGEIIK;LLTQYILNLGK;LQILNLGAK;LVYVYLVR;NASELFPAVVK;NVEVIELAK;QFAAATIQTIGR;SFTSEDDLVK;TVIGSVLLR;VVNVANVGAVPSGQDNIHR;YDQNYDIR	16	EASADLSPYVR;LLDSITVPVAR;NASELFPAVVK;TVIGSVLLR	4	0.25	2	17	13	3352.27	9021.43	0.859364	45	121.32	TRUE	0.645217	0	0.0411992	0.0391248
O00231	O00231	AELRDDPIISTHLAK;ALLVEVQLLESK;AQSLLSTDR;DDPIISTHLAK;DIQENDEEAVQVK;EASIDILHSIVK;EQSILELGSLLAK;IM(UniMod:35)LNTPEDVQALVSGK;IMLNTPEDVQALVSGK;LQATLDMQSGIIHAAEEK;LSQMILDK;LVSLYFDTK;LYDNLLEQNLIR;RDIQENDEEAVQVK;RYQEALHLGSQLLR;TGQAAELGGLLK;TTANAIYC(UniMod:4)PPK;TYEAALETIQNMSK;TYHALSNLPK;VQIEHISSLIK;VVDSLYNK;YQEALHLGSQLLR;YVRPFLNSISK	23	AELRDDPIISTHLAK;ALLVEVQLLESK;AQSLLSTDR;DDPIISTHLAK;EASIDILHSIVK;EQSILELGSLLAK;IM(UniMod:35)LNTPEDVQALVSGK;IMLNTPEDVQALVSGK;LQATLDMQSGIIHAAEEK;LSQMILDK;LVSLYFDTK;LYDNLLEQNLIR;RDIQENDEEAVQVK;RYQEALHLGSQLLR;TGQAAELGGLLK;TTANAIYC(UniMod:4)PPK;TYHALSNLPK;VQIEHISSLIK;VVDSLYNK;YQEALHLGSQLLR;YVRPFLNSISK	21	0.913043	31	44	35	337.67	78655.3	0.964488	54	47.464	TRUE	1	0	6.44745e-05	0.000120546
O00231	O00231	AELRDDPIISTHLAK;ALLVEVQLLESK;AQSLLSTDR;DDPIISTHLAK;DIQENDEEAVQVK;EASIDILHSIVK;EQSILELGSLLAK;IM(UniMod:35)LNTPEDVQALVSGK;IMLNTPEDVQALVSGK;LQATLDMQSGIIHAAEEK;LSQMILDK;LVSLYFDTK;LYDNLLEQNLIR;RDIQENDEEAVQVK;RYQEALHLGSQLLR;TGQAAELGGLLK;TTANAIYC(UniMod:4)PPK;TYEAALETIQNMSK;TYHALSNLPK;VQIEHISSLIK;VVDSLYNK;YQEALHLGSQLLR;YVRPFLNSISK	23	AELRDDPIISTHLAK;EQSILELGSLLAK;IMLNTPEDVQALVSGK;LQATLDMQSGIIHAAEEK;LYDNLLEQNLIR;TGQAAELGGLLK;TYEAALETIQNMSK;VQIEHISSLIK	8	0.347826	46	54	50	70.603	2754.22	0.843553	54	47.464	FALSE	0.95494	0	0.0027724	0.00362457
O00231	O00231	AELRDDPIISTHLAK;ALLVEVQLLESK;AQSLLSTDR;DDPIISTHLAK;DIQENDEEAVQVK;EASIDILHSIVK;EQSILELGSLLAK;IM(UniMod:35)LNTPEDVQALVSGK;IMLNTPEDVQALVSGK;LQATLDMQSGIIHAAEEK;LSQMILDK;LVSLYFDTK;LYDNLLEQNLIR;RDIQENDEEAVQVK;RYQEALHLGSQLLR;TGQAAELGGLLK;TTANAIYC(UniMod:4)PPK;TYEAALETIQNMSK;TYHALSNLPK;VQIEHISSLIK;VVDSLYNK;YQEALHLGSQLLR;YVRPFLNSISK	23	AELRDDPIISTHLAK;LVSLYFDTK;RDIQENDEEAVQVK;TTANAIYC(UniMod:4)PPK	4	0.173913	14	30	21	1454.95	12095.3	0.907488	54	47.464	TRUE	0.666868	0	0.036686	0.0352991
O00232	O00232	AIYDTPC(UniMod:4)IQAESEK;DPNNLLNDWSQK;EAASILQELQVETYGSMEK;ERVEFILEQMR;EWDLLNENIMLLSK;FFQEENTEK;GSLESPATDVFGSTEEGEK;LAGIINFQRPK;LFTTMELMR;LNSLMSLVNK;LQEVIETLLSLEK;M(UniMod:35)EVDYSATVDQR;M(UniMod:35)VQQC(UniMod:4)C(UniMod:4)TYVEEITDLPIK;MEVDYSATVDQR;MVQQC(UniMod:4)C(UniMod:4)TYVEEITDLPIK;TASDMVSTSR;VEFILEQMR;WSTLVEDYGM(UniMod:35)ELR;WSTLVEDYGMELR	19	AIYDTPC(UniMod:4)IQAESEK;DPNNLLNDWSQK;EAASILQELQVETYGSMEK;ERVEFILEQMR;EWDLLNENIMLLSK;FFQEENTEK;GSLESPATDVFGSTEEGEK;LAGIINFQRPK;LFTTMELMR;LNSLMSLVNK;LQEVIETLLSLEK;M(UniMod:35)VQQC(UniMod:4)C(UniMod:4)TYVEEITDLPIK;MEVDYSATVDQR;MVQQC(UniMod:4)C(UniMod:4)TYVEEITDLPIK;VEFILEQMR;WSTLVEDYGM(UniMod:35)ELR;WSTLVEDYGMELR	17	0.894737	31	43	35	337.67	49415.9	0.94273	53	52.904	TRUE	1	0	6.44745e-05	0.000120546
O00232	O00232	AIYDTPC(UniMod:4)IQAESEK;DPNNLLNDWSQK;EAASILQELQVETYGSMEK;ERVEFILEQMR;EWDLLNENIMLLSK;FFQEENTEK;GSLESPATDVFGSTEEGEK;LAGIINFQRPK;LFTTMELMR;LNSLMSLVNK;LQEVIETLLSLEK;M(UniMod:35)EVDYSATVDQR;M(UniMod:35)VQQC(UniMod:4)C(UniMod:4)TYVEEITDLPIK;MEVDYSATVDQR;MVQQC(UniMod:4)C(UniMod:4)TYVEEITDLPIK;TASDMVSTSR;VEFILEQMR;WSTLVEDYGM(UniMod:35)ELR;WSTLVEDYGMELR	19	AIYDTPC(UniMod:4)IQAESEK;DPNNLLNDWSQK;EWDLLNENIMLLSK;GSLESPATDVFGSTEEGEK;LAGIINFQRPK;LFTTMELMR;MEVDYSATVDQR;MVQQC(UniMod:4)C(UniMod:4)TYVEEITDLPIK;VEFILEQMR;WSTLVEDYGM(UniMod:35)ELR;WSTLVEDYGMELR	11	0.578947	14	27	21	1454.95	36009.1	0.920807	53	52.904	TRUE	1	0	6.44745e-05	0.000120546
O00232	O00232	AIYDTPC(UniMod:4)IQAESEK;DPNNLLNDWSQK;EAASILQELQVETYGSMEK;ERVEFILEQMR;EWDLLNENIMLLSK;FFQEENTEK;GSLESPATDVFGSTEEGEK;LAGIINFQRPK;LFTTMELMR;LNSLMSLVNK;LQEVIETLLSLEK;M(UniMod:35)EVDYSATVDQR;M(UniMod:35)VQQC(UniMod:4)C(UniMod:4)TYVEEITDLPIK;MEVDYSATVDQR;MVQQC(UniMod:4)C(UniMod:4)TYVEEITDLPIK;TASDMVSTSR;VEFILEQMR;WSTLVEDYGM(UniMod:35)ELR;WSTLVEDYGMELR	19	AIYDTPC(UniMod:4)IQAESEK;DPNNLLNDWSQK;EAASILQELQVETYGSMEK;ERVEFILEQMR;FFQEENTEK;GSLESPATDVFGSTEEGEK;LQEVIETLLSLEK;MEVDYSATVDQR;MVQQC(UniMod:4)C(UniMod:4)TYVEEITDLPIK;WSTLVEDYGMELR	10	0.526316	20	28	23	1180.94	18812.6	0.837432	53	52.904	TRUE	0.999061	0	6.44745e-05	0.000120546
O00232	O00232	AIYDTPC(UniMod:4)IQAESEK;DPNNLLNDWSQK;EAASILQELQVETYGSMEK;ERVEFILEQMR;EWDLLNENIMLLSK;FFQEENTEK;GSLESPATDVFGSTEEGEK;LAGIINFQRPK;LFTTMELMR;LNSLMSLVNK;LQEVIETLLSLEK;M(UniMod:35)EVDYSATVDQR;M(UniMod:35)VQQC(UniMod:4)C(UniMod:4)TYVEEITDLPIK;MEVDYSATVDQR;MVQQC(UniMod:4)C(UniMod:4)TYVEEITDLPIK;TASDMVSTSR;VEFILEQMR;WSTLVEDYGM(UniMod:35)ELR;WSTLVEDYGMELR	19	AIYDTPC(UniMod:4)IQAESEK;DPNNLLNDWSQK;EWDLLNENIMLLSK;FFQEENTEK;GSLESPATDVFGSTEEGEK;LAGIINFQRPK;LNSLMSLVNK;LQEVIETLLSLEK;MVQQC(UniMod:4)C(UniMod:4)TYVEEITDLPIK	9	0.473684	2	15	12	3720.92	14250.1	0.860422	53	52.904	TRUE	0.998304	0	0.000128949	0.000225423
O00232	O00232	AIYDTPC(UniMod:4)IQAESEK;DPNNLLNDWSQK;EAASILQELQVETYGSMEK;ERVEFILEQMR;EWDLLNENIMLLSK;FFQEENTEK;GSLESPATDVFGSTEEGEK;LAGIINFQRPK;LFTTMELMR;LNSLMSLVNK;LQEVIETLLSLEK;M(UniMod:35)EVDYSATVDQR;M(UniMod:35)VQQC(UniMod:4)C(UniMod:4)TYVEEITDLPIK;MEVDYSATVDQR;MVQQC(UniMod:4)C(UniMod:4)TYVEEITDLPIK;TASDMVSTSR;VEFILEQMR;WSTLVEDYGM(UniMod:35)ELR;WSTLVEDYGMELR	19	DPNNLLNDWSQK;EWDLLNENIMLLSK;LAGIINFQRPK;LNSLMSLVNK;VEFILEQMR;WSTLVEDYGM(UniMod:35)ELR	6	0.315789	15	27	19	1792.55	13295.3	0.907699	53	52.904	TRUE	0.979386	0	0.00128949	0.00183317
O00233	O00233	ANYDVLESQK;GIGMNEPLVDC(UniMod:4)EGYPR;GLLGC(UniMod:4)NIIPLQR;QVEEALHQLHAR;SDVDLYQVR	5	ANYDVLESQK;GIGMNEPLVDC(UniMod:4)EGYPR;GLLGC(UniMod:4)NIIPLQR;SDVDLYQVR	4	0.8	42	50	45	118.955	8932.75	0.977092	60	24.682	TRUE	0.999953	0	6.44745e-05	0.000120546
O00233	O00233	ANYDVLESQK;GIGMNEPLVDC(UniMod:4)EGYPR;GLLGC(UniMod:4)NIIPLQR;QVEEALHQLHAR;SDVDLYQVR	5	ANYDVLESQK;GIGMNEPLVDC(UniMod:4)EGYPR;GLLGC(UniMod:4)NIIPLQR;SDVDLYQVR	4	0.8	33	42	37	274.076	7793.42	0.738273	60	24.682	TRUE	0.942363	0	0.00373952	0.00478069
O00233	O00233	ANYDVLESQK;GIGMNEPLVDC(UniMod:4)EGYPR;GLLGC(UniMod:4)NIIPLQR;QVEEALHQLHAR;SDVDLYQVR	5	GIGMNEPLVDC(UniMod:4)EGYPR;GLLGC(UniMod:4)NIIPLQR;SDVDLYQVR	3	0.6	14	27	23	1180.94	16084.9	0.93089	60	24.682	TRUE	0.973915	0	0.00141844	0.0019896
O00264	O00264	FDGVQDPR;FYGPEGPYGVFAGR;GDQPAASGDSDDDEPPPLPR	3	FDGVQDPR;GDQPAASGDSDDDEPPPLPR	2	0.666667	33	42	37	274.076	1107.1	0.813826	61	21.671	TRUE	0.662313	0	0.0375887	0.0360943
O00267	O00267	ATAISLMR;DDIAQVDYVEPSQNTISLK;DMLEFPAQELR;DNELIGQTVR;DPNLWTVK;DTYLDTQVVGQTGVIR;DVTNFTVGGFAPMSPR;EATGVLLSIDGEDGIVR;EHNFQPGDNVEVC(UniMod:4)EGELINLQGK;ETFQVLNMYGK;FAVALDSEQNNIHVK;FEDQPEGIDLEVVTESTGK;FEGDTGLIVR;FIAYQFTDTPLQIK;KFIAYQFTDTPLQIK;LGYWNQQMVPIK;LVENGGMFVC(UniMod:4)K;MDLDEQLK;QAIEGVGNLR;RDNELIGQTVR;SFAMSAVITEGVKPTLSELEK;SLGGDVASDGDFLIFEGNR;SSVGETVYGGSDELSDDITQQQLLPGVK;SVTGGMC(UniMod:4)SVYLK;T…	31	ATAISLMR;DDIAQVDYVEPSQNTISLK;DMLEFPAQELR;DNELIGQTVR;DPNLWTVK;DTYLDTQVVGQTGVIR;DVTNFTVGGFAPMSPR;EATGVLLSIDGEDGIVR;EHNFQPGDNVEVC(UniMod:4)EGELINLQGK;ETFQVLNMYGK;FAVALDSEQNNIHVK;FEDQPEGIDLEVVTESTGK;FEGDTGLIVR;FIAYQFTDTPLQIK;KFIAYQFTDTPLQIK;LGYWNQQMVPIK;LVENGGMFVC(UniMod:4)K;MDLDEQLK;QAIEGVGNLR;RDNELIGQTVR;SFAMSAVITEGVKPTLSELEK;SLGGDVASDGDFLIFEGNR;SSVGETVYGGSDELSDDITQQQLLPGVK;SVTGGMC(UniMod:4)SVYLK;T…	30	0.967742	33	46	37	274.076	66924.1	0.877145	45	121	TRUE	1	0	6.44745e-05	0.000120546
O00268	O00268	ALSAVSAQAAAAQK;DANLTALAAIGPR;HGITELHPDVVSYVSHATQQR;ILATNSELVGTLTR	4	DANLTALAAIGPR;ILATNSELVGTLTR	2	0.5	2	19	10	4584.3	1388.79	0.947307	46	110.114	TRUE	0.850103	0	0.011412	0.0126343
O00273	O00273	AAFGEEVDAVDTGISR;AC(UniMod:4)DILAIDK;EQHGVAASC(UniMod:4)LEDLR;ETSSDVALASHILTALR;LQHTLQQVLDQR;LQQTQSLHSLR;QAPELSLSSQDLELVTK;QLLQLYLQALEK	8	AAFGEEVDAVDTGISR;AC(UniMod:4)DILAIDK;EQHGVAASC(UniMod:4)LEDLR;ETSSDVALASHILTALR;LQHTLQQVLDQR;QAPELSLSSQDLELVTK;QLLQLYLQALEK	7	0.875	37	52	47	96.551	16226.6	0.933848	56	36.522	TRUE	0.999999	0	6.44745e-05	0.000120546
O00299	O00299	EEFASTC(UniMod:4)PDDEEIELAYEQVAK;FLDGNELTLADC(UniMod:4)NLLPK;GFTIPEAFR;GVTFNVTTVDTK;IGNC(UniMod:4)PFSQR;KFLDGNELTLADC(UniMod:4)NLLPK;LAALNPESNTAGLDIFAK;LC(UniMod:4)PGGQLPFLLYGTEVHTDTNK;LFM(UniMod:35)VLWLK;LFMVLWLK;LHIVQVVC(UniMod:4)K;NSNPALNDNLEK;VLDNYLTSPLPEEVDETSAEDEGVSQR;VLDNYLTSPLPEEVDETSAEDEGVSQRK;YRGFTIPEAFR	15	EEFASTC(UniMod:4)PDDEEIELAYEQVAK;FLDGNELTLADC(UniMod:4)NLLPK;GFTIPEAFR;GVTFNVTTVDTK;IGNC(UniMod:4)PFSQR;KFLDGNELTLADC(UniMod:4)NLLPK;LAALNPESNTAGLDIFAK;LC(UniMod:4)PGGQLPFLLYGTEVHTDTNK;LFM(UniMod:35)VLWLK;LFMVLWLK;LHIVQVVC(UniMod:4)K;NSNPALNDNLEK;VLDNYLTSPLPEEVDETSAEDEGVSQR;VLDNYLTSPLPEEVDETSAEDEGVSQRK;YRGFTIPEAFR	15	1	51	60	55	41.905	293327	0.776946	59	26.923	FALSE	1	0	6.44745e-05	0.000120546
O00299	O00299	EEFASTC(UniMod:4)PDDEEIELAYEQVAK;FLDGNELTLADC(UniMod:4)NLLPK;GFTIPEAFR;GVTFNVTTVDTK;IGNC(UniMod:4)PFSQR;KFLDGNELTLADC(UniMod:4)NLLPK;LAALNPESNTAGLDIFAK;LC(UniMod:4)PGGQLPFLLYGTEVHTDTNK;LFM(UniMod:35)VLWLK;LFMVLWLK;LHIVQVVC(UniMod:4)K;NSNPALNDNLEK;VLDNYLTSPLPEEVDETSAEDEGVSQR;VLDNYLTSPLPEEVDETSAEDEGVSQRK;YRGFTIPEAFR	15	GVTFNVTTVDTK;LAALNPESNTAGLDIFAK;NSNPALNDNLEK	3	0.2	39	45	42	162.673	4114.79	0.994233	59	26.923	TRUE	0.99711	0	0.000128949	0.000225423
O00303	O00303	AYVSTLM(UniMod:35)GVPGR;AYVSTLMGVPGR;EAPNPIHLTVDTSLQNGR;HSVEVTNC(UniMod:4)FSVPHNESEDEVAVDMEFAK;IGVDLIM(UniMod:35)K;IGVDLIMK;LHPVILASIVDSYER;TM(UniMod:35)GVM(UniMod:35)FTPLTVK;TM(UniMod:35)GVMFTPLTVK;TMGVM(UniMod:35)FTPLTVK;TMGVMFTPLTVK;VIGLSSDLQQVGGASAR;VIGTLLGTVDK;YAYYDTER	14	AYVSTLM(UniMod:35)GVPGR;AYVSTLMGVPGR;EAPNPIHLTVDTSLQNGR;HSVEVTNC(UniMod:4)FSVPHNESEDEVAVDMEFAK;IGVDLIM(UniMod:35)K;IGVDLIMK;LHPVILASIVDSYER;TM(UniMod:35)GVM(UniMod:35)FTPLTVK;TM(UniMod:35)GVMFTPLTVK;TMGVM(UniMod:35)FTPLTVK;TMGVMFTPLTVK;VIGLSSDLQQVGGASAR;VIGTLLGTVDK;YAYYDTER	14	1	14	34	22	1310.81	147857	0.821191	56	37.564	TRUE	1	0	6.44745e-05	0.000120546
O00303	O00303	AYVSTLM(UniMod:35)GVPGR;AYVSTLMGVPGR;EAPNPIHLTVDTSLQNGR;HSVEVTNC(UniMod:4)FSVPHNESEDEVAVDMEFAK;IGVDLIM(UniMod:35)K;IGVDLIMK;LHPVILASIVDSYER;TM(UniMod:35)GVM(UniMod:35)FTPLTVK;TM(UniMod:35)GVMFTPLTVK;TMGVM(UniMod:35)FTPLTVK;TMGVMFTPLTVK;VIGLSSDLQQVGGASAR;VIGTLLGTVDK;YAYYDTER	14	AYVSTLMGVPGR;EAPNPIHLTVDTSLQNGR;HSVEVTNC(UniMod:4)FSVPHNESEDEVAVDMEFAK;IGVDLIMK;LHPVILASIVDSYER;TM(UniMod:35)GVMFTPLTVK;TMGVM(UniMod:35)FTPLTVK;TMGVMFTPLTVK;VIGLSSDLQQVGGASAR;VIGTLLGTVDK;YAYYDTER	11	0.785714	40	49	44	132.036	42220.8	0.80458	56	37.564	TRUE	0.999987	0	6.44745e-05	0.000120546
O00303	O00303	AYVSTLM(UniMod:35)GVPGR;AYVSTLMGVPGR;EAPNPIHLTVDTSLQNGR;HSVEVTNC(UniMod:4)FSVPHNESEDEVAVDMEFAK;IGVDLIM(UniMod:35)K;IGVDLIMK;LHPVILASIVDSYER;TM(UniMod:35)GVM(UniMod:35)FTPLTVK;TM(UniMod:35)GVMFTPLTVK;TMGVM(UniMod:35)FTPLTVK;TMGVMFTPLTVK;VIGLSSDLQQVGGASAR;VIGTLLGTVDK;YAYYDTER	14	EAPNPIHLTVDTSLQNGR;TMGVMFTPLTVK	2	0.142857	3	15	12	3720.92	4377.87	0.986048	56	37.564	TRUE	0.833055	0	0.0128304	0.0139663
O00330	O00330	ANLENPIR;AVVTLDASDDGILAK;GIQEIADSVK;ILMPSLSPTMEEGNIVK;QLITVTMSSDSR;STVPHAYATADC(UniMod:4)DLGAVLK;VVDDELATR	7	ANLENPIR;AVVTLDASDDGILAK;GIQEIADSVK;ILMPSLSPTMEEGNIVK;QLITVTMSSDSR;STVPHAYATADC(UniMod:4)DLGAVLK;VVDDELATR	7	1	38	46	42	162.673	3953.94	0.805117	53	54.122	TRUE	0.999945	0	6.44745e-05	0.000120546
O00399	O00399	IAPGAVVC(UniMod:4)VESEIR;VQTERPQPQTLQLDFLMK	2	IAPGAVVC(UniMod:4)VESEIR;VQTERPQPQTLQLDFLMK	2	1	6	23	16	2451.35	2683.46	0.93019	62	20.747	TRUE	0.93019	0	0.00470664	0.00584809
O00401	O00401	AALLDQIR;AVTDLLGR;DALLDQIR;FYGPQVNNISHTK;GGPPPPPPPPHNSGPPPPPAR;NLFDMC(UniMod:4)GISEAQLK;VIYDFIEK	7	AALLDQIR;AVTDLLGR;DALLDQIR;FYGPQVNNISHTK;NLFDMC(UniMod:4)GISEAQLK;VIYDFIEK	6	0.857143	26	35	31	512.552	22954.3	0.932834	52	54.827	TRUE	0.999992	0	6.44745e-05	0.000120546
O00401	O00401	AALLDQIR;AVTDLLGR;DALLDQIR;FYGPQVNNISHTK;GGPPPPPPPPHNSGPPPPPAR;NLFDMC(UniMod:4)GISEAQLK;VIYDFIEK	7	AALLDQIR;AVTDLLGR;DALLDQIR;FYGPQVNNISHTK;VIYDFIEK	5	0.714286	35	48	38	246.922	11689.9	0.910192	52	54.827	TRUE	0.999159	0	6.44745e-05	0.000120546
O00410	O00410	AIGTEPDSDVLSEIMHSFAK;ATAAFILANEHNVALFK;C(UniMod:4)IEVMGDGC(UniMod:4)LNNEHFEELGGILK;EFQQYLPVVMGPLMK;EHIMQMLQNPDWK;ENVNATENC(UniMod:4)ISAVGK;FLFDSVSSQNVGLR;FM(UniMod:35)QDASDVMQLLLK;FMQDASDVMQLLLK;FVPYYDLFMPSLK;HFADLLPGFLQAVNDSC(UniMod:4)YQNDDSVLK;IFSIIAEGEM(UniMod:35)HEAIK;IFSIIAEGEMHEAIK;ITFLLQAIR;LC(UniMod:4)GDTSLNNMQR;LLSSAFDEVYPALPSDVQTAIK;LQELIQK;MLVQC(UniMod:4)MQDQEHPSIR;NLIDEDGNNQWPEGLK;QAE…	34	AIGTEPDSDVLSEIMHSFAK;ATAAFILANEHNVALFK;C(UniMod:4)IEVMGDGC(UniMod:4)LNNEHFEELGGILK;EFQQYLPVVMGPLMK;EHIMQMLQNPDWK;ENVNATENC(UniMod:4)ISAVGK;FLFDSVSSQNVGLR;FMQDASDVMQLLLK;HFADLLPGFLQAVNDSC(UniMod:4)YQNDDSVLK;IFSIIAEGEMHEAIK;ITFLLQAIR;LC(UniMod:4)GDTSLNNMQR;LLSSAFDEVYPALPSDVQTAIK;MLVQC(UniMod:4)MQDQEHPSIR;NLIDEDGNNQWPEGLK;QAEETYENIPGQSK;RQDEDYDEQVEESLQDEDDNDVYILTK;SLLIPYLDNLVK;SLVEIADTVPK;STAC(UniMo…	27	0.794118	42	52	47	96.551	59547.2	0.961456	45	123.63	FALSE	1	0	6.44745e-05	0.000120546
O00410	O00410	AIGTEPDSDVLSEIMHSFAK;ATAAFILANEHNVALFK;C(UniMod:4)IEVMGDGC(UniMod:4)LNNEHFEELGGILK;EFQQYLPVVMGPLMK;EHIMQMLQNPDWK;ENVNATENC(UniMod:4)ISAVGK;FLFDSVSSQNVGLR;FM(UniMod:35)QDASDVMQLLLK;FMQDASDVMQLLLK;FVPYYDLFMPSLK;HFADLLPGFLQAVNDSC(UniMod:4)YQNDDSVLK;IFSIIAEGEM(UniMod:35)HEAIK;IFSIIAEGEMHEAIK;ITFLLQAIR;LC(UniMod:4)GDTSLNNMQR;LLSSAFDEVYPALPSDVQTAIK;LQELIQK;MLVQC(UniMod:4)MQDQEHPSIR;NLIDEDGNNQWPEGLK;QAE…	34	AIGTEPDSDVLSEIMHSFAK;ATAAFILANEHNVALFK;EHIMQMLQNPDWK;ENVNATENC(UniMod:4)ISAVGK;FLFDSVSSQNVGLR;FMQDASDVMQLLLK;IFSIIAEGEMHEAIK;ITFLLQAIR;LLSSAFDEVYPALPSDVQTAIK;MLVQC(UniMod:4)MQDQEHPSIR;NLIDEDGNNQWPEGLK;QAEETYENIPGQSK;RQDEDYDEQVEESLQDEDDNDVYILTK;SLLIPYLDNLVK;SLVEIADTVPK;STAC(UniMod:4)QMLVC(UniMod:4)YAK;TIEC(UniMod:4)ISLIGLAVGK;VAAAESM(UniMod:35)PLLLEC(UniMod:4)AR;VAAAESMPLLLEC(UniMod:4)AR;VC(UniMod…	26	0.764706	20	34	23	1180.94	185169	0.842137	45	123.63	TRUE	1	0	6.44745e-05	0.000120546
O00410	O00410	AIGTEPDSDVLSEIMHSFAK;ATAAFILANEHNVALFK;C(UniMod:4)IEVMGDGC(UniMod:4)LNNEHFEELGGILK;EFQQYLPVVMGPLMK;EHIMQMLQNPDWK;ENVNATENC(UniMod:4)ISAVGK;FLFDSVSSQNVGLR;FM(UniMod:35)QDASDVMQLLLK;FMQDASDVMQLLLK;FVPYYDLFMPSLK;HFADLLPGFLQAVNDSC(UniMod:4)YQNDDSVLK;IFSIIAEGEM(UniMod:35)HEAIK;IFSIIAEGEMHEAIK;ITFLLQAIR;LC(UniMod:4)GDTSLNNMQR;LLSSAFDEVYPALPSDVQTAIK;LQELIQK;MLVQC(UniMod:4)MQDQEHPSIR;NLIDEDGNNQWPEGLK;QAE…	34	AIGTEPDSDVLSEIMHSFAK;ATAAFILANEHNVALFK;EHIMQMLQNPDWK;ENVNATENC(UniMod:4)ISAVGK;FLFDSVSSQNVGLR;FMQDASDVMQLLLK;IFSIIAEGEMHEAIK;ITFLLQAIR;LC(UniMod:4)GDTSLNNMQR;LLSSAFDEVYPALPSDVQTAIK;NLIDEDGNNQWPEGLK;QAEETYENIPGQSK;RQDEDYDEQVEESLQDEDDNDVYILTK;SLLIPYLDNLVK;SLVEIADTVPK;STAC(UniMod:4)QMLVC(UniMod:4)YAK;TIEC(UniMod:4)ISLIGLAVGK;VAAAESMPLLLEC(UniMod:4)AR;VC(UniMod:4)DIAAELAR;VIAALLQTMEDQGNQR;VQAHAAAALIN…	22	0.647059	34	42	37	274.076	46634.5	0.767425	45	123.63	TRUE	0.999999	0	6.44745e-05	0.000120546
O00410	O00410	AIGTEPDSDVLSEIMHSFAK;ATAAFILANEHNVALFK;C(UniMod:4)IEVMGDGC(UniMod:4)LNNEHFEELGGILK;EFQQYLPVVMGPLMK;EHIMQMLQNPDWK;ENVNATENC(UniMod:4)ISAVGK;FLFDSVSSQNVGLR;FM(UniMod:35)QDASDVMQLLLK;FMQDASDVMQLLLK;FVPYYDLFMPSLK;HFADLLPGFLQAVNDSC(UniMod:4)YQNDDSVLK;IFSIIAEGEM(UniMod:35)HEAIK;IFSIIAEGEMHEAIK;ITFLLQAIR;LC(UniMod:4)GDTSLNNMQR;LLSSAFDEVYPALPSDVQTAIK;LQELIQK;MLVQC(UniMod:4)MQDQEHPSIR;NLIDEDGNNQWPEGLK;QAE…	34	AIGTEPDSDVLSEIMHSFAK;C(UniMod:4)IEVMGDGC(UniMod:4)LNNEHFEELGGILK;EFQQYLPVVMGPLMK;ENVNATENC(UniMod:4)ISAVGK;FLFDSVSSQNVGLR;FMQDASDVMQLLLK;SLVEIADTVPK;STAC(UniMod:4)QMLVC(UniMod:4)YAK;VAAAESM(UniMod:35)PLLLEC(UniMod:4)AR;VAAAESMPLLLEC(UniMod:4)AR;VC(UniMod:4)DIAAELAR;VIAALLQTMEDQGNQR;VQAHAAAALINFTEDC(UniMod:4)PK;VSDILHSIFSSYK;YAAC(UniMod:4)NAVGQM(UniMod:35)ATDFAPGFQK;YAAC(UniMod:4)NAVGQMATDFAPGFQK	16	0.470588	2	15	12	3720.92	58220.3	0.901747	45	123.63	TRUE	1	0	6.44745e-05	0.000120546
O00418	O00418	AFDSGQNLSPDR;ASAVALEVQR;GMALFFYSHAC(UniMod:4)NR;LEGVDGGQSPR;LNALDLEK;LSNFLHAQQWK;LTPQAFSHFTFER;LWGEEYNR;YSSSGSPANSFHFK	9	AFDSGQNLSPDR;ASAVALEVQR;GMALFFYSHAC(UniMod:4)NR;LNALDLEK;LSNFLHAQQWK;LTPQAFSHFTFER;LWGEEYNR;YSSSGSPANSFHFK	8	0.888889	37	48	44	132.036	6137.93	0.877054	49	82.144	FALSE	0.999997	0	6.44745e-05	0.000120546
O00425	O00425	DQTPDENDQVVVK;FTEEIPLK;IAPAEAPDAK;IPVSGPFLVK;IQEILTQVK;ITGHFYAC(UniMod:4)QVAQR;ITISPLQELTLYNPER;LLVPTQFVGAIIGK;LNGFQLENFTLK;LYIGNLSENAAPSDLESIFK;SILEIMHK;SITILSTPEGTSAAC(UniMod:4)K;TGYAFVDC(UniMod:4)PDESWALK;TVNELQNLSSAEVVVPR;VAYIPDEMAAQQNPLQQPR;VPSFAAGR	16	DQTPDENDQVVVK;FTEEIPLK;IPVSGPFLVK;IQEILTQVK;ITGHFYAC(UniMod:4)QVAQR;ITISPLQELTLYNPER;LLVPTQFVGAIIGK;LNGFQLENFTLK;LYIGNLSENAAPSDLESIFK;SILEIMHK;SITILSTPEGTSAAC(UniMod:4)K;TGYAFVDC(UniMod:4)PDESWALK;TVNELQNLSSAEVVVPR;VAYIPDEMAAQQNPLQQPR;VPSFAAGR	15	0.9375	3	22	7	6269.12	24186.7	0.83192	51	63.705	TRUE	1	0	6.44745e-05	0.000120546
O00429	O00429	AEELLAEEK;ALQGASQIIAEIR;AVMHFLVNHVK;C(UniMod:4)VELVHEEMQR;DC(UniMod:4)EVIER;DC(UniMod:4)LPELK;DIELQIR;DTLQSELVGQLYK;FATEYC(UniMod:4)NTIEGTAK;FISNPNSIILAVTAANTDM(UniMod:35)ATSEALK;FISNPNSIILAVTAANTDMATSEALK;GHAVNLLDVPVPVAR;GVSPEPIHLK;HPDFADAC(UniMod:4)GLMNNNIEEQR;IC(UniMod:4)YIFHETFGR;IFSPNVVNLTLVDLPGM(UniMod:35)TK;IFSPNVVNLTLVDLPGMTK;IIQHC(UniMod:4)SNYSTQELLR;INVLAAQYQSLLNSYGEPVDDK;LGIIGVVNR;LHDA…	36	AEELLAEEK;ALQGASQIIAEIR;AVMHFLVNHVK;C(UniMod:4)VELVHEEMQR;DC(UniMod:4)LPELK;DIELQIR;DTLQSELVGQLYK;FATEYC(UniMod:4)NTIEGTAK;FISNPNSIILAVTAANTDM(UniMod:35)ATSEALK;FISNPNSIILAVTAANTDMATSEALK;GHAVNLLDVPVPVAR;GVSPEPIHLK;HPDFADAC(UniMod:4)GLMNNNIEEQR;IC(UniMod:4)YIFHETFGR;IFSPNVVNLTLVDLPGM(UniMod:35)TK;IFSPNVVNLTLVDLPGMTK;IIQHC(UniMod:4)SNYSTQELLR;INVLAAQYQSLLNSYGEPVDDK;LGIIGVVNR;LHDAIVEVVTC(UniMod:4)L…	35	0.972222	35	44	39	222.458	204463	0.946342	49	81.877	TRUE	1	0	6.44745e-05	0.000120546
O00461	O00461	AHQDIHTQLQDVK;EAANLLEGHAR;EENLPDENEEQK;FQSPYEEQLEQQR;LAVQQVEEAQQLR;LEAQETLNK;NLLSEHEQLVVTLEDHK;NNDVWQNHEAVPGR;QAELEEGRPQHQEQLR;SALAAAQTQVAEYK;YSALNVQHQMLK	11	AHQDIHTQLQDVK;EAANLLEGHAR;EENLPDENEEQK;FQSPYEEQLEQQR;LAVQQVEEAQQLR;LEAQETLNK;NNDVWQNHEAVPGR;QAELEEGRPQHQEQLR;SALAAAQTQVAEYK;YSALNVQHQMLK	10	0.909091	2	24	11	4130.11	17230.1	0.917867	49	81.88	TRUE	1	0	6.44745e-05	0.000120546
O00468	O00468	AAAVSSGFDGAIQLVSLGGR;AIVDVHFDPTTAFR;ALEPQGLLLYNGNAR;AYGTGFVGC(UniMod:4)LR;EAAC(UniMod:4)LQQTQIEEAR;EPLYVGGAPDFSK;FDTGSGPAVLTSAVPVEPGQWHR;FGALC(UniMod:4)EAETGR;GLYVAAQGAC(UniMod:4)R;KFDGPC(UniMod:4)DPC(UniMod:4)QGALPDPSR;LELGIGPGAATR;QVDVTSFAGHPC(UniMod:4)TR;SADGLTASC(UniMod:4)LC(UniMod:4)PATC(UniMod:4)R;SAGDVDTLAFDGR;SFLAFPTLR;SIESTLDDLFR;SREPVTLGAWTR;TEATQGLVLWSGK;TPSLDAEGSNC(UniMod:4)PATK;VLGAP…	23	AIVDVHFDPTTAFR;ALEPQGLLLYNGNAR;AYGTGFVGC(UniMod:4)LR;EPLYVGGAPDFSK;FDTGSGPAVLTSAVPVEPGQWHR;FGALC(UniMod:4)EAETGR;GLYVAAQGAC(UniMod:4)R;KFDGPC(UniMod:4)DPC(UniMod:4)QGALPDPSR;LELGIGPGAATR;QVDVTSFAGHPC(UniMod:4)TR;SADGLTASC(UniMod:4)LC(UniMod:4)PATC(UniMod:4)R;SAGDVDTLAFDGR;SFLAFPTLR;SIESTLDDLFR;SREPVTLGAWTR;TEATQGLVLWSGK;VLGAPVPAFEGR;VLPEGGAQC(UniMod:4)EC(UniMod:4)PLGR	18	0.782609	3	17	8	5648.01	16058.9	0.812092	39	217.232	TRUE	1	0	6.44745e-05	0.000120546
O00468	O00468	AAAVSSGFDGAIQLVSLGGR;AIVDVHFDPTTAFR;ALEPQGLLLYNGNAR;AYGTGFVGC(UniMod:4)LR;EAAC(UniMod:4)LQQTQIEEAR;EPLYVGGAPDFSK;FDTGSGPAVLTSAVPVEPGQWHR;FGALC(UniMod:4)EAETGR;GLYVAAQGAC(UniMod:4)R;KFDGPC(UniMod:4)DPC(UniMod:4)QGALPDPSR;LELGIGPGAATR;QVDVTSFAGHPC(UniMod:4)TR;SADGLTASC(UniMod:4)LC(UniMod:4)PATC(UniMod:4)R;SAGDVDTLAFDGR;SFLAFPTLR;SIESTLDDLFR;SREPVTLGAWTR;TEATQGLVLWSGK;TPSLDAEGSNC(UniMod:4)PATK;VLGAP…	23	ALEPQGLLLYNGNAR;AYGTGFVGC(UniMod:4)LR;EPLYVGGAPDFSK;FDTGSGPAVLTSAVPVEPGQWHR;FGALC(UniMod:4)EAETGR;GLYVAAQGAC(UniMod:4)R;LELGIGPGAATR;SADGLTASC(UniMod:4)LC(UniMod:4)PATC(UniMod:4)R;SAGDVDTLAFDGR;VLPEGGAQC(UniMod:4)EC(UniMod:4)PLGR;VVISGFGDPLIC(UniMod:4)DNQVSTGDTR	11	0.478261	3	15	10	4584.3	6771.92	0.80389	39	217.232	TRUE	0.994694	0	0.000322373	0.000523897
O00469	O00469	AC(UniMod:4)DELVEEMEHYGK;DKLDPDM(UniMod:35)ALC(UniMod:4)R;DKLDPDMALC(UniMod:4)R;EFIAPVTLK;GFALLNFVVK;GGDGINSIGGGQK;IFQTLNGAVDEVVLK;ILIEQNR;ISGGYENVPTDDIHM(UniMod:35)K;ISGGYENVPTDDIHMK;IVGPEENLSQAEAR;IVQQWNLQDNDDDQLFYTK;LLVITVATK;LTHLHEGLPVK;QVDLENVWLHFIR;SEDYVDIVQGNR;VLGQGEEWR;VVFAADGILWPDK;VVFAADGILWPDKR;YLNSGGFIGYAPYVNR;YNC(UniMod:4)SIESPR	21	AC(UniMod:4)DELVEEMEHYGK;DKLDPDM(UniMod:35)ALC(UniMod:4)R;DKLDPDMALC(UniMod:4)R;EFIAPVTLK;GFALLNFVVK;GGDGINSIGGGQK;IFQTLNGAVDEVVLK;ILIEQNR;ISGGYENVPTDDIHM(UniMod:35)K;ISGGYENVPTDDIHMK;IVGPEENLSQAEAR;IVQQWNLQDNDDDQLFYTK;LLVITVATK;LTHLHEGLPVK;QVDLENVWLHFIR;SEDYVDIVQGNR;VLGQGEEWR;VVFAADGILWPDK;VVFAADGILWPDKR;YLNSGGFIGYAPYVNR;YNC(UniMod:4)SIESPR	21	1	31	43	39	222.458	119803	0.908598	48	84.686	TRUE	1	0	6.44745e-05	0.000120546
O00469	O00469	AC(UniMod:4)DELVEEMEHYGK;DKLDPDM(UniMod:35)ALC(UniMod:4)R;DKLDPDMALC(UniMod:4)R;EFIAPVTLK;GFALLNFVVK;GGDGINSIGGGQK;IFQTLNGAVDEVVLK;ILIEQNR;ISGGYENVPTDDIHM(UniMod:35)K;ISGGYENVPTDDIHMK;IVGPEENLSQAEAR;IVQQWNLQDNDDDQLFYTK;LLVITVATK;LTHLHEGLPVK;QVDLENVWLHFIR;SEDYVDIVQGNR;VLGQGEEWR;VVFAADGILWPDK;VVFAADGILWPDKR;YLNSGGFIGYAPYVNR;YNC(UniMod:4)SIESPR	21	AC(UniMod:4)DELVEEMEHYGK;DKLDPDMALC(UniMod:4)R;EFIAPVTLK;GFALLNFVVK;GGDGINSIGGGQK;IFQTLNGAVDEVVLK;ILIEQNR;ISGGYENVPTDDIHMK;IVGPEENLSQAEAR;IVQQWNLQDNDDDQLFYTK;LTHLHEGLPVK;QVDLENVWLHFIR;SEDYVDIVQGNR;VLGQGEEWR;VVFAADGILWPDK;VVFAADGILWPDKR	16	0.761905	3	16	8	5648.01	46343	0.718719	48	84.686	TRUE	0.999982	0	6.44745e-05	0.000120546
O00470	O00470	C(UniMod:4)ELATC(UniMod:4)TPR;FHLLELEK;IVQPMIDQSNR;M(UniMod:35)PIDLVIDDR;MPIDLVIDDR;SANLTDQPSWNR	6	FHLLELEK;IVQPMIDQSNR;MPIDLVIDDR;SANLTDQPSWNR	4	0.666667	33	49	42	162.673	4212.34	0.83194	55	43.016	TRUE	0.963695	0	0.00232108	0.00312337
O00483	O00483	FYSVNVDYSK;LALFNPDVC(UniMod:4)WDR;LGPNDQYK	3	FYSVNVDYSK;LALFNPDVC(UniMod:4)WDR	2	0.666667	34	46	37	274.076	9678.45	0.892813	69	9.37	TRUE	0.797115	0	0.0168923	0.0177747
O00487	O00487	AVAVVVDPIQSVK;HYYSITINYR;LINANMMVLGHEPR;MTPEQLAIK;QTTSNLGHLNKPSIQALIHGLNR;SWMEGLTLQDYSEHC(UniMod:4)K;VIDVFAM(UniMod:35)PQSGTGVSVEAVDPVFQAK;VIDVFAMPQSGTGVSVEAVDPVFQAK	8	AVAVVVDPIQSVK;HYYSITINYR;LINANMMVLGHEPR;MTPEQLAIK;SWMEGLTLQDYSEHC(UniMod:4)K;VIDVFAM(UniMod:35)PQSGTGVSVEAVDPVFQAK;VIDVFAMPQSGTGVSVEAVDPVFQAK	7	0.875	31	39	35	337.67	38971.9	0.946686	57	34.577	TRUE	1	0	6.44745e-05	0.000120546
O00487	O00487	AVAVVVDPIQSVK;HYYSITINYR;LINANMMVLGHEPR;MTPEQLAIK;QTTSNLGHLNKPSIQALIHGLNR;SWMEGLTLQDYSEHC(UniMod:4)K;VIDVFAM(UniMod:35)PQSGTGVSVEAVDPVFQAK;VIDVFAMPQSGTGVSVEAVDPVFQAK	8	AVAVVVDPIQSVK;LINANMMVLGHEPR;MTPEQLAIK;SWMEGLTLQDYSEHC(UniMod:4)K;VIDVFAMPQSGTGVSVEAVDPVFQAK	5	0.625	3	15	12	3720.92	24523.3	0.830503	57	34.577	TRUE	0.981284	0	0.00116054	0.00167551
O00487	O00487	AVAVVVDPIQSVK;HYYSITINYR;LINANMMVLGHEPR;MTPEQLAIK;QTTSNLGHLNKPSIQALIHGLNR;SWMEGLTLQDYSEHC(UniMod:4)K;VIDVFAM(UniMod:35)PQSGTGVSVEAVDPVFQAK;VIDVFAMPQSGTGVSVEAVDPVFQAK	8	AVAVVVDPIQSVK;LINANMMVLGHEPR;MTPEQLAIK;SWMEGLTLQDYSEHC(UniMod:4)K;VIDVFAMPQSGTGVSVEAVDPVFQAK	5	0.625	15	31	22	1310.81	59940	0.920159	57	34.577	TRUE	0.998833	0	6.44745e-05	0.000120546
O00487	O00487	AVAVVVDPIQSVK;HYYSITINYR;LINANMMVLGHEPR;MTPEQLAIK;QTTSNLGHLNKPSIQALIHGLNR;SWMEGLTLQDYSEHC(UniMod:4)K;VIDVFAM(UniMod:35)PQSGTGVSVEAVDPVFQAK;VIDVFAMPQSGTGVSVEAVDPVFQAK	8	AVAVVVDPIQSVK;LINANMMVLGHEPR;SWMEGLTLQDYSEHC(UniMod:4)K;VIDVFAMPQSGTGVSVEAVDPVFQAK	4	0.5	15	28	20	1614.96	24558.6	0.943482	57	34.577	TRUE	0.994682	0	0.000322373	0.000523897
O00499	O00499	GVFPENFTER;IAENNDLLWMDYHQK;LDLPPGFMFK;LNQNLNDVLVGLEK;SPSPPDGSPAATPEIR;VGFYVNTFQSIAGLEENFHK;VNHEPEPAGGATPGATLPK;VQAQHDYTATDTDELQLK	8	GVFPENFTER;IAENNDLLWMDYHQK;LDLPPGFMFK;LNQNLNDVLVGLEK;SPSPPDGSPAATPEIR;VGFYVNTFQSIAGLEENFHK;VNHEPEPAGGATPGATLPK;VQAQHDYTATDTDELQLK	8	1	25	43	34	374.804	38926.8	0.955891	51	64.699	TRUE	1	0	6.44745e-05	0.000120546
O00505	O00505	DSQVVQVVLDGLK;HRNEVTVELR;IEVLQQHENEDIYK;NVPQEESLEDSDVDADFK;NVTWVIVNLC(UniMod:4)R;SGILPILVK;SPHQNVC(UniMod:4)EQAVWALGNIIGDGPQC(UniMod:4)R	7	DSQVVQVVLDGLK;IEVLQQHENEDIYK;NVPQEESLEDSDVDADFK;NVTWVIVNLC(UniMod:4)R;SGILPILVK;SPHQNVC(UniMod:4)EQAVWALGNIIGDGPQC(UniMod:4)R	6	0.857143	32	50	39	222.458	19320.9	0.894112	52	57.811	TRUE	0.999927	0	6.44745e-05	0.000120546
O00505	O00505	DSQVVQVVLDGLK;HRNEVTVELR;IEVLQQHENEDIYK;NVPQEESLEDSDVDADFK;NVTWVIVNLC(UniMod:4)R;SGILPILVK;SPHQNVC(UniMod:4)EQAVWALGNIIGDGPQC(UniMod:4)R	7	DSQVVQVVLDGLK;IEVLQQHENEDIYK;NVTWVIVNLC(UniMod:4)R;SGILPILVK;SPHQNVC(UniMod:4)EQAVWALGNIIGDGPQC(UniMod:4)R	5	0.714286	2	15	8	5648.01	5767.5	0.792065	52	57.811	TRUE	0.98048	0	0.00116054	0.00167551
O00506	O00506	AANVLLSEQGDVK;TSFLTELIDR;VDPEELFTK	3	AANVLLSEQGDVK;TSFLTELIDR;VDPEELFTK	3	1	45	52	48	86.986	1712.81	0.90124	54	48.112	FALSE	0.990246	0	0.000644745	0.000999091
O00541	O00541	AGEGTYALDSESC(UniMod:4)MEK;EALAFIIR;FLLHEPIVNK;ITHQIVDRPGQQTSVIGR;LAALSASLAR;LQLSLADFR;RKELEAQEK	7	EALAFIIR;FLLHEPIVNK;ITHQIVDRPGQQTSVIGR;LAALSASLAR;LQLSLADFR	5	0.714286	34	46	42	162.673	3610.63	0.914362	50	68.003	TRUE	0.9993	0	6.44745e-05	0.000120546
O00541	O00541	AGEGTYALDSESC(UniMod:4)MEK;EALAFIIR;FLLHEPIVNK;ITHQIVDRPGQQTSVIGR;LAALSASLAR;LQLSLADFR;RKELEAQEK	7	EALAFIIR;LQLSLADFR	2	0.285714	2	19	7	6269.12	1601.19	0.955207	50	68.003	TRUE	0.7596	0	0.0224371	0.0229164
O00560	O00560	ANVAVVSGAPLQGQLVAR;DSTGHVGFIFK;LYPELSQYMGLSLNEEEIR;NGLLTEHNIC(UniMod:4)EINGQNVIGLK;PSSINYM(UniMod:35)VAPVTGNDVGIR;PSSINYMVAPVTGNDVGIR;SIDNGIFVQLVQANSPASLVGLR;SLMDHTIPEV	8	ANVAVVSGAPLQGQLVAR;DSTGHVGFIFK;NGLLTEHNIC(UniMod:4)EINGQNVIGLK;SLMDHTIPEV	4	0.5	51	58	54	46.514	6845.74	0.896289	57	32.444	FALSE	0.971678	0	0.00167634	0.00233337
O00560	O00560	ANVAVVSGAPLQGQLVAR;DSTGHVGFIFK;LYPELSQYMGLSLNEEEIR;NGLLTEHNIC(UniMod:4)EINGQNVIGLK;PSSINYM(UniMod:35)VAPVTGNDVGIR;PSSINYMVAPVTGNDVGIR;SIDNGIFVQLVQANSPASLVGLR;SLMDHTIPEV	8	ANVAVVSGAPLQGQLVAR;PSSINYMVAPVTGNDVGIR;SLMDHTIPEV	3	0.375	2	14	7	6269.12	2400.01	0.921361	57	32.444	TRUE	0.900405	0	0.00747905	0.00883819
O00567	O00567	EAMVQAEEAAAEITR;GLTDLSAC(UniMod:4)K;IDC(UniMod:4)FSEVPTSVFGEK;IINDNATYC(UniMod:4)R;LIAHAGSLTNLAK;LSFYETGEIPR;MSQVAPSLSALIGEAVGAR;YPASTVQILGAEK	8	EAMVQAEEAAAEITR;GLTDLSAC(UniMod:4)K;LIAHAGSLTNLAK;LSFYETGEIPR;MSQVAPSLSALIGEAVGAR;YPASTVQILGAEK	6	0.75	2	22	7	6269.12	6936.03	0.784058	51	66.05	TRUE	0.99336	0	0.000451322	0.000721566
O00571	O00571	DLLDLLVEAK;HVINFDLPSDIEEYVHR;MLDMGFEPQIR;QYPISLVLAPTR;SPILVATAVAAR;VGNLGLATSFFNER;VRPC(UniMod:4)VVYGGADIGQQIR;VVWVEESDKR;YLVLDEADR	9	DLLDLLVEAK;HVINFDLPSDIEEYVHR;MLDMGFEPQIR;QYPISLVLAPTR;SPILVATAVAAR;VGNLGLATSFFNER;VRPC(UniMod:4)VVYGGADIGQQIR;YLVLDEADR	8	0.888889	2	15	7	6269.12	12228.2	0.754254	50	73.243	TRUE	0.99966	0	6.44745e-05	0.000120546
O00571	O00571	DLLDLLVEAK;HVINFDLPSDIEEYVHR;MLDMGFEPQIR;QYPISLVLAPTR;SPILVATAVAAR;VGNLGLATSFFNER;VRPC(UniMod:4)VVYGGADIGQQIR;VVWVEESDKR;YLVLDEADR	9	DLLDLLVEAK;HVINFDLPSDIEEYVHR;SPILVATAVAAR;VRPC(UniMod:4)VVYGGADIGQQIR;YLVLDEADR	5	0.555556	28	42	37	274.076	4497.79	0.825259	50	73.243	TRUE	0.964024	0	0.00225661	0.00304613
O00592	O00592	ATFNPAQDK;C(UniMod:4)EDLETQTQSEK;DDLDEEEDTHL;LASVPGSQTVVVK;LGDQGPPEEAEDR;LTEELQTVENGYHDNPTLEVMETSSEMQEK	6	C(UniMod:4)EDLETQTQSEK;DDLDEEEDTHL;LASVPGSQTVVVK;LGDQGPPEEAEDR	4	0.666667	2	32	13	3352.27	79710.3	0.839424	52	58.635	TRUE	0.967928	0	0.00193424	0.00263805
O00625	O00625	DGVTVAVISGEALGIK;IEPHHTAVLGEGDSVQVENK;IEPHHTAVLGEGDSVQVENKDPK;KVTLSVLSR;M(UniMod:35)VEPQYQELK;MNPGDLQWMTAGR;MVEPQYQELK;TPTLYLDFK;VTLSVLSR	9	DGVTVAVISGEALGIK;IEPHHTAVLGEGDSVQVENK;KVTLSVLSR;M(UniMod:35)VEPQYQELK;MNPGDLQWMTAGR;MVEPQYQELK;TPTLYLDFK;VTLSVLSR	8	0.888889	54	61	57	34.013	40938.9	0.901038	58	32.113	FALSE	0.999999	0	6.44745e-05	0.000120546
O00629	O00629	AVGNIVTGTDEQTQVVLNC(UniMod:4)DALSHFPALLTHPK;EAAWAISNLTISGR;IEQLQNHENEDIYK;LLHSPHQNVC(UniMod:4)EQAVWALGNIIGDGPQC(UniMod:4)R;LLSSDRNPPIDDLIK;M(UniMod:35)AEDEAETIGNLIEEC(UniMod:4)GGLEK;MAEDEAETIGNLIEEC(UniMod:4)GGLEK;NPPIDDLIK;NVPHEDIC(UniMod:4)EDSDIDGDYR;NVTWVMVNLC(UniMod:4)R;SGILPILVHC(UniMod:4)LER;VQNTSLEAIVQNASSDNQGIQLSAVQAAR	12	AVGNIVTGTDEQTQVVLNC(UniMod:4)DALSHFPALLTHPK;EAAWAISNLTISGR;IEQLQNHENEDIYK;LLHSPHQNVC(UniMod:4)EQAVWALGNIIGDGPQC(UniMod:4)R;LLSSDRNPPIDDLIK;M(UniMod:35)AEDEAETIGNLIEEC(UniMod:4)GGLEK;MAEDEAETIGNLIEEC(UniMod:4)GGLEK;NPPIDDLIK;NVPHEDIC(UniMod:4)EDSDIDGDYR;NVTWVMVNLC(UniMod:4)R;SGILPILVHC(UniMod:4)LER;VQNTSLEAIVQNASSDNQGIQLSAVQAAR	12	1	35	50	39	222.458	42267.7	0.883337	52	57.887	TRUE	1	0	6.44745e-05	0.000120546
O00629	O00629	AVGNIVTGTDEQTQVVLNC(UniMod:4)DALSHFPALLTHPK;EAAWAISNLTISGR;IEQLQNHENEDIYK;LLHSPHQNVC(UniMod:4)EQAVWALGNIIGDGPQC(UniMod:4)R;LLSSDRNPPIDDLIK;M(UniMod:35)AEDEAETIGNLIEEC(UniMod:4)GGLEK;MAEDEAETIGNLIEEC(UniMod:4)GGLEK;NPPIDDLIK;NVPHEDIC(UniMod:4)EDSDIDGDYR;NVTWVMVNLC(UniMod:4)R;SGILPILVHC(UniMod:4)LER;VQNTSLEAIVQNASSDNQGIQLSAVQAAR	12	AVGNIVTGTDEQTQVVLNC(UniMod:4)DALSHFPALLTHPK;IEQLQNHENEDIYK;LLHSPHQNVC(UniMod:4)EQAVWALGNIIGDGPQC(UniMod:4)R;LLSSDRNPPIDDLIK;M(UniMod:35)AEDEAETIGNLIEEC(UniMod:4)GGLEK;MAEDEAETIGNLIEEC(UniMod:4)GGLEK;NPPIDDLIK;NVPHEDIC(UniMod:4)EDSDIDGDYR;NVTWVMVNLC(UniMod:4)R;SGILPILVHC(UniMod:4)LER;VQNTSLEAIVQNASSDNQGIQLSAVQAAR	11	0.916667	22	34	30	568.917	9589.87	0.403816	52	57.887	TRUE	0.971419	0	0.00180529	0.00249525
O00629	O00629	AVGNIVTGTDEQTQVVLNC(UniMod:4)DALSHFPALLTHPK;EAAWAISNLTISGR;IEQLQNHENEDIYK;LLHSPHQNVC(UniMod:4)EQAVWALGNIIGDGPQC(UniMod:4)R;LLSSDRNPPIDDLIK;M(UniMod:35)AEDEAETIGNLIEEC(UniMod:4)GGLEK;MAEDEAETIGNLIEEC(UniMod:4)GGLEK;NPPIDDLIK;NVPHEDIC(UniMod:4)EDSDIDGDYR;NVTWVMVNLC(UniMod:4)R;SGILPILVHC(UniMod:4)LER;VQNTSLEAIVQNASSDNQGIQLSAVQAAR	12	EAAWAISNLTISGR;LLSSDRNPPIDDLIK;MAEDEAETIGNLIEEC(UniMod:4)GGLEK;NPPIDDLIK;NVPHEDIC(UniMod:4)EDSDIDGDYR;SGILPILVHC(UniMod:4)LER	6	0.5	3	14	8	5648.01	5932.56	0.619942	52	57.887	TRUE	0.587642	0	0.0518375	0.0475211
O00743	O00743	C(UniMod:4)GNIASIMVFK;GAGWLFGAK;LVTVWSAPNYC(UniMod:4)YR;QITQVYGFYDEC(UniMod:4)QTK;VTNEFVHINNLK	5	GAGWLFGAK;LVTVWSAPNYC(UniMod:4)YR;QITQVYGFYDEC(UniMod:4)QTK;VTNEFVHINNLK	4	0.8	2	15	11	4130.11	6501.9	0.912431	57	35.144	TRUE	0.99749	0	0.000128949	0.000225423
O00743	O00743	C(UniMod:4)GNIASIMVFK;GAGWLFGAK;LVTVWSAPNYC(UniMod:4)YR;QITQVYGFYDEC(UniMod:4)QTK;VTNEFVHINNLK	5	GAGWLFGAK;LVTVWSAPNYC(UniMod:4)YR;VTNEFVHINNLK	3	0.6	25	46	33	416.021	5615.43	0.925241	57	35.144	TRUE	0.969715	0	0.00186976	0.00257011
O00743	O00743	C(UniMod:4)GNIASIMVFK;GAGWLFGAK;LVTVWSAPNYC(UniMod:4)YR;QITQVYGFYDEC(UniMod:4)QTK;VTNEFVHINNLK	5	C(UniMod:4)GNIASIMVFK;GAGWLFGAK;VTNEFVHINNLK	3	0.6	25	46	32	461.771	5150.45	0.870693	57	35.144	TRUE	0.916136	0	0.00560928	0.00681405
O00750	O00750	ILEEEEVLGGGGQGR;ISDVFLC(UniMod:4)R;IYLLPDPQK;LIESSLGSVATK;LLFPSSHLPSFPSR;LLGLWPATQENPSAR;LPLSPSLLVK;LSFQNVDPLGENIR;SLESVGISR;TGWFALGSR	10	ILEEEEVLGGGGQGR;ISDVFLC(UniMod:4)R;IYLLPDPQK;LIESSLGSVATK;LLFPSSHLPSFPSR;LLGLWPATQENPSAR;LPLSPSLLVK;SLESVGISR	8	0.8	34	43	39	222.458	2381.79	0.874979	41	184.768	FALSE	0.999986	0	6.44745e-05	0.000120546
O00754	O00754	DLFSTFTITR;ELVDYFLNVATAQGR;FDTPLETK;FLEDTFGNDGRPR;FQVIVYNPLGR;HLVLLDTAQAAAAGHR;LEHQFAVGEDSGR;LEMEQVWR;LPVSEGVFVVK;LQETTLVANQLR;TFLASVQWK;TVDQYFYGIK	12	DLFSTFTITR;ELVDYFLNVATAQGR;FDTPLETK;FLEDTFGNDGRPR;FQVIVYNPLGR;HLVLLDTAQAAAAGHR;LEMEQVWR;LPVSEGVFVVK;LQETTLVANQLR;TFLASVQWK;TVDQYFYGIK	11	0.916667	38	47	43	146.556	12110.1	0.976047	45	113.744	FALSE	1	0	6.44745e-05	0.000120546
O00764	O00764	AQAGEGVRPSPMQLELR;GQVLNSDELQELYEGLR;LVYVC(UniMod:4)DPVLGDK;NPAGSVVMER;RDIEDPEIVVQATVL;TVSTLHHVLQR;VLSIQSHVIR;VVPLADIITPNQFEAELLSGRK;YDYVLTGYTR	9	AQAGEGVRPSPMQLELR;NPAGSVVMER;TVSTLHHVLQR	3	0.333333	49	55	52	57.306	5949.22	0.954759	57	35.102	FALSE	0.952224	0	0.0027724	0.00362457
O00767	O00767	GSTLDLSDLEAEK;PAHLLQDDISSSYTTTTTITAPPSR	2	GSTLDLSDLEAEK;PAHLLQDDISSSYTTTTTITAPPSR	2	1	2	33	19	1792.55	38554.8	0.967596	55	41.523	TRUE	0.967596	0	0.00193424	0.00263805
O00767	O00767	GSTLDLSDLEAEK;PAHLLQDDISSSYTTTTTITAPPSR	2	GSTLDLSDLEAEK;PAHLLQDDISSSYTTTTTITAPPSR	2	1	33	46	36	304.216	2428.6	0.811526	55	41.523	TRUE	0.811526	0	0.0145068	0.0154326
O14497	O14497	AAAGQESEGPAVGPPQPLGK;AMGMTNLPAVGR;C(UniMod:4)VC(UniMod:4)VSNTIR;DIGTPEAWR;EEAGGEAAAAAAAER;EIGGLTQVNK;EMAVVLLANLAQGDSLAAR;LSIQDNNVDLILATPPFSR;NDPFVVDC(UniMod:4)SDK;QSTGSAPQGPAYHGVNR;RPAGGPQNQFPFQFGR;TELLPSRPHAPC(UniMod:4)PPAPR;VDENHSEFTLYESR;VQEFDSGLLHWR	14	AAAGQESEGPAVGPPQPLGK;AMGMTNLPAVGR;C(UniMod:4)VC(UniMod:4)VSNTIR;EEAGGEAAAAAAAER;EIGGLTQVNK;EMAVVLLANLAQGDSLAAR;LSIQDNNVDLILATPPFSR;NDPFVVDC(UniMod:4)SDK;QSTGSAPQGPAYHGVNR;RPAGGPQNQFPFQFGR;TELLPSRPHAPC(UniMod:4)PPAPR;VDENHSEFTLYESR;VQEFDSGLLHWR	13	0.928571	10	21	15	2720.93	9128.97	0.708857	38	242.045	TRUE	0.999996	0	6.44745e-05	0.000120546
O14530	O14530	APFLC(UniMod:4)ER;ESENVVC(UniMod:4)HFYR;LDQMDEDELER;LGSSDILNYSGNLMEPPFQNQK;LVEEHLDSEIQK;VIPTLALLK;VLEHQLLQTTK	7	APFLC(UniMod:4)ER;ESENVVC(UniMod:4)HFYR;LDQMDEDELER;LGSSDILNYSGNLMEPPFQNQK;LVEEHLDSEIQK;VIPTLALLK;VLEHQLLQTTK	7	1	25	33	29	631.481	17010	0.978271	59	26.534	TRUE	1	0	6.44745e-05	0.000120546
O14530	O14530	APFLC(UniMod:4)ER;ESENVVC(UniMod:4)HFYR;LDQMDEDELER;LGSSDILNYSGNLMEPPFQNQK;LVEEHLDSEIQK;VIPTLALLK;VLEHQLLQTTK	7	LDQMDEDELER;VIPTLALLK;VLEHQLLQTTK	3	0.428571	48	55	51	63.608	1072.45	0.800922	59	26.534	TRUE	0.657625	0	0.0386202	0.0369798
O14548	O14548	ADGVPVYLK;GLPDQMLYR;LTSDSTVYDYAGK	3	ADGVPVYLK;GLPDQMLYR	2	0.666667	10	37	17	2208.49	6609.71	0.844487	67	12.615	TRUE	0.713158	0	0.0295938	0.0292051
O14561	O14561	LM(UniMod:35)C(UniMod:4)PQEIVDYIADK;LM(UniMod:35)C(UniMod:4)PQEIVDYIADKK;LMC(UniMod:4)PQEIVDYIADK;LMC(UniMod:4)PQEIVDYIADKK;LSVNSHFM(UniMod:35)K	5	LM(UniMod:35)C(UniMod:4)PQEIVDYIADK;LM(UniMod:35)C(UniMod:4)PQEIVDYIADKK;LMC(UniMod:4)PQEIVDYIADK;LMC(UniMod:4)PQEIVDYIADKK;LSVNSHFM(UniMod:35)K	5	1	54	61	57	34.013	20168.8	0.750821	63	17.417	FALSE	0.996145	0	0.000257898	0.000437909
O14562	O14562	FPLDSTGSELK;GKPEDVMPSVK;GSLQPAPAQPPGDPAAQASVSNGEDAGGGAGR;IHSITGLPPAMQK;IM(UniMod:35)VVGSTINDVLAVNTPK;IMVVGSTINDVLAVNTPK;LEQDQLWIGTK;LPTVPLSGMYNK	8	FPLDSTGSELK;GKPEDVMPSVK;GSLQPAPAQPPGDPAAQASVSNGEDAGGGAGR;IHSITGLPPAMQK;IM(UniMod:35)VVGSTINDVLAVNTPK;IMVVGSTINDVLAVNTPK;LEQDQLWIGTK;LPTVPLSGMYNK	8	1	43	51	47	96.551	21137.2	0.970039	57	33.382	TRUE	1	0	6.44745e-05	0.000120546
O14578	O14578	ASTEATELLQNIR;NPLDAGAAEPIASR	2	ASTEATELLQNIR;NPLDAGAAEPIASR	2	1	7	17	12	3720.92	657.956	0.771021	39	231.431	TRUE	0.771021	0	0.0210187	0.0216404
O14579	O14579	ALHQGDSLEC(UniMod:4)TAMTVQILLK;APPAPGPASGGSGEVDELFDVK;C(UniMod:4)SPTLLLLNGQAAC(UniMod:4)HMAQGR;DSIVAELDR;FGVVLDEIKPSSAPELQAVR;KFGVVLDEIKPSSAPELQAVR;LQDAYYIFQEM(UniMod:35)ADK;LQDAYYIFQEMADK;LVLQYAPSA;M(UniMod:35)FADYLAHESR;MFADYLAHESR;NAFYIGSYQQC(UniMod:4)INEAQR;WEAAEGLLQEALDK	13	ALHQGDSLEC(UniMod:4)TAMTVQILLK;APPAPGPASGGSGEVDELFDVK;DSIVAELDR;FGVVLDEIKPSSAPELQAVR;LQDAYYIFQEMADK;LVLQYAPSA;MFADYLAHESR;NAFYIGSYQQC(UniMod:4)INEAQR;WEAAEGLLQEALDK	9	0.692308	21	36	26	863.562	38412.2	0.943254	57	34.482	TRUE	1	0	6.44745e-05	0.000120546
O14579	O14579	ALHQGDSLEC(UniMod:4)TAMTVQILLK;APPAPGPASGGSGEVDELFDVK;C(UniMod:4)SPTLLLLNGQAAC(UniMod:4)HMAQGR;DSIVAELDR;FGVVLDEIKPSSAPELQAVR;KFGVVLDEIKPSSAPELQAVR;LQDAYYIFQEM(UniMod:35)ADK;LQDAYYIFQEMADK;LVLQYAPSA;M(UniMod:35)FADYLAHESR;MFADYLAHESR;NAFYIGSYQQC(UniMod:4)INEAQR;WEAAEGLLQEALDK	13	APPAPGPASGGSGEVDELFDVK;FGVVLDEIKPSSAPELQAVR;LVLQYAPSA;NAFYIGSYQQC(UniMod:4)INEAQR;WEAAEGLLQEALDK	5	0.384615	2	15	12	3720.92	21315.9	0.96388	57	34.482	TRUE	0.999333	0	6.44745e-05	0.000120546
O14617	O14617	ALDLLYGMVSK;ASC(UniMod:4)ILQLVK;EKLEDPDPGVQSAAVNVIC(UniMod:4)ELAR;GMELSVLDSLNAR;HRPSEADEEELAR;ILIEDSDQNLK;LEDPDPGVQSAAVNVIC(UniMod:4)ELAR;LFGALTPLEPR;LLESGDLSMSSIK;LYASILQQK;MSFQNLLAK;NLQDLVR;VTTLPGHIQAVYVQNVVK	13	ALDLLYGMVSK;ASC(UniMod:4)ILQLVK;EKLEDPDPGVQSAAVNVIC(UniMod:4)ELAR;GMELSVLDSLNAR;HRPSEADEEELAR;ILIEDSDQNLK;LEDPDPGVQSAAVNVIC(UniMod:4)ELAR;LFGALTPLEPR;LLESGDLSMSSIK;LYASILQQK;MSFQNLLAK;NLQDLVR;VTTLPGHIQAVYVQNVVK	13	1	25	36	30	568.917	44325.3	0.869943	44	130.158	TRUE	1	0	6.44745e-05	0.000120546
O14617	O14617	ALDLLYGMVSK;ASC(UniMod:4)ILQLVK;EKLEDPDPGVQSAAVNVIC(UniMod:4)ELAR;GMELSVLDSLNAR;HRPSEADEEELAR;ILIEDSDQNLK;LEDPDPGVQSAAVNVIC(UniMod:4)ELAR;LFGALTPLEPR;LLESGDLSMSSIK;LYASILQQK;MSFQNLLAK;NLQDLVR;VTTLPGHIQAVYVQNVVK	13	ALDLLYGMVSK;ASC(UniMod:4)ILQLVK;EKLEDPDPGVQSAAVNVIC(UniMod:4)ELAR;GMELSVLDSLNAR;HRPSEADEEELAR;ILIEDSDQNLK;LEDPDPGVQSAAVNVIC(UniMod:4)ELAR;LFGALTPLEPR;LLESGDLSMSSIK;LYASILQQK;MSFQNLLAK;NLQDLVR;VTTLPGHIQAVYVQNVVK	13	1	15	25	22	1310.81	15500.5	0.613729	44	130.158	TRUE	0.999989	0	6.44745e-05	0.000120546
O14617	O14617	ALDLLYGMVSK;ASC(UniMod:4)ILQLVK;EKLEDPDPGVQSAAVNVIC(UniMod:4)ELAR;GMELSVLDSLNAR;HRPSEADEEELAR;ILIEDSDQNLK;LEDPDPGVQSAAVNVIC(UniMod:4)ELAR;LFGALTPLEPR;LLESGDLSMSSIK;LYASILQQK;MSFQNLLAK;NLQDLVR;VTTLPGHIQAVYVQNVVK	13	GMELSVLDSLNAR;HRPSEADEEELAR;VTTLPGHIQAVYVQNVVK	3	0.230769	25	34	29	631.481	3279.6	0.917047	44	130.158	TRUE	0.737741	0	0.0255319	0.0256675
O14617	O14617	ALDLLYGMVSK;ASC(UniMod:4)ILQLVK;EKLEDPDPGVQSAAVNVIC(UniMod:4)ELAR;GMELSVLDSLNAR;HRPSEADEEELAR;ILIEDSDQNLK;LEDPDPGVQSAAVNVIC(UniMod:4)ELAR;LFGALTPLEPR;LLESGDLSMSSIK;LYASILQQK;MSFQNLLAK;NLQDLVR;VTTLPGHIQAVYVQNVVK	13	ALDLLYGMVSK;ASC(UniMod:4)ILQLVK;VTTLPGHIQAVYVQNVVK	3	0.230769	2	15	11	4130.11	2253.22	0.928907	44	130.158	TRUE	0.791787	0	0.0174081	0.0182525
O14618	O14618	FLQLTPER;SLIIDEGEDDLGR;VWDVIGR	3	FLQLTPER;SLIIDEGEDDLGR;VWDVIGR	3	1	49	58	54	46.514	3882.22	0.935695	59	29.041	FALSE	0.995865	0	0.000322373	0.000523897
O14639	O14639	FPAAQAPDPSETPK;LNSGLGQLILK;STSQGSINSPVYSR	3	FPAAQAPDPSETPK;LNSGLGQLILK;STSQGSINSPVYSR	3	1	36	46	41	180.562	1096.37	0.666312	48	87.688	TRUE	0.888653	0	0.00812379	0.0094283
O14640	O14640	AYTVVGGPPGGPPVR;EIVSQTGPISLTVAK;GDGGIYIGSIMK	3	AYTVVGGPPGGPPVR;EIVSQTGPISLTVAK	2	0.666667	39	48	43	146.556	372.211	0.856623	49	75.187	FALSE	0.733803	0	0.0262411	0.0263301
O14641	O14641	AMAAPESGLEVR;VIYHLDEEETPYLVK;VVSWLVSSDNPQPEMAPPVHEPR	3	AMAAPESGLEVR;VIYHLDEEETPYLVK;VVSWLVSSDNPQPEMAPPVHEPR	3	1	30	48	40	200.418	1892.3	0.930957	49	78.948	TRUE	0.995233	0	0.000322373	0.000523897
O14656	O14656	AMFIFLSNAGAER;DIEHALSVSVFNNK;DLDDNLFGQHLAK;GYEIDEDIVSR;ITDVALDFWR;LYC(UniMod:4)LFAEC(UniMod:4)C(UniMod:4)GQK;NSGFWHSSLIDR	7	AMFIFLSNAGAER;DIEHALSVSVFNNK;DLDDNLFGQHLAK;GYEIDEDIVSR;ITDVALDFWR;LYC(UniMod:4)LFAEC(UniMod:4)C(UniMod:4)GQK	6	0.857143	12	28	23	1180.94	10462.9	0.88308	56	37.809	TRUE	0.999882	0	6.44745e-05	0.000120546
O14656	O14656	AMFIFLSNAGAER;DIEHALSVSVFNNK;DLDDNLFGQHLAK;GYEIDEDIVSR;ITDVALDFWR;LYC(UniMod:4)LFAEC(UniMod:4)C(UniMod:4)GQK;NSGFWHSSLIDR	7	ITDVALDFWR;LYC(UniMod:4)LFAEC(UniMod:4)C(UniMod:4)GQK	2	0.285714	12	27	22	1310.81	2340.14	0.967052	56	37.809	TRUE	0.8179	0	0.0137975	0.0147677
O14657	O14657	GSAIDEDIVTR;NFVSQIVAENLHPK	2	GSAIDEDIVTR;NFVSQIVAENLHPK	2	1	48	54	51	63.608	951.405	0.895951	56	37.979	FALSE	0.895951	0	0.00793037	0.00930648
O14735	O14735	FGAMLDMLTDR;M(UniMod:35)IDLSGNPVLR;MIDLSGNPVLR;NMAALDAADR;SLISVIHLITAAR	5	FGAMLDMLTDR;MIDLSGNPVLR;SLISVIHLITAAR	3	0.6	2	16	13	3352.27	10540.4	0.947581	61	23.539	TRUE	0.984643	0	0.00103159	0.0015285
O14737	O14737	AVENYLIQMAR;LSNLALVKPEK;NSILAQVLDQSAR;VSEQGLIEILK	4	AVENYLIQMAR;LSNLALVKPEK;NSILAQVLDQSAR;VSEQGLIEILK	4	1	49	61	56	37.754	11699.6	0.892563	65	14.285	TRUE	0.99876	0	6.44745e-05	0.000120546
O14737	O14737	AVENYLIQMAR;LSNLALVKPEK;NSILAQVLDQSAR;VSEQGLIEILK	4	NSILAQVLDQSAR;VSEQGLIEILK	2	0.5	25	34	29	631.481	425.639	0.860399	65	14.285	TRUE	0.636943	0	0.04294	0.0406312
O14744	O14744	AAILPTSIFLTNK;DDGVSIPGEYTSFLAPISSSK;DDIIENAPTTHTEEYSGEEK;DLNC(UniMod:4)VPEIADTLGAVAK;DRDPEAQFEM(UniMod:35)PYVVR;DRDPEAQFEMPYVVR;DWNTLIVGK;EGQTIC(UniMod:4)VR;GPLVNASLR;IAVALEIGADLPSNHVIDR;LEVQFIITGTNHHSEK;LHNFHQLSAPQPC(UniMod:4)FTFSHPNR;LSPWIRPDSK;QGFDFLC(UniMod:4)MPVFHPR;VPLVAPEDLR;WLGEPIK;YSQYQQAIYK	17	AAILPTSIFLTNK;DDGVSIPGEYTSFLAPISSSK;DDIIENAPTTHTEEYSGEEK;DLNC(UniMod:4)VPEIADTLGAVAK;DRDPEAQFEMPYVVR;DWNTLIVGK;EGQTIC(UniMod:4)VR;GPLVNASLR;IAVALEIGADLPSNHVIDR;LHNFHQLSAPQPC(UniMod:4)FTFSHPNR;LSPWIRPDSK;QGFDFLC(UniMod:4)MPVFHPR;VPLVAPEDLR;WLGEPIK;YSQYQQAIYK	15	0.882353	14	47	29	631.481	161085	0.926706	50	72.684	TRUE	1	0	6.44745e-05	0.000120546
O14744	O14744	AAILPTSIFLTNK;DDGVSIPGEYTSFLAPISSSK;DDIIENAPTTHTEEYSGEEK;DLNC(UniMod:4)VPEIADTLGAVAK;DRDPEAQFEM(UniMod:35)PYVVR;DRDPEAQFEMPYVVR;DWNTLIVGK;EGQTIC(UniMod:4)VR;GPLVNASLR;IAVALEIGADLPSNHVIDR;LEVQFIITGTNHHSEK;LHNFHQLSAPQPC(UniMod:4)FTFSHPNR;LSPWIRPDSK;QGFDFLC(UniMod:4)MPVFHPR;VPLVAPEDLR;WLGEPIK;YSQYQQAIYK	17	AAILPTSIFLTNK;DRDPEAQFEMPYVVR;DWNTLIVGK;GPLVNASLR;VPLVAPEDLR	5	0.294118	2	15	12	3720.92	15295.2	0.941418	50	72.684	TRUE	0.987867	0	0.000838169	0.00127095
O14745	O14745	AQEAPGQAEPPAAAEVQGAGNENEPR;EALAEAALESPR;EALAEAALESPRPALVR;GPSGYGFNLHSDK;IVEVNGVC(UniMod:4)MEGK;KGPSGYGFNLHSDK;LLVVDPETDEQLQK;LVEPGSPAEK;LVEVNGENVEK;SVDPDSPAEASGLR	10	AQEAPGQAEPPAAAEVQGAGNENEPR;EALAEAALESPR;EALAEAALESPRPALVR;GPSGYGFNLHSDK;IVEVNGVC(UniMod:4)MEGK;KGPSGYGFNLHSDK;LLVVDPETDEQLQK;LVEPGSPAEK;LVEVNGENVEK;SVDPDSPAEASGLR	10	1	43	52	48	86.986	40494.9	0.855968	56	38.868	TRUE	1	0	6.44745e-05	0.000120546
O14776	O14776	AKPVATAPIPGTPWC(UniMod:4)VVWTGDER;ALLSDMVR;ATFSEFAAK;EALFNEFVAAAR;EEAIQNFK;GPPPPPTASEPTR;GPPPPPTASEPTRR;GVSAFSTWEK;HPTPTMLSIQK;LFNEHIEALTK;LIQESDQHLK;LIVAYVDDLDR;LIVAYVDDLDRR;LSMWDRPDDLIGR;QLLDETSAITLTSTWK;QREFEEYIR;QVFDQYVK;SDFFELLSNHHLDSQSR;SSDVSWSDTR;VYYYNAR;WESGSLLER;YLVLDC(UniMod:4)VPEER	22	AKPVATAPIPGTPWC(UniMod:4)VVWTGDER;ALLSDMVR;ATFSEFAAK;EALFNEFVAAAR;EEAIQNFK;GPPPPPTASEPTR;GPPPPPTASEPTRR;GVSAFSTWEK;HPTPTMLSIQK;LFNEHIEALTK;LIQESDQHLK;LIVAYVDDLDR;LIVAYVDDLDRR;LSMWDRPDDLIGR;QLLDETSAITLTSTWK;QREFEEYIR;QVFDQYVK;SDFFELLSNHHLDSQSR;SSDVSWSDTR;VYYYNAR;WESGSLLER;YLVLDC(UniMod:4)VPEER	22	1	24	46	30	568.917	82854.6	0.93047	45	123.901	TRUE	1	0	6.44745e-05	0.000120546
O14777	O14777	DLFNVDAFK;DLGYPFALSK;EAIETQLAEYHK;ELLNETEEEINK;FNPEAGANC(UniMod:4)LVK;HLLESTVNQGLSEAMNELDAVQR;LLEMVATHVGSVEK;LQNIIDNQK;VELEC(UniMod:4)ETIK;YSVADIER	10	DLFNVDAFK;EAIETQLAEYHK;ELLNETEEEINK;FNPEAGANC(UniMod:4)LVK;HLLESTVNQGLSEAMNELDAVQR;LLEMVATHVGSVEK;LQNIIDNQK;VELEC(UniMod:4)ETIK	8	0.8	20	28	24	1063.94	3309.31	0.716244	50	73.913	TRUE	0.996982	0	0.000193424	0.000335532
O14777	O14777	DLFNVDAFK;DLGYPFALSK;EAIETQLAEYHK;ELLNETEEEINK;FNPEAGANC(UniMod:4)LVK;HLLESTVNQGLSEAMNELDAVQR;LLEMVATHVGSVEK;LQNIIDNQK;VELEC(UniMod:4)ETIK;YSVADIER	10	DLFNVDAFK;DLGYPFALSK;HLLESTVNQGLSEAMNELDAVQR;YSVADIER	4	0.4	4	15	12	3720.92	3073.18	0.752423	50	73.913	TRUE	0.60747	0	0.0483559	0.0448681
O14802	O14802	AEALVLMGTK;AVIGILQMIC(UniMod:4)K;GFSIGIGDVTPGQGLLK;HLIDGDVVLFNR;IDEVAVPVHVAK;LAPVYLSNR;LEVNAETVR;LLVEGDNLR;NELILTTESIMK;SLEDLC(UniMod:4)SQYDLTVR;TADHLFDAAYFGQK;VVVQGIPEVSR	12	AEALVLMGTK;AVIGILQMIC(UniMod:4)K;GFSIGIGDVTPGQGLLK;HLIDGDVVLFNR;IDEVAVPVHVAK;LAPVYLSNR;LEVNAETVR;LLVEGDNLR;NELILTTESIMK;SLEDLC(UniMod:4)SQYDLTVR;TADHLFDAAYFGQK;VVVQGIPEVSR	12	1	22	33	28	700.925	6285.43	0.815717	42	155.641	TRUE	1	0	6.44745e-05	0.000120546
O14818	O14818	AITVFSPDGHLFQVEYAQEAVK;AITVFSPDGHLFQVEYAQEAVKK;ALLEVVQSGGK;DIVVLGVEK;GRDIVVLGVEK;IC(UniMod:4)ALDDNVC(UniMod:4)M(UniMod:35)AFAGLTADAR;IC(UniMod:4)ALDDNVC(UniMod:4)MAFAGLTADAR;ILNPEEIEK;LTVEDPVTVEYITR;LYQTDPSGTYHAWK;NIELAVM(UniMod:35)R;NIELAVMR;NYTDEAIETDDLTIK;RPFGISALIVGFDFDGTPR	14	AITVFSPDGHLFQVEYAQEAVK;AITVFSPDGHLFQVEYAQEAVKK;ALLEVVQSGGK;DIVVLGVEK;GRDIVVLGVEK;IC(UniMod:4)ALDDNVC(UniMod:4)M(UniMod:35)AFAGLTADAR;IC(UniMod:4)ALDDNVC(UniMod:4)MAFAGLTADAR;ILNPEEIEK;LTVEDPVTVEYITR;LYQTDPSGTYHAWK;NIELAVM(UniMod:35)R;NIELAVMR;NYTDEAIETDDLTIK;RPFGISALIVGFDFDGTPR	14	1	26	35	31	512.552	595243	0.890876	59	27.887	TRUE	1	0	6.44745e-05	0.000120546
O14818	O14818	AITVFSPDGHLFQVEYAQEAVK;AITVFSPDGHLFQVEYAQEAVKK;ALLEVVQSGGK;DIVVLGVEK;GRDIVVLGVEK;IC(UniMod:4)ALDDNVC(UniMod:4)M(UniMod:35)AFAGLTADAR;IC(UniMod:4)ALDDNVC(UniMod:4)MAFAGLTADAR;ILNPEEIEK;LTVEDPVTVEYITR;LYQTDPSGTYHAWK;NIELAVM(UniMod:35)R;NIELAVMR;NYTDEAIETDDLTIK;RPFGISALIVGFDFDGTPR	14	AITVFSPDGHLFQVEYAQEAVK;AITVFSPDGHLFQVEYAQEAVKK;ALLEVVQSGGK;DIVVLGVEK;GRDIVVLGVEK;IC(UniMod:4)ALDDNVC(UniMod:4)M(UniMod:35)AFAGLTADAR;IC(UniMod:4)ALDDNVC(UniMod:4)MAFAGLTADAR;ILNPEEIEK;LTVEDPVTVEYITR;LYQTDPSGTYHAWK;NIELAVM(UniMod:35)R;NIELAVMR;NYTDEAIETDDLTIK;RPFGISALIVGFDFDGTPR	14	1	35	42	38	246.922	42584.5	0.239834	59	27.887	TRUE	0.971699	0	0.00167634	0.00233337
O14818	O14818	AITVFSPDGHLFQVEYAQEAVK;AITVFSPDGHLFQVEYAQEAVKK;ALLEVVQSGGK;DIVVLGVEK;GRDIVVLGVEK;IC(UniMod:4)ALDDNVC(UniMod:4)M(UniMod:35)AFAGLTADAR;IC(UniMod:4)ALDDNVC(UniMod:4)MAFAGLTADAR;ILNPEEIEK;LTVEDPVTVEYITR;LYQTDPSGTYHAWK;NIELAVM(UniMod:35)R;NIELAVMR;NYTDEAIETDDLTIK;RPFGISALIVGFDFDGTPR	14	AITVFSPDGHLFQVEYAQEAVK;ALLEVVQSGGK;DIVVLGVEK;IC(UniMod:4)ALDDNVC(UniMod:4)M(UniMod:35)AFAGLTADAR;IC(UniMod:4)ALDDNVC(UniMod:4)MAFAGLTADAR;ILNPEEIEK;LTVEDPVTVEYITR;LYQTDPSGTYHAWK;NIELAVMR;NYTDEAIETDDLTIK;RPFGISALIVGFDFDGTPR	11	0.785714	14	26	19	1792.55	49120.5	0.89101	59	27.887	TRUE	1	0	6.44745e-05	0.000120546
O14818	O14818	AITVFSPDGHLFQVEYAQEAVK;AITVFSPDGHLFQVEYAQEAVKK;ALLEVVQSGGK;DIVVLGVEK;GRDIVVLGVEK;IC(UniMod:4)ALDDNVC(UniMod:4)M(UniMod:35)AFAGLTADAR;IC(UniMod:4)ALDDNVC(UniMod:4)MAFAGLTADAR;ILNPEEIEK;LTVEDPVTVEYITR;LYQTDPSGTYHAWK;NIELAVM(UniMod:35)R;NIELAVMR;NYTDEAIETDDLTIK;RPFGISALIVGFDFDGTPR	14	AITVFSPDGHLFQVEYAQEAVK;ALLEVVQSGGK;DIVVLGVEK;IC(UniMod:4)ALDDNVC(UniMod:4)MAFAGLTADAR;ILNPEEIEK;LTVEDPVTVEYITR;NIELAVMR;NYTDEAIETDDLTIK	8	0.571429	42	52	45	118.955	31790.7	0.93523	59	27.887	TRUE	0.999994	0	6.44745e-05	0.000120546
O14818	O14818	AITVFSPDGHLFQVEYAQEAVK;AITVFSPDGHLFQVEYAQEAVKK;ALLEVVQSGGK;DIVVLGVEK;GRDIVVLGVEK;IC(UniMod:4)ALDDNVC(UniMod:4)M(UniMod:35)AFAGLTADAR;IC(UniMod:4)ALDDNVC(UniMod:4)MAFAGLTADAR;ILNPEEIEK;LTVEDPVTVEYITR;LYQTDPSGTYHAWK;NIELAVM(UniMod:35)R;NIELAVMR;NYTDEAIETDDLTIK;RPFGISALIVGFDFDGTPR	14	ALLEVVQSGGK;IC(UniMod:4)ALDDNVC(UniMod:4)M(UniMod:35)AFAGLTADAR;IC(UniMod:4)ALDDNVC(UniMod:4)MAFAGLTADAR;ILNPEEIEK;LTVEDPVTVEYITR;NIELAVMR;NYTDEAIETDDLTIK	7	0.5	51	68	56	37.754	11353.5	0.742726	59	27.887	FALSE	0.909644	0	0.00664088	0.00798525
O14828	O14828	AQQEFAAGVFSNPAVR;DGGNPFAEPSELDNPFQDPAVIQHRPSR;ELQHAALGGTATR;EPPPAYEPPAPAPLPPPSAPSLQPSR;ERELQHAALGGTATR;NYGSYSTQASAAAATAELLK;QYATLDVYNPFETR;TAAANAAAGAAENAFR	8	AQQEFAAGVFSNPAVR;QYATLDVYNPFETR;TAAANAAAGAAENAFR	3	0.375	14	34	19	1792.55	15994	0.971621	56	38.287	TRUE	0.984621	0	0.00103159	0.0015285
O14841	O14841	AGDFGAAFVER;DIPLNQGC(UniMod:4)LAPVR;DQPLDSSHIASIR;EFGFVIPERPVVVDDVR;FMSIAEQMGR;GGPVTVTDANLVLGR;ILEQEAGMLLPR;LEEQC(UniMod:4)VDALQAQGFPR;LLSEDPANYADAPTEGIR;SQISTESFLHLR;TGDLLEVQQPVDLGALR	11	AGDFGAAFVER;DIPLNQGC(UniMod:4)LAPVR;DQPLDSSHIASIR;EFGFVIPERPVVVDDVR;FMSIAEQMGR;GGPVTVTDANLVLGR;ILEQEAGMLLPR;LEEQC(UniMod:4)VDALQAQGFPR;LLSEDPANYADAPTEGIR;SQISTESFLHLR;TGDLLEVQQPVDLGALR	11	1	36	44	40	200.418	4678.09	0.723702	44	137.457	FALSE	0.999997	0	6.44745e-05	0.000120546
O14908	O14908	AFDMISQR;APPLVENEEAEPGR;DTELAATMVELGK;GPATVEDLPSAFEEK;KAPPLVENEEAEPGR;LVFHTQLAHGSPTGR;RNPDELAEALDER;SRGPATVEDLPSAFEEK;VDDLLESYMGIR	9	AFDMISQR;APPLVENEEAEPGR;DTELAATMVELGK;GPATVEDLPSAFEEK;KAPPLVENEEAEPGR;LVFHTQLAHGSPTGR;RNPDELAEALDER;SRGPATVEDLPSAFEEK;VDDLLESYMGIR	9	1	51	58	55	41.905	10007.7	0.934474	56	36.049	FALSE	1	0	6.44745e-05	0.000120546
O14925	O14925	GSLLQQSL;NVQILNMVTR;YLVQDTDEFILPTGANK	3	NVQILNMVTR;YLVQDTDEFILPTGANK	2	0.666667	9	16	12	3720.92	7438.69	0.78263	61	21.943	TRUE	0.61251	0	0.0474533	0.044169
O14929	O14929	C(UniMod:4)NTNTAIELK;FPEDLENDIR;LC(UniMod:4)QDLPC(UniMod:4)FSR;LLVTDM(UniMod:35)SDAEQYR;LLVTDMSDAEQYR;LMQGFNEDMAIEAQQK;LRDFVLVK;QIIPPGFC(UniMod:4)TNTNDFLSLLEK;RVYEILR;VDENFDC(UniMod:4)VEADDVEGK;VSQM(UniMod:35)LILTPFQGQGHGAQLLETVHR;VSQMLILTPFQGQGHGAQLLETVHR;YYTEFPTVLDITAEDPSK	13	FPEDLENDIR;LC(UniMod:4)QDLPC(UniMod:4)FSR;LLVTDM(UniMod:35)SDAEQYR;LLVTDMSDAEQYR;LMQGFNEDMAIEAQQK;LRDFVLVK;QIIPPGFC(UniMod:4)TNTNDFLSLLEK;VDENFDC(UniMod:4)VEADDVEGK;VSQM(UniMod:35)LILTPFQGQGHGAQLLETVHR;VSQMLILTPFQGQGHGAQLLETVHR;YYTEFPTVLDITAEDPSK	11	0.846154	42	51	46	107.169	53736.3	0.941467	53	49.513	TRUE	1	0	6.44745e-05	0.000120546
O14929	O14929	C(UniMod:4)NTNTAIELK;FPEDLENDIR;LC(UniMod:4)QDLPC(UniMod:4)FSR;LLVTDM(UniMod:35)SDAEQYR;LLVTDMSDAEQYR;LMQGFNEDMAIEAQQK;LRDFVLVK;QIIPPGFC(UniMod:4)TNTNDFLSLLEK;RVYEILR;VDENFDC(UniMod:4)VEADDVEGK;VSQM(UniMod:35)LILTPFQGQGHGAQLLETVHR;VSQMLILTPFQGQGHGAQLLETVHR;YYTEFPTVLDITAEDPSK	13	C(UniMod:4)NTNTAIELK;FPEDLENDIR;LC(UniMod:4)QDLPC(UniMod:4)FSR;LLVTDM(UniMod:35)SDAEQYR;LLVTDMSDAEQYR;LMQGFNEDMAIEAQQK;QIIPPGFC(UniMod:4)TNTNDFLSLLEK;RVYEILR;VDENFDC(UniMod:4)VEADDVEGK;VSQMLILTPFQGQGHGAQLLETVHR;YYTEFPTVLDITAEDPSK	11	0.846154	33	42	39	222.458	33762.1	0.885912	53	49.513	TRUE	1	0	6.44745e-05	0.000120546
O14929	O14929	C(UniMod:4)NTNTAIELK;FPEDLENDIR;LC(UniMod:4)QDLPC(UniMod:4)FSR;LLVTDM(UniMod:35)SDAEQYR;LLVTDMSDAEQYR;LMQGFNEDMAIEAQQK;LRDFVLVK;QIIPPGFC(UniMod:4)TNTNDFLSLLEK;RVYEILR;VDENFDC(UniMod:4)VEADDVEGK;VSQM(UniMod:35)LILTPFQGQGHGAQLLETVHR;VSQMLILTPFQGQGHGAQLLETVHR;YYTEFPTVLDITAEDPSK	13	QIIPPGFC(UniMod:4)TNTNDFLSLLEK;VDENFDC(UniMod:4)VEADDVEGK;YYTEFPTVLDITAEDPSK	3	0.230769	25	32	29	631.481	3704.28	0.915903	53	49.513	TRUE	0.732471	0	0.0264346	0.0264569
O14936	O14936	HNAVFDQLDLVTYEEVVK;IHEQGLIAILDVEPQALK;ITVYEALNHPWLK;NTDEPMGITLK;VGDIIQIISK;VGTPHFMAPEVVK	6	HNAVFDQLDLVTYEEVVK;IHEQGLIAILDVEPQALK;ITVYEALNHPWLK;VGDIIQIISK;VGTPHFMAPEVVK	5	0.833333	40	49	44	132.036	1684.65	0.90615	46	105.123	FALSE	0.999641	0	6.44745e-05	0.000120546
O14936	O14936	HNAVFDQLDLVTYEEVVK;IHEQGLIAILDVEPQALK;ITVYEALNHPWLK;NTDEPMGITLK;VGDIIQIISK;VGTPHFMAPEVVK	6	HNAVFDQLDLVTYEEVVK;IHEQGLIAILDVEPQALK;ITVYEALNHPWLK;VGDIIQIISK	4	0.666667	24	40	32	461.771	2219.37	0.875779	46	105.123	TRUE	0.984226	0	0.00109607	0.00160445
O14964	O14964	AC(UniMod:4)GQIFC(UniMod:4)GK;ALQNAVTTFVNR;APDWVDAEEC(UniMod:4)HR;ESDAMFAAER;KQEYLEVQR;LYYEGLQDK;NC(UniMod:4)GQTVHDEVANK;RLYYEGLQDK;VC(UniMod:4)EPC(UniMod:4)YEQLNR;VEGHVFPEFK;VQFGVMTR;VVQDTYQIMK	12	AC(UniMod:4)GQIFC(UniMod:4)GK;ALQNAVTTFVNR;APDWVDAEEC(UniMod:4)HR;ESDAMFAAER;KQEYLEVQR;LYYEGLQDK;RLYYEGLQDK;VC(UniMod:4)EPC(UniMod:4)YEQLNR;VEGHVFPEFK;VQFGVMTR;VVQDTYQIMK	11	0.916667	25	35	29	631.481	31132.1	0.956545	48	86.192	TRUE	1	0	6.44745e-05	0.000120546
O14967	O14967	GSLLEDVVPPIKPPK;LLADTDDLILENFYDK	2	GSLLEDVVPPIKPPK;LLADTDDLILENFYDK	2	1	34	42	38	246.922	661.655	0.685821	50	70.039	TRUE	0.685821	0	0.0341715	0.0332172
O14974	O14974	AQLHDTNMELTDLK;GYTEVLK;ILVDNLC(UniMod:4)DMEMVNK;ISEMEEELK;LAYVAPTIPR;LWAEDSTEK;LYEQILAENEK;QWLNSGHINDVR;RWIGSETDLEPPVVK;SGSYSYLEER;SLLSSTSTTTK;STQGVTLTDLQEAEK;TGSYGALAEITASK;WIGSETDLEPPVVK	14	AQLHDTNMELTDLK;GYTEVLK;ILVDNLC(UniMod:4)DMEMVNK;ISEMEEELK;LAYVAPTIPR;LWAEDSTEK;LYEQILAENEK;QWLNSGHINDVR;SGSYSYLEER;SLLSSTSTTTK;STQGVTLTDLQEAEK;TGSYGALAEITASK;WIGSETDLEPPVVK	13	0.928571	19	34	27	778.005	15781.3	0.678008	45	115.281	TRUE	0.999989	0	6.44745e-05	0.000120546
O14974	O14974	AQLHDTNMELTDLK;GYTEVLK;ILVDNLC(UniMod:4)DMEMVNK;ISEMEEELK;LAYVAPTIPR;LWAEDSTEK;LYEQILAENEK;QWLNSGHINDVR;RWIGSETDLEPPVVK;SGSYSYLEER;SLLSSTSTTTK;STQGVTLTDLQEAEK;TGSYGALAEITASK;WIGSETDLEPPVVK	14	ILVDNLC(UniMod:4)DMEMVNK;LAYVAPTIPR;QWLNSGHINDVR;STQGVTLTDLQEAEK;TGSYGALAEITASK;WIGSETDLEPPVVK	6	0.428571	34	45	38	246.922	6389.61	0.773817	45	115.281	TRUE	0.849832	0	0.011412	0.0126343
O14976	O14976	AIIQEVC(UniMod:4)FMK;ALLSTLHTVLWDGESR;AMLQVNPEER;AVVMTPVPLFSK;GDLDISYITSR;IAVMSFPAEGVESALK;VIQSVANYAK;YDLDAC(UniMod:4)DIQEK	8	AMLQVNPEER;AVVMTPVPLFSK;IAVMSFPAEGVESALK;VIQSVANYAK;YDLDAC(UniMod:4)DIQEK	5	0.625	12	31	20	1614.96	3253.84	0.637506	43	143.191	TRUE	0.779059	0	0.0196003	0.0203259
O14979	O14979	FGEVVDC(UniMod:4)TIK;GFC(UniMod:4)FITYTDEEPVK;GFGFVLFK;MFIGGLSWDTSK;QLAPLLPSLAPSSAR;VFVGGLSPDTSEEQIK	6	FGEVVDC(UniMod:4)TIK;GFC(UniMod:4)FITYTDEEPVK;GFGFVLFK;MFIGGLSWDTSK;VFVGGLSPDTSEEQIK	5	0.833333	3	25	9	5088.43	61667.3	0.942948	54	46.438	TRUE	0.999949	0	6.44745e-05	0.000120546
O14979	O14979	FGEVVDC(UniMod:4)TIK;GFC(UniMod:4)FITYTDEEPVK;GFGFVLFK;MFIGGLSWDTSK;QLAPLLPSLAPSSAR;VFVGGLSPDTSEEQIK	6	FGEVVDC(UniMod:4)TIK;MFIGGLSWDTSK;VFVGGLSPDTSEEQIK	3	0.5	34	41	38	246.922	6668.88	0.842042	54	46.438	TRUE	0.820371	0	0.0137331	0.0147253
O14980	O14980	AIIASNIMYIVGQYPR;AVGHPFVIQLGR;DFLVQIK;DLLGLC(UniMod:4)EQK;EFAGEDTSDLFLEER;EPEVLSTMAIIVNK;ESPFSTSASPLLSGSQHFDVPPR;ETLVYLTHLDYVDTER;FLNVPMFR;IYLDMLNVYK;LDINLLDNVVNC(UniMod:4)LYHGEGAQQR;LHNQVNGTEWSWK;LISTLIYK;LLSEEVFDFSSGQITQVK;LNMILVQILK;M(UniMod:35)AKPEEVLVVENDQGEVVR;MAKPEEVLVVENDQGEVVR;MAQEVLTHLK;NLNTLC(UniMod:4)WAIGSISGAMHEEDEKR;PAIMTMLADHAAR;QLLDFSQK;QM(UniMod:35)LPLNTNIR;QMLPLNTNIR;SAFPHLQDAQV…	28	AIIASNIMYIVGQYPR;DFLVQIK;DLLGLC(UniMod:4)EQK;ESPFSTSASPLLSGSQHFDVPPR;FLNVPMFR;IYLDMLNVYK;LDINLLDNVVNC(UniMod:4)LYHGEGAQQR;LISTLIYK;SAFPHLQDAQVK;YYGLQILENVIK	10	0.357143	14	22	18	1989.68	81538.8	0.7445	45	123.386	TRUE	0.765562	0	0.0219213	0.0224623
O14980	O14980	AIIASNIMYIVGQYPR;AVGHPFVIQLGR;DFLVQIK;DLLGLC(UniMod:4)EQK;EFAGEDTSDLFLEER;EPEVLSTMAIIVNK;ESPFSTSASPLLSGSQHFDVPPR;ETLVYLTHLDYVDTER;FLNVPMFR;IYLDMLNVYK;LDINLLDNVVNC(UniMod:4)LYHGEGAQQR;LHNQVNGTEWSWK;LISTLIYK;LLSEEVFDFSSGQITQVK;LNMILVQILK;M(UniMod:35)AKPEEVLVVENDQGEVVR;MAKPEEVLVVENDQGEVVR;MAQEVLTHLK;NLNTLC(UniMod:4)WAIGSISGAMHEEDEKR;PAIMTMLADHAAR;QLLDFSQK;QM(UniMod:35)LPLNTNIR;QMLPLNTNIR;SAFPHLQDAQV…	28	AVGHPFVIQLGR;DLLGLC(UniMod:4)EQK;EPEVLSTMAIIVNK;ETLVYLTHLDYVDTER;LHNQVNGTEWSWK;M(UniMod:35)AKPEEVLVVENDQGEVVR;MAQEVLTHLK;QMLPLNTNIR;SAFPHLQDAQVK;VDTILEFSQNMNTK	10	0.357143	20	39	23	1180.94	71656.7	0.860667	45	123.386	TRUE	0.991382	0	0.000580271	0.000909905
O14981	O14981	AAAQQLGEVVK;AVTLAVQPR;EQEAGVLAMDALHR;ETC(UniMod:4)AQTLGVVLK;EYLNPLHYTGPPTER;FNYC(UniMod:4)ILDEGHVIK;IAAGQAVEAIVK;IANVVINQSANDSK;IIEGLQDLDDDVR;IPVPINAELR;LFILLDTGTTPVTR;LLTQEQWEVR;LPHLWDAMVGPLR;NTIDINNFDGK;QPTLQAAELIDSEFR;QVLPFLLR	16	AAAQQLGEVVK;EQEAGVLAMDALHR;ETC(UniMod:4)AQTLGVVLK;IAAGQAVEAIVK;IPVPINAELR;LLTQEQWEVR;LPHLWDAMVGPLR	7	0.4375	5	16	12	3720.92	4019.62	0.776179	40	206.887	TRUE	0.903083	0	0.00722115	0.00855478
O15013	O15013	ASSALVVC(UniMod:4)GGQGHR;EPGAPPDPETPAVR;FIVLATALHEK;GNYQNLNQSVAHDWTSGLQR;ILC(UniMod:4)MLYVPVEEK;IQLQLPGK;RREPGAPPDPETPAVR;SDDMIETVYNDR;SDLSSSSGSLSLSHGSSSLEHR;VIEC(UniMod:4)FNVESR;WSVPLGHVDAIEYGSSAGTGEHSR;YILGSVVDSEK	12	EPGAPPDPETPAVR;FIVLATALHEK;GNYQNLNQSVAHDWTSGLQR;ILC(UniMod:4)MLYVPVEEK;IQLQLPGK;SDDMIETVYNDR;SDLSSSSGSLSLSHGSSSLEHR;VIEC(UniMod:4)FNVESR;WSVPLGHVDAIEYGSSAGTGEHSR;YILGSVVDSEK	10	0.833333	19	31	26	863.562	6951.63	0.68039	43	151.612	TRUE	0.999027	0	6.44745e-05	0.000120546
O15020	O15020	AASAGVPYHGEVPVSLAR;ALAQEDQGAGEVER;DLNAAEALQR;DQADPQC(UniMod:4)LFLR;DVEDEILWVTER;EANALAAGHPAQAVAINAR;ELDDLEQWIQER;EYRPC(UniMod:4)DPQLVSER;LAQAHGFQGFLR;LEALGTGWEELGR;LEDLEVVQQR;LEQSYEALC(UniMod:4)ELAAAR;LLDPEDVNVDQPDEK;LLEVLSGEILPKPTK;LTALEER;LTLEQGQQLVAEGHPGASQASAR;LVSQDNFGLELAAVEAAVR;LVSSPELGHDEFSTQALAR;MLTAQDVSYDEAR;QLVSEGNIHADK;SAELGC(UniMod:4)TVDEVESLIK;SAVAWEER;SLDDFQAWLGR;TQTAVASEEGPATLPEAEA…	27	AASAGVPYHGEVPVSLAR;DLNAAEALQR;DQADPQC(UniMod:4)LFLR;DVEDEILWVTER;EANALAAGHPAQAVAINAR;ELDDLEQWIQER;LAQAHGFQGFLR;LEALGTGWEELGR;LEDLEVVQQR;LEQSYEALC(UniMod:4)ELAAAR;LLDPEDVNVDQPDEK;LLEVLSGEILPKPTK;LTLEQGQQLVAEGHPGASQASAR;LVSQDNFGLELAAVEAAVR;LVSSPELGHDEFSTQALAR;MLTAQDVSYDEAR;SAELGC(UniMod:4)TVDEVESLIK;SLDDFQAWLGR;TQTAVASEEGPATLPEAEALLAQHAALR;VGDLYSDLR;VIESTQGLGNDLAGVLALQR;VQAVDAVAAELAAER	22	0.814815	5	14	9	5088.43	10781.5	0.894373	37	271.325	TRUE	1	0	6.44745e-05	0.000120546
O15027	O15027	EKPEEESLAAPTWLVHLQQVER;FATNEAIQR;FGPGGQLIK;GGIGASENLENPPK;GLANPEPAPEPK;HGAVC(UniMod:4)HTGAPDATLHTVHPDSVSSSYSSR;LAEMGLATQAFHYC(UniMod:4)EAIAK;LFDPQLK;LLPSAPQTLPDGPLASPAR;LVLIGSNHSLPFLK;NEHRPASALVNPLAR;NQWVNLNEPEEEK;QNGTVVGTDIAELLLR;QSGPGAPNLDR;SPDPGIVPQEAPVGNSLSELSEENFDGK;TLENPVNVYNPSHSDSLASQQSVASHPR;TMATMGDTLASR;TVPDSEAPPGWDR;VDVINFAQNK;VLSSAASLPGSELPSSRPEGSQGGELSR;YGPLPGPAVPR;YRPYDGAASAYAQNYR;YV…	23	EKPEEESLAAPTWLVHLQQVER;FATNEAIQR;FGPGGQLIK;GGIGASENLENPPK;GLANPEPAPEPK;LFDPQLK;LLPSAPQTLPDGPLASPAR;LVLIGSNHSLPFLK;NEHRPASALVNPLAR;NQWVNLNEPEEEK;QNGTVVGTDIAELLLR;QSGPGAPNLDR;SPDPGIVPQEAPVGNSLSELSEENFDGK;TLENPVNVYNPSHSDSLASQQSVASHPR;TMATMGDTLASR;TVPDSEAPPGWDR;VDVINFAQNK;VLSSAASLPGSELPSSRPEGSQGGELSR;YGPLPGPAVPR;YVDVLNPSGTQR	20	0.869565	2	10	7	6269.12	14872.9	0.837614	39	233.517	TRUE	1	0	6.44745e-05	0.000120546
O15031	O15031	AEEASHWLWSR;AITEIYLTR;AMTLQEAEAFVGAER;DSQDPYC(UniMod:4)GWC(UniMod:4)VVEGR;DTTHNLPEFIVK;EAFEAYTDHATYK;EASPNPEDGIVR;FGAQLQC(UniMod:4)VTGPQATR;GSSLHVGSDLLK;IQPETGPLGGGIR;LPVQEC(UniMod:4)LSYPTC(UniMod:4)TQC(UniMod:4)R;LQQIAAALENK;LVEC(UniMod:4)GSLFK;QMVQVSDQDMNTHLAEISR;RPVVEQALYQFSNLLNSK;SFVASNDEGVATVGLVSSTGPGGDR;SQLEGLEESVR;SSGGPGAGLC(UniMod:4)LFPLDK;VGVSQQPEDSQQDLPGER;VLNC(UniMod:4)DTISQVK;VLYAVFSR…	22	AEEASHWLWSR;AMTLQEAEAFVGAER;DSQDPYC(UniMod:4)GWC(UniMod:4)VVEGR;DTTHNLPEFIVK;EAFEAYTDHATYK;EASPNPEDGIVR;FGAQLQC(UniMod:4)VTGPQATR;LPVQEC(UniMod:4)LSYPTC(UniMod:4)TQC(UniMod:4)R;LQQIAAALENK;LVEC(UniMod:4)GSLFK;SQLEGLEESVR;VGVSQQPEDSQQDLPGER;VLNC(UniMod:4)DTISQVK;VLYAVFSR;YYDEIINALEEDPAAQK	15	0.681818	5	15	12	3720.92	9875.59	0.825046	40	205.127	TRUE	0.999999	0	6.44745e-05	0.000120546
O15031	O15031	AEEASHWLWSR;AITEIYLTR;AMTLQEAEAFVGAER;DSQDPYC(UniMod:4)GWC(UniMod:4)VVEGR;DTTHNLPEFIVK;EAFEAYTDHATYK;EASPNPEDGIVR;FGAQLQC(UniMod:4)VTGPQATR;GSSLHVGSDLLK;IQPETGPLGGGIR;LPVQEC(UniMod:4)LSYPTC(UniMod:4)TQC(UniMod:4)R;LQQIAAALENK;LVEC(UniMod:4)GSLFK;QMVQVSDQDMNTHLAEISR;RPVVEQALYQFSNLLNSK;SFVASNDEGVATVGLVSSTGPGGDR;SQLEGLEESVR;SSGGPGAGLC(UniMod:4)LFPLDK;VGVSQQPEDSQQDLPGER;VLNC(UniMod:4)DTISQVK;VLYAVFSR…	22	AMTLQEAEAFVGAER;DTTHNLPEFIVK;EAFEAYTDHATYK;IQPETGPLGGGIR;LPVQEC(UniMod:4)LSYPTC(UniMod:4)TQC(UniMod:4)R;QMVQVSDQDMNTHLAEISR;VGVSQQPEDSQQDLPGER;VLYAVFSR	8	0.363636	20	31	23	1180.94	13464.9	0.715441	40	205.127	TRUE	0.612419	0	0.0474533	0.044169
O15031	O15031	AEEASHWLWSR;AITEIYLTR;AMTLQEAEAFVGAER;DSQDPYC(UniMod:4)GWC(UniMod:4)VVEGR;DTTHNLPEFIVK;EAFEAYTDHATYK;EASPNPEDGIVR;FGAQLQC(UniMod:4)VTGPQATR;GSSLHVGSDLLK;IQPETGPLGGGIR;LPVQEC(UniMod:4)LSYPTC(UniMod:4)TQC(UniMod:4)R;LQQIAAALENK;LVEC(UniMod:4)GSLFK;QMVQVSDQDMNTHLAEISR;RPVVEQALYQFSNLLNSK;SFVASNDEGVATVGLVSSTGPGGDR;SQLEGLEESVR;SSGGPGAGLC(UniMod:4)LFPLDK;VGVSQQPEDSQQDLPGER;VLNC(UniMod:4)DTISQVK;VLYAVFSR…	22	AITEIYLTR;EASPNPEDGIVR;FGAQLQC(UniMod:4)VTGPQATR;LPVQEC(UniMod:4)LSYPTC(UniMod:4)TQC(UniMod:4)R;VGVSQQPEDSQQDLPGER;VLNC(UniMod:4)DTISQVK;VLYAVFSR;YYDEIINALEEDPAAQK	8	0.363636	20	43	24	1063.94	16036.7	0.881903	40	205.127	TRUE	0.99174	0	0.000580271	0.000909905
O15042	O15042	KPGQSFQEQVEHYR;LC(UniMod:4)QIFSDLNATYR;LYLVSDVLYNSSAK;LYSILQGDSPTK;NLLALIHR;TIQGHLQSENFK	6	LC(UniMod:4)QIFSDLNATYR;LYLVSDVLYNSSAK;LYSILQGDSPTK;NLLALIHR;TIQGHLQSENFK	5	0.833333	2	17	10	4584.3	6233.08	0.917804	45	118.292	TRUE	0.999787	0	6.44745e-05	0.000120546
O15042	O15042	KPGQSFQEQVEHYR;LC(UniMod:4)QIFSDLNATYR;LYLVSDVLYNSSAK;LYSILQGDSPTK;NLLALIHR;TIQGHLQSENFK	6	LYLVSDVLYNSSAK;TIQGHLQSENFK	2	0.333333	3	17	8	5648.01	1771.06	0.919662	45	118.292	TRUE	0.657872	0	0.0385558	0.036933
O15047	O15047	LIVDPALDPALR;YLDVC(UniMod:4)PVSAR	2	LIVDPALDPALR;YLDVC(UniMod:4)PVSAR	2	1	3	20	11	4130.11	1797.01	0.930448	41	186.034	TRUE	0.930448	0	0.00470664	0.00584809
O15056	O15056	GGASEEALSAVAPR;GLEANAPAFDR;LGAEGDC(UniMod:4)SVLLEAR;LLEFDQLQLQK;LTDAYGC(UniMod:4)LGELR;TALQVFDPLAK;YDVGSAAYDTSDK	7	GLEANAPAFDR;LGAEGDC(UniMod:4)SVLLEAR;LLEFDQLQLQK;LTDAYGC(UniMod:4)LGELR	4	0.571429	23	39	31	512.552	2604.16	0.816127	42	165.538	TRUE	0.919925	0	0.00528691	0.00644559
O15066	O15066	AFFDEEEDHWK;AIVEDHSLVAEEK;ASYLEIYQEEIR;EIEHVMNVGNQNR;ETYSSLQQEVDIK;HLIIENFIPLEEK;QELEQTQNELTR;SQNQQYLVR;TVMVANVGPASYNVEETLTTLR	9	AFFDEEEDHWK;AIVEDHSLVAEEK;ASYLEIYQEEIR;EIEHVMNVGNQNR;ETYSSLQQEVDIK;HLIIENFIPLEEK;TVMVANVGPASYNVEETLTTLR	7	0.777778	31	40	36	304.216	2831.87	0.842467	48	85.125	TRUE	0.99968	0	6.44745e-05	0.000120546
O15067	O15067	AFSITQGLLK;ALWEETSFQLDR;ANQELGLALDSWDLDFYTK;APGSLVISAYAVC(UniMod:4)PDITATVTPDLK;ATGLGPVDR;C(UniMod:4)PAC(UniMod:4)FVGTITGDR;C(UniMod:4)PAC(UniMod:4)FVGTITGDRR;DAGLHC(UniMod:4)LELGHTGEAGPHAMVR;DFLTHVSAR;EAPEPGM(UniMod:35)EVVK;EAPEPGMEVVK;ELSDPAGAIIYTSR;ERC(UniMod:4)PAC(UniMod:4)FVGTITGDR;ESWLLPGSNDLLLEVGPR;FC(UniMod:4)DNSSAIQGK;FGEPVLAGFAR;FLRPEDPTRPSR;FQQQQGLR;GHLLYVALSPGQHR;GLAPLHWADDDGNPTEQYPLN…	36	AFSITQGLLK;ALWEETSFQLDR;ANQELGLALDSWDLDFYTK;APGSLVISAYAVC(UniMod:4)PDITATVTPDLK;ATGLGPVDR;C(UniMod:4)PAC(UniMod:4)FVGTITGDR;C(UniMod:4)PAC(UniMod:4)FVGTITGDRR;DAGLHC(UniMod:4)LELGHTGEAGPHAMVR;DFLTHVSAR;EAPEPGMEVVK;ELSDPAGAIIYTSR;ERC(UniMod:4)PAC(UniMod:4)FVGTITGDR;ESWLLPGSNDLLLEVGPR;FGEPVLAGFAR;FLRPEDPTRPSR;GHLLYVALSPGQHR;GLAPLHWADDDGNPTEQYPLNPNGSPGGVAGIC(UniMod:4)SC(UniMod:4)DGR;GVAFVGGFSYADVLGS…	33	0.916667	42	52	47	96.551	173347	0.849542	43	144.734	FALSE	1	0	6.44745e-05	0.000120546
O15084	O15084	LLSSGFDIDTPDDFGR;LLVSHGAEVTC(UniMod:4)K;LRDQPSLVQAIFNGDPDEVR;NLINATNAALQTPLHVAAR;TPLDLAAFK;TVSFEALPIMR;YGHELLINTLITSGADTAK	7	LLSSGFDIDTPDDFGR;LLVSHGAEVTC(UniMod:4)K;NLINATNAALQTPLHVAAR;TPLDLAAFK;YGHELLINTLITSGADTAK	5	0.714286	2	15	11	4130.11	2991.98	0.753113	46	112.966	TRUE	0.96402	0	0.00225661	0.00304613
O15111	O15111	AAMLSLLR;DLKPENIVLQDVGGK;GGPVDLTLK;IQLPIIQLR;VEVALSNIK	5	AAMLSLLR;IQLPIIQLR	2	0.4	3	15	12	3720.92	1840.77	0.922561	48	84.64	TRUE	0.724403	0	0.0273372	0.0272279
O15116	O15116	ESDTPLQQVSIEEILEEQR;GENVVLLGEIDLEK;SIDQFANLVLHQTVER	3	ESDTPLQQVSIEEILEEQR;GENVVLLGEIDLEK;SIDQFANLVLHQTVER	3	1	33	45	39	222.458	2215.57	0.945946	65	15.179	TRUE	0.997078	0	0.000128949	0.000225423
O15118	O15118	ALGLLC(UniMod:4)GK;DNLQLPLQFLSR;FLPMFLSDNPNPK;GGHAAYSSAVNILLGHGTR;LQGETLDQQLGR;VTTNPVDLWSAPSSQAR	6	DNLQLPLQFLSR;FLPMFLSDNPNPK;LQGETLDQQLGR	3	0.5	14	21	18	1989.68	5026.54	0.740812	43	142.167	TRUE	0.613437	0	0.0471954	0.0440069
O15126	O15126	AQQEFATGVMSNK;EHALAQAELLK;NVPPGLDEYNPFSDSR;TVQTAAANAASTAASSAAQNAFK	4	AQQEFATGVMSNK;TVQTAAANAASTAASSAAQNAFK	2	0.5	14	28	19	1792.55	2690.06	0.893305	56	37.92	TRUE	0.712851	0	0.0295938	0.0292051
O15143	O15143	ASSEGGTAAGAGLDSLHK;C(UniMod:4)SQFC(UniMod:4)TTGMDGGMSIWDVK;EHNGQVTGIDWAPESNR;EVEERPAPTPWGSK;IFSAYIK;NAYVWTLK;NSVSQISVLSGGK;TWKPTLVILR;VAWVSHDSTVC(UniMod:4)LADADK;VAWVSHDSTVC(UniMod:4)LADADKK	10	ASSEGGTAAGAGLDSLHK;C(UniMod:4)SQFC(UniMod:4)TTGMDGGMSIWDVK;EHNGQVTGIDWAPESNR;EVEERPAPTPWGSK;IFSAYIK;NAYVWTLK;NSVSQISVLSGGK;TWKPTLVILR;VAWVSHDSTVC(UniMod:4)LADADK;VAWVSHDSTVC(UniMod:4)LADADKK	10	1	40	48	44	132.036	152106	0.986117	55	40.95	TRUE	1	0	6.44745e-05	0.000120546
O15143	O15143	ASSEGGTAAGAGLDSLHK;C(UniMod:4)SQFC(UniMod:4)TTGMDGGMSIWDVK;EHNGQVTGIDWAPESNR;EVEERPAPTPWGSK;IFSAYIK;NAYVWTLK;NSVSQISVLSGGK;TWKPTLVILR;VAWVSHDSTVC(UniMod:4)LADADK;VAWVSHDSTVC(UniMod:4)LADADKK	10	ASSEGGTAAGAGLDSLHK;EHNGQVTGIDWAPESNR;NAYVWTLK;NSVSQISVLSGGK;VAWVSHDSTVC(UniMod:4)LADADK	5	0.5	28	36	32	461.771	1776.64	0.981666	55	40.95	TRUE	0.999987	0	6.44745e-05	0.000120546
O15144	O15144	ASHTAPQVLFSHR;DDDDVVIGK;DDETM(UniMod:35)YVESK;DDETMYVESK;DNTINLIHTFR;DSIVHQAGM(UniMod:35)LK;DSIVHQAGMLK;DYLHYHIK;ELQAHGADELLK;IIEETLALK;M(UniMod:35)ILLEVNNR;MILLEVNNR;NC(UniMod:4)FASVFEK;RASHTAPQVLFSHR;VFM(UniMod:35)QEFK;VM(UniMod:35)VSISLK;VTVVFSTVFK;YFQFQEEGK	18	ASHTAPQVLFSHR;DDDDVVIGK;DDETM(UniMod:35)YVESK;DDETMYVESK;DNTINLIHTFR;DSIVHQAGM(UniMod:35)LK;DSIVHQAGMLK;DYLHYHIK;ELQAHGADELLK;IIEETLALK;M(UniMod:35)ILLEVNNR;MILLEVNNR;NC(UniMod:4)FASVFEK;VFM(UniMod:35)QEFK;VM(UniMod:35)VSISLK;VTVVFSTVFK;YFQFQEEGK	17	0.944444	40	48	44	132.036	299443	0.969679	57	34.333	TRUE	1	0	6.44745e-05	0.000120546
O15144	O15144	ASHTAPQVLFSHR;DDDDVVIGK;DDETM(UniMod:35)YVESK;DDETMYVESK;DNTINLIHTFR;DSIVHQAGM(UniMod:35)LK;DSIVHQAGMLK;DYLHYHIK;ELQAHGADELLK;IIEETLALK;M(UniMod:35)ILLEVNNR;MILLEVNNR;NC(UniMod:4)FASVFEK;RASHTAPQVLFSHR;VFM(UniMod:35)QEFK;VM(UniMod:35)VSISLK;VTVVFSTVFK;YFQFQEEGK	18	DDETMYVESK;DNTINLIHTFR;DSIVHQAGMLK;IIEETLALK;MILLEVNNR;YFQFQEEGK	6	0.333333	28	36	32	461.771	4983.26	0.913329	57	34.333	TRUE	0.987542	0	0.000902643	0.00135525
O15145	O15145	DTDIVDEAIYYFK;LIGNM(UniMod:35)ALLPIR;LIGNMALLPIR;PAYHSSLMDPDTK;VFDPQNDKPSK;WWTC(UniMod:4)FVK	6	DTDIVDEAIYYFK;LIGNM(UniMod:35)ALLPIR;LIGNMALLPIR;PAYHSSLMDPDTK;WWTC(UniMod:4)FVK	5	0.833333	40	48	44	132.036	149903	0.989546	62	20.547	TRUE	1	0	6.44745e-05	0.000120546
O15145	O15145	DTDIVDEAIYYFK;LIGNM(UniMod:35)ALLPIR;LIGNMALLPIR;PAYHSSLMDPDTK;VFDPQNDKPSK;WWTC(UniMod:4)FVK	6	DTDIVDEAIYYFK;LIGNMALLPIR	2	0.333333	28	36	32	461.771	2334.82	0.972536	62	20.547	TRUE	0.87002	0	0.00973565	0.0110604
O15160	O15160	C(UniMod:4)FSPGVIEVQEVQGK;FLDELDAVQMD;FSPVATASYR;ILLAEVPTMAVEK;LGLIPIHADPR;LLPDITLLEPVEGEAAEELSR;NQGDEEGTEIDTLQFR;VLVYNNTSIVQDEILAHR;VVLGEFGVR	9	C(UniMod:4)FSPGVIEVQEVQGK;FLDELDAVQMD;FSPVATASYR;ILLAEVPTMAVEK;LLPDITLLEPVEGEAAEELSR;VLVYNNTSIVQDEILAHR;VVLGEFGVR	7	0.777778	32	45	36	304.216	6677.64	0.908609	56	39.25	TRUE	0.999986	0	6.44745e-05	0.000120546
O15160	O15160	C(UniMod:4)FSPGVIEVQEVQGK;FLDELDAVQMD;FSPVATASYR;ILLAEVPTMAVEK;LGLIPIHADPR;LLPDITLLEPVEGEAAEELSR;NQGDEEGTEIDTLQFR;VLVYNNTSIVQDEILAHR;VVLGEFGVR	9	FSPVATASYR;ILLAEVPTMAVEK;LLPDITLLEPVEGEAAEELSR;VLVYNNTSIVQDEILAHR;VVLGEFGVR	5	0.555556	2	17	7	6269.12	7695.91	0.791439	56	39.25	TRUE	0.935526	0	0.00412637	0.00520219
O15160	O15160	C(UniMod:4)FSPGVIEVQEVQGK;FLDELDAVQMD;FSPVATASYR;ILLAEVPTMAVEK;LGLIPIHADPR;LLPDITLLEPVEGEAAEELSR;NQGDEEGTEIDTLQFR;VLVYNNTSIVQDEILAHR;VVLGEFGVR	9	FSPVATASYR;ILLAEVPTMAVEK;LLPDITLLEPVEGEAAEELSR;VLVYNNTSIVQDEILAHR;VVLGEFGVR	5	0.555556	25	32	28	700.925	4805.53	0.85471	56	39.25	TRUE	0.980888	0	0.00116054	0.00167551
O15160	O15160	C(UniMod:4)FSPGVIEVQEVQGK;FLDELDAVQMD;FSPVATASYR;ILLAEVPTMAVEK;LGLIPIHADPR;LLPDITLLEPVEGEAAEELSR;NQGDEEGTEIDTLQFR;VLVYNNTSIVQDEILAHR;VVLGEFGVR	9	ILLAEVPTMAVEK;LLPDITLLEPVEGEAAEELSR;VLVYNNTSIVQDEILAHR;VVLGEFGVR	4	0.444444	46	55	50	70.603	2365.54	0.804767	56	39.25	FALSE	0.807319	0	0.015087	0.0159888
O15164	O15164	ALLHQLESLAK;DTTEVPSSTVEK;FPTQISLAQLR;LENYFEELLK;LNLLDTC(UniMod:4)AVC(UniMod:4)HQNIQSR;YQFIEEAFQNQK	6	ALLHQLESLAK;FPTQISLAQLR;LENYFEELLK	3	0.5	22	31	26	863.562	844.919	0.957429	45	116.831	TRUE	0.983371	0	0.00109607	0.00160445
O15173	O15173	DALRDEYDDLSDLNAVQM(UniMod:35)ESVR;DALRDEYDDLSDLNAVQMESVR;DEYDDLSDLNAVQMESVR;FYGPAGPYGIFAGR;GLGAGAGAGEESPATSLPR;RDFSLEQLR;RGLGAGAGAGEESPATSLPR	7	DALRDEYDDLSDLNAVQMESVR;DEYDDLSDLNAVQMESVR;FYGPAGPYGIFAGR;RGLGAGAGAGEESPATSLPR	4	0.571429	2	41	20	1614.96	37381	0.833475	60	23.818	TRUE	0.937851	0	0.00412637	0.00520219
O15173	O15173	DALRDEYDDLSDLNAVQM(UniMod:35)ESVR;DALRDEYDDLSDLNAVQMESVR;DEYDDLSDLNAVQMESVR;FYGPAGPYGIFAGR;GLGAGAGAGEESPATSLPR;RDFSLEQLR;RGLGAGAGAGEESPATSLPR	7	DALRDEYDDLSDLNAVQMESVR;RGLGAGAGAGEESPATSLPR	2	0.285714	2	50	22	1310.81	25749.4	0.932001	60	23.818	TRUE	0.655386	0	0.0389426	0.0372132
O15212	O15212	EELALLDGSNVVFK;ETLAQLQQEFQR;LDYITAEIK;LEAQLTENNIVK;LLGPVLVK;RLDYITAEIK	6	EELALLDGSNVVFK;ETLAQLQQEFQR;LDYITAEIK;LEAQLTENNIVK;LLGPVLVK;RLDYITAEIK	6	1	32	51	46	107.169	103909	0.991683	65	14.583	TRUE	1	0	6.44745e-05	0.000120546
O15212	O15212	EELALLDGSNVVFK;ETLAQLQQEFQR;LDYITAEIK;LEAQLTENNIVK;LLGPVLVK;RLDYITAEIK	6	EELALLDGSNVVFK;ETLAQLQQEFQR;LEAQLTENNIVK;LLGPVLVK	4	0.666667	14	21	17	2208.49	4005.03	0.803748	65	14.583	TRUE	0.944918	0	0.00348162	0.00447152
O15212	O15212	EELALLDGSNVVFK;ETLAQLQQEFQR;LDYITAEIK;LEAQLTENNIVK;LLGPVLVK;RLDYITAEIK	6	EELALLDGSNVVFK;ETLAQLQQEFQR;LLGPVLVK	3	0.5	23	32	29	631.481	4651.92	0.764279	65	14.583	TRUE	0.66291	0	0.0375242	0.0360543
O15226	O15226	EDNIGNQLLR;GAVEDVISR;SESHTDLTFSR;TNPEYIYAPLK;VFLQDHC(UniMod:4)LAEGYGTK	5	EDNIGNQLLR;GAVEDVISR;TNPEYIYAPLK;VFLQDHC(UniMod:4)LAEGYGTK	4	0.8	2	11	7	6269.12	1776.7	0.756666	49	77.673	TRUE	0.952885	0	0.0027724	0.00362457
O15230	O15230	AGALLPAIHEQLR;AIQVFLLGGSR;ASPDGLC(UniMod:4)QVSLQQGR;DDAAIC(UniMod:4)TTEYSR;DGFFGLDQADYFGC(UniMod:4)R;DLADLAAYTALK;DLGAPQAAAEAELAAAQR;DQASQLLAGTEATLGHAK;EC(UniMod:4)APGYWGLPEQGC(UniMod:4)R;FGPQTLER;GALDQLC(UniMod:4)GAGGLC(UniMod:4)R;GLLLFTAR;GQLQLVEGNFR;GYAQMAPVQPR;HETAQQLEVLEQQSTSLGQDAR;IAASATC(UniMod:4)GEEAPAR;ILLVTDGAR;ISFDSQISTTK;LELEEAATPEGHAVR;LGLVWAALQGAR;LPVTVGFSGC(UniMod:4)VK;LVGGPVAGGDPN…	26	AGALLPAIHEQLR;AIQVFLLGGSR;ASPDGLC(UniMod:4)QVSLQQGR;DGFFGLDQADYFGC(UniMod:4)R;DLADLAAYTALK;DLGAPQAAAEAELAAAQR;DQASQLLAGTEATLGHAK;EC(UniMod:4)APGYWGLPEQGC(UniMod:4)R;FGPQTLER;GALDQLC(UniMod:4)GAGGLC(UniMod:4)R;GLLLFTAR;GQLQLVEGNFR;GYAQMAPVQPR;HETAQQLEVLEQQSTSLGQDAR;ILLVTDGAR;LELEEAATPEGHAVR;LGLVWAALQGAR;LPVTVGFSGC(UniMod:4)VK;LVGGPVAGGDPNQTIR;VGFEGATC(UniMod:4)DR;VQEQLSSLWEENQALATQTR;YALVVEYANEDAR	22	0.846154	3	18	8	5648.01	14172.4	0.713392	33	399.737	TRUE	1	0	6.44745e-05	0.000120546
O15254	O15254	ELALFTEGEGMLR;FGASLGSLSSGR;LGQNGLDNGFAMFHK;LSALYALWSLSR;MGDVTPEGTYVSPFK;NLWGAVLQESK;SLFLDLVELQR;SPGADLSLEK;SVDFLDAYPGILDQK;TIFSALENDPLFAR;TLLPMPGVMVGDIGK;TTAHYDPATEEFIIHSPDFEAAK;VSIVSLAILNLK	13	ELALFTEGEGMLR;FGASLGSLSSGR;LGQNGLDNGFAMFHK;LSALYALWSLSR;MGDVTPEGTYVSPFK;NLWGAVLQESK;SLFLDLVELQR;SPGADLSLEK;SVDFLDAYPGILDQK;TIFSALENDPLFAR;TLLPMPGVMVGDIGK;TTAHYDPATEEFIIHSPDFEAAK;VSIVSLAILNLK	13	1	33	48	40	200.418	28211.2	0.933319	49	77.629	TRUE	1	0	6.44745e-05	0.000120546
O15258	O15258	LGQIYQSWLDK;QNEEFRPFIR;SEGDSVGESVHGKPSVVYR;VDPSLMEDSDDGPSLPTK	4	LGQIYQSWLDK;QNEEFRPFIR;SEGDSVGESVHGKPSVVYR;VDPSLMEDSDDGPSLPTK	4	1	2	40	19	1792.55	24387.3	0.719524	61	22.958	TRUE	0.977936	0	0.00128949	0.00183317
O15260	O15260	GQNDLM(UniMod:35)GTAEDFADQFLR;LC(UniMod:4)LISTFLEDGIR;M(UniMod:35)WFQWSEQR;MWFQWSEQR;SM(UniMod:35)FAGVPTMR;SMFAGVPTM(UniMod:35)R;SMFAGVPTMR	7	GQNDLM(UniMod:35)GTAEDFADQFLR;SM(UniMod:35)FAGVPTMR;SMFAGVPTM(UniMod:35)R;SMFAGVPTMR	4	0.571429	2	15	12	3720.92	52380.1	0.940074	58	30.394	TRUE	0.996249	0	0.000257898	0.000437909
O15260	O15260	GQNDLM(UniMod:35)GTAEDFADQFLR;LC(UniMod:4)LISTFLEDGIR;M(UniMod:35)WFQWSEQR;MWFQWSEQR;SM(UniMod:35)FAGVPTMR;SMFAGVPTM(UniMod:35)R;SMFAGVPTMR	7	GQNDLM(UniMod:35)GTAEDFADQFLR;SM(UniMod:35)FAGVPTMR;SMFAGVPTM(UniMod:35)R	3	0.428571	15	21	18	1989.68	5459	0.933546	58	30.394	TRUE	0.94465	0	0.00348162	0.00447152
O15294	O15294	AFLDSLPDVK;AIQINPAFADAHSNLASIHK;ALEVFPEFAAAHSNLASVLQQQGK;DSGNIPEAIASYR;EMQDVQGALQC(UniMod:4)YTR;EYQAGDFEAAER;FPAVGEPNIQQYAQNMGLPQNR;GQLQEAIEHYR;GSVAEAEDC(UniMod:4)YNTALR;ISPTFADAYSNMGNTLK;ISSPLFNTK;LC(UniMod:4)PTHADSLNNLANIK;LGTDLEYLK;LVSIVADQLEK;M(UniMod:35)LSFQGLAELAHR;MLSFQGLAELAHR;NRQEYEDIAVK;QNPLLAEAYSNLGNVYK;VAASQLTC(UniMod:4)LGC(UniMod:4)LELIAK;VPNSVLWLLR	20	AFLDSLPDVK;AIQINPAFADAHSNLASIHK;DSGNIPEAIASYR;EMQDVQGALQC(UniMod:4)YTR;EYQAGDFEAAER;FPAVGEPNIQQYAQNMGLPQNR;GSVAEAEDC(UniMod:4)YNTALR;ISSPLFNTK;LC(UniMod:4)PTHADSLNNLANIK;LVSIVADQLEK;M(UniMod:35)LSFQGLAELAHR;MLSFQGLAELAHR;QNPLLAEAYSNLGNVYK;VPNSVLWLLR	14	0.7	15	34	18	1989.68	19166.6	0.755082	45	116.925	TRUE	0.999934	0	6.44745e-05	0.000120546
O15294	O15294	AFLDSLPDVK;AIQINPAFADAHSNLASIHK;ALEVFPEFAAAHSNLASVLQQQGK;DSGNIPEAIASYR;EMQDVQGALQC(UniMod:4)YTR;EYQAGDFEAAER;FPAVGEPNIQQYAQNMGLPQNR;GQLQEAIEHYR;GSVAEAEDC(UniMod:4)YNTALR;ISPTFADAYSNMGNTLK;ISSPLFNTK;LC(UniMod:4)PTHADSLNNLANIK;LGTDLEYLK;LVSIVADQLEK;M(UniMod:35)LSFQGLAELAHR;MLSFQGLAELAHR;NRQEYEDIAVK;QNPLLAEAYSNLGNVYK;VAASQLTC(UniMod:4)LGC(UniMod:4)LELIAK;VPNSVLWLLR	20	AFLDSLPDVK;AIQINPAFADAHSNLASIHK;ALEVFPEFAAAHSNLASVLQQQGK;DSGNIPEAIASYR;EMQDVQGALQC(UniMod:4)YTR;EYQAGDFEAAER;GSVAEAEDC(UniMod:4)YNTALR;ISPTFADAYSNMGNTLK;ISSPLFNTK;LC(UniMod:4)PTHADSLNNLANIK;LVSIVADQLEK;QNPLLAEAYSNLGNVYK;VAASQLTC(UniMod:4)LGC(UniMod:4)LELIAK	13	0.65	2	15	11	4130.11	15153.5	0.748317	45	116.925	TRUE	0.999482	0	6.44745e-05	0.000120546
O15294	O15294	AFLDSLPDVK;AIQINPAFADAHSNLASIHK;ALEVFPEFAAAHSNLASVLQQQGK;DSGNIPEAIASYR;EMQDVQGALQC(UniMod:4)YTR;EYQAGDFEAAER;FPAVGEPNIQQYAQNMGLPQNR;GQLQEAIEHYR;GSVAEAEDC(UniMod:4)YNTALR;ISPTFADAYSNMGNTLK;ISSPLFNTK;LC(UniMod:4)PTHADSLNNLANIK;LGTDLEYLK;LVSIVADQLEK;M(UniMod:35)LSFQGLAELAHR;MLSFQGLAELAHR;NRQEYEDIAVK;QNPLLAEAYSNLGNVYK;VAASQLTC(UniMod:4)LGC(UniMod:4)LELIAK;VPNSVLWLLR	20	AFLDSLPDVK;AIQINPAFADAHSNLASIHK;ALEVFPEFAAAHSNLASVLQQQGK;DSGNIPEAIASYR;EYQAGDFEAAER;GQLQEAIEHYR;GSVAEAEDC(UniMod:4)YNTALR;ISPTFADAYSNMGNTLK;LGTDLEYLK;LVSIVADQLEK;M(UniMod:35)LSFQGLAELAHR	11	0.55	34	44	38	246.922	5665.44	0.671708	45	116.925	TRUE	0.941181	0	0.00393295	0.00501848
O15294	O15294	AFLDSLPDVK;AIQINPAFADAHSNLASIHK;ALEVFPEFAAAHSNLASVLQQQGK;DSGNIPEAIASYR;EMQDVQGALQC(UniMod:4)YTR;EYQAGDFEAAER;FPAVGEPNIQQYAQNMGLPQNR;GQLQEAIEHYR;GSVAEAEDC(UniMod:4)YNTALR;ISPTFADAYSNMGNTLK;ISSPLFNTK;LC(UniMod:4)PTHADSLNNLANIK;LGTDLEYLK;LVSIVADQLEK;M(UniMod:35)LSFQGLAELAHR;MLSFQGLAELAHR;NRQEYEDIAVK;QNPLLAEAYSNLGNVYK;VAASQLTC(UniMod:4)LGC(UniMod:4)LELIAK;VPNSVLWLLR	20	FPAVGEPNIQQYAQNMGLPQNR;M(UniMod:35)LSFQGLAELAHR;MLSFQGLAELAHR;QNPLLAEAYSNLGNVYK	4	0.2	4	15	9	5088.43	2276.13	0.899017	45	116.925	TRUE	0.700145	0	0.0313346	0.0307055
O15305	O15305	FVADLRK;GTFIEFR;IGVVGGSDFEK;NGM(UniMod:35)LNVSPIGR;NGMLNVSPIGR;TM(UniMod:35)GYSVTAPEDTR;TMGYSVTAPEDTR;VQEQLGNDVVEK;YDYVFPENGLVAYK	9	FVADLRK;GTFIEFR;IGVVGGSDFEK;NGMLNVSPIGR;TMGYSVTAPEDTR;VQEQLGNDVVEK;YDYVFPENGLVAYK	7	0.777778	49	69	53	51.629	19411.4	0.743	59	28.082	FALSE	0.995087	0	0.000322373	0.000523897
O15344	O15344	EIPIEPAPHLR;ILVSHC(UniMod:4)ATNESVESITAFQC(UniMod:4)PTC(UniMod:4)R;LIEPIPDSHIR;LTEEC(UniMod:4)DLLIEIIQQR;NTELETLLAK;NVTLQNIIDR;QNLESNLTNLIK;SASLISQAEHSLK;TC(UniMod:4)VTC(UniMod:4)EVSYC(UniMod:4)DEC(UniMod:4)LK;VLC(UniMod:4)QFC(UniMod:4)DQDPAQDAVK	10	EIPIEPAPHLR;ILVSHC(UniMod:4)ATNESVESITAFQC(UniMod:4)PTC(UniMod:4)R;LIEPIPDSHIR;LTEEC(UniMod:4)DLLIEIIQQR;NTELETLLAK;NVTLQNIIDR;QNLESNLTNLIK;SASLISQAEHSLK;VLC(UniMod:4)QFC(UniMod:4)DQDPAQDAVK	9	0.9	34	44	38	246.922	4733.72	0.928115	49	75.251	TRUE	1	0	6.44745e-05	0.000120546
O15347	O15347	KNPEVPVNFAEFSK;LGEMWNNLNDSEK;M(UniMod:35)SAYAFFVQTC(UniMod:4)R;MSAYAFFVQTC(UniMod:4)R;NPEVPVNFAEFSK;STNPGISIGDVAK	6	KNPEVPVNFAEFSK;LGEMWNNLNDSEK;M(UniMod:35)SAYAFFVQTC(UniMod:4)R;MSAYAFFVQTC(UniMod:4)R;NPEVPVNFAEFSK;STNPGISIGDVAK	6	1	51	60	55	41.905	48501	0.643162	61	22.98	FALSE	0.994214	0	0.000322373	0.000523897
O15355	O15355	ALDMSYDHKPEDEVELAR;ALEDAFLAIDAK;AYTGFSSNSER;EEPGSDSGTTAVVALIR;GTEAGQVGEPGIPTGEAGPSC(UniMod:4)SSASDK;KLEEVLSTEGAEENGNSDK;LPLPYGFSAM(UniMod:35)QGWR;LPLPYGFSAMQGWR;LTTEEVIK;NLPPEEQMISALPDIK;QLIVANAGDSR;SGGGTGEEPGSQGLNGEAGPEDSTR	12	ALDMSYDHKPEDEVELAR;ALEDAFLAIDAK;AYTGFSSNSER;EEPGSDSGTTAVVALIR;GTEAGQVGEPGIPTGEAGPSC(UniMod:4)SSASDK;KLEEVLSTEGAEENGNSDK;LPLPYGFSAM(UniMod:35)QGWR;LPLPYGFSAMQGWR;LTTEEVIK;NLPPEEQMISALPDIK;QLIVANAGDSR;SGGGTGEEPGSQGLNGEAGPEDSTR	12	1	34	49	42	162.673	82009.4	0.922244	52	59.272	TRUE	1	0	6.44745e-05	0.000120546
O15357	O15357	AHPRPPLPPGPSPASTFLGEVASGDDR;ALQDMSSTAPPAPQPSTR;ASGLGEAGMSAWLR;DFLSGIQK;DSQEDWTTFTHDR;EAFC(UniMod:4)QLLQLMK;GSYGLDLEAVR;ILPDGEDFLAVQTSQGVPVR;KPAFTEASC(UniMod:4)PLSR;LDVTLGDLTK;LFEEPEKPPPTGRPPAPPR;LKPEGAPEPEGVAAPPPK;LLLDTLQLSK;LLQQQNLPQTGEQELESLVLK;NQNYLDILR;QLNAFDISLR;RNQNYLDILR;SALLPGPLELQPPR;SFENDAQSSDNINFLK;TIPVQAFEVK;TLSEVDYAPAGPAR;TNVPSWC(UniMod:4)DR;VAITVPAPQLGHHR;VDQLNLER;VFDQQSSPMVTR;VLSGL…	26	AHPRPPLPPGPSPASTFLGEVASGDDR;ALQDMSSTAPPAPQPSTR;ASGLGEAGMSAWLR;DFLSGIQK;EAFC(UniMod:4)QLLQLMK;GSYGLDLEAVR;ILPDGEDFLAVQTSQGVPVR;LDVTLGDLTK;LKPEGAPEPEGVAAPPPK;LLQQQNLPQTGEQELESLVLK;NQNYLDILR;QLNAFDISLR;SFENDAQSSDNINFLK;TIPVQAFEVK;TLSEVDYAPAGPAR;TNVPSWC(UniMod:4)DR;VAITVPAPQLGHHR;VDQLNLER;VFDQQSSPMVTR;VLSGLEILSK	20	0.769231	15	27	19	1792.55	31877.9	0.719148	44	138.599	TRUE	0.999999	0	6.44745e-05	0.000120546
O15357	O15357	AHPRPPLPPGPSPASTFLGEVASGDDR;ALQDMSSTAPPAPQPSTR;ASGLGEAGMSAWLR;DFLSGIQK;DSQEDWTTFTHDR;EAFC(UniMod:4)QLLQLMK;GSYGLDLEAVR;ILPDGEDFLAVQTSQGVPVR;KPAFTEASC(UniMod:4)PLSR;LDVTLGDLTK;LFEEPEKPPPTGRPPAPPR;LKPEGAPEPEGVAAPPPK;LLLDTLQLSK;LLQQQNLPQTGEQELESLVLK;NQNYLDILR;QLNAFDISLR;RNQNYLDILR;SALLPGPLELQPPR;SFENDAQSSDNINFLK;TIPVQAFEVK;TLSEVDYAPAGPAR;TNVPSWC(UniMod:4)DR;VAITVPAPQLGHHR;VDQLNLER;VFDQQSSPMVTR;VLSGL…	26	DFLSGIQK;EAFC(UniMod:4)QLLQLMK;GSYGLDLEAVR;ILPDGEDFLAVQTSQGVPVR;LKPEGAPEPEGVAAPPPK;SALLPGPLELQPPR;TIPVQAFEVK;TLSEVDYAPAGPAR	8	0.307692	20	34	23	1180.94	14160.5	0.949968	44	138.599	TRUE	0.999831	0	6.44745e-05	0.000120546
O15371	O15371	C(UniMod:4)VIDIC(UniMod:4)MK;DM(UniMod:35)PYQPFSK;DMPYQPFSK;DNSDFDLLTVSETANEPPQDEGNSFNSPR;EEMDFPQLMK;FM(UniMod:35)TPVIQDNPSGWGPC(UniMod:4)AVPEQFR;IFHTVTTTDDPVIR;LGDDIDLIVR;NLAM(UniMod:35)EATYINHNFSQQC(UniMod:4)LR;NLAMEATYINHNFSQQC(UniMod:4)LR;NM(UniMod:35)LQFNLQILPK;NMLQFNLQILPK;RIFHTVTTTDDPVIR;SVYSWDIVVQR;TLNEWDSR;VADWTGATYQDKR;WTC(UniMod:4)C(UniMod:4)ALLAGSEYLK;YLEVSEPQDIEC(UniMod:4)C(UniMod:4)…	18	C(UniMod:4)VIDIC(UniMod:4)MK;DMPYQPFSK;DNSDFDLLTVSETANEPPQDEGNSFNSPR;EEMDFPQLMK;FM(UniMod:35)TPVIQDNPSGWGPC(UniMod:4)AVPEQFR;IFHTVTTTDDPVIR;LGDDIDLIVR;NLAM(UniMod:35)EATYINHNFSQQC(UniMod:4)LR;NLAMEATYINHNFSQQC(UniMod:4)LR;NM(UniMod:35)LQFNLQILPK;NMLQFNLQILPK;RIFHTVTTTDDPVIR;SVYSWDIVVQR;TLNEWDSR;WTC(UniMod:4)C(UniMod:4)ALLAGSEYLK;YLEVSEPQDIEC(UniMod:4)C(UniMod:4)GALEYYDK	16	0.888889	16	34	21	1454.95	64237.7	0.934702	51	63.973	TRUE	1	0	6.44745e-05	0.000120546
O15371	O15371	C(UniMod:4)VIDIC(UniMod:4)MK;DM(UniMod:35)PYQPFSK;DMPYQPFSK;DNSDFDLLTVSETANEPPQDEGNSFNSPR;EEMDFPQLMK;FM(UniMod:35)TPVIQDNPSGWGPC(UniMod:4)AVPEQFR;IFHTVTTTDDPVIR;LGDDIDLIVR;NLAM(UniMod:35)EATYINHNFSQQC(UniMod:4)LR;NLAMEATYINHNFSQQC(UniMod:4)LR;NM(UniMod:35)LQFNLQILPK;NMLQFNLQILPK;RIFHTVTTTDDPVIR;SVYSWDIVVQR;TLNEWDSR;VADWTGATYQDKR;WTC(UniMod:4)C(UniMod:4)ALLAGSEYLK;YLEVSEPQDIEC(UniMod:4)C(UniMod:4)…	18	EEMDFPQLMK;IFHTVTTTDDPVIR;LGDDIDLIVR	3	0.166667	34	43	37	274.076	2893.52	0.924652	51	63.973	TRUE	0.629756	0	0.044294	0.0417289
O15372	O15372	GEPPLPEEDLSK;HELLSLASSNHLGK;HYQEEGQGTEVVQGVLLGLVVEDR;LFMAQALQEYNN;MDSLLIAGQINTYC(UniMod:4)QNIK;NLQLLMDR;NSHLINVLMWELEK;QVQIDGLVVLK;TAQGSLSLK;VDEMSQDIVK	10	GEPPLPEEDLSK;HELLSLASSNHLGK;HYQEEGQGTEVVQGVLLGLVVEDR;LFMAQALQEYNN;MDSLLIAGQINTYC(UniMod:4)QNIK;NLQLLMDR;NSHLINVLMWELEK;QVQIDGLVVLK;VDEMSQDIVK	9	0.9	2	27	21	1454.95	63230.3	0.955681	55	39.93	TRUE	1	0	6.44745e-05	0.000120546
O15382	O15382	AWVGGVGNYK;KPGPGEPLVFGK;LELLEC(UniMod:4)IR;LFRPWLNMDR;LGGNYGPTVLVQQEALK;LGGNYGPTVLVQQEALKR;QSLLDMAQTWGEFR;TFTDHMLMVEWNDK	8	AWVGGVGNYK;KPGPGEPLVFGK;LELLEC(UniMod:4)IR;LFRPWLNMDR;LGGNYGPTVLVQQEALK;LGGNYGPTVLVQQEALKR;QSLLDMAQTWGEFR;TFTDHMLMVEWNDK	8	1	48	58	52	57.306	6267.53	0.903873	54	44.288	FALSE	1	0	6.44745e-05	0.000120546
O15397	O15397	DNIVEGIIR;ETENDDVTNVIQK;FHNELNLR;IAAENELNQSYK;IINFAPSLLR;IIVSDHVEFPVR;TALQEVYTLAEHR;TYAVGIQQVLLK;VEAALALQSLISNQIQAK;VLQSDEYEEVEDK	10	DNIVEGIIR;IAAENELNQSYK;IINFAPSLLR;TALQEVYTLAEHR;TYAVGIQQVLLK;VLQSDEYEEVEDK	6	0.6	2	15	12	3720.92	11128.2	0.942748	45	119.938	TRUE	0.999936	0	6.44745e-05	0.000120546
O15397	O15397	DNIVEGIIR;ETENDDVTNVIQK;FHNELNLR;IAAENELNQSYK;IINFAPSLLR;IIVSDHVEFPVR;TALQEVYTLAEHR;TYAVGIQQVLLK;VEAALALQSLISNQIQAK;VLQSDEYEEVEDK	10	DNIVEGIIR;ETENDDVTNVIQK;IINFAPSLLR;TYAVGIQQVLLK;VEAALALQSLISNQIQAK;VLQSDEYEEVEDK	6	0.6	15	21	18	1989.68	7512.39	0.621425	45	119.938	TRUE	0.776534	0	0.0198582	0.0205528
O15397	O15397	DNIVEGIIR;ETENDDVTNVIQK;FHNELNLR;IAAENELNQSYK;IINFAPSLLR;IIVSDHVEFPVR;TALQEVYTLAEHR;TYAVGIQQVLLK;VEAALALQSLISNQIQAK;VLQSDEYEEVEDK	10	IINFAPSLLR;IIVSDHVEFPVR;TALQEVYTLAEHR	3	0.3	20	36	23	1180.94	5941.98	0.882662	45	119.938	TRUE	0.714278	0	0.0294649	0.0291204
O15400	O15400	EFGSLPTTPSEQR;ITQC(UniMod:4)SVEIQR;LVAEFTTSLTNFQK;NLVSWESQTQPQVQVQDEEITEDDLR;TLNQLGTPQDSPELR	5	EFGSLPTTPSEQR;LVAEFTTSLTNFQK	2	0.4	7	21	18	1989.68	3588.75	0.938055	58	29.816	TRUE	0.774307	0	0.0200516	0.0206987
O15427	O15427	EPQPEVAAAEEEK;EVEHFLK;GGAVVDEGPTGVK;LHKPPADSGVDLR;NGEVVHTPETSV;PAAGFVAGLGK	6	EPQPEVAAAEEEK;EVEHFLK;NGEVVHTPETSV	3	0.5	2	15	12	3720.92	6314.98	0.818039	53	49.469	TRUE	0.77375	0	0.0203095	0.0209603
O15460	O15460	DVYESLC(UniMod:4)R;GQEFLRPC(UniMod:4)GSTEVD;HAAC(UniMod:4)PVLVGC(UniMod:4)K;LDPGTISR;LLSLDPSHER;MQHITGLTVK;QFFPTDEDEIGAAK;QLDAGEEATTTK;SAADAEGYLAHPVNAYK;SSWLEEDDDPVVAR;TAELLQVANYGVGGQYEPHFDFSR;TGVLTVASYR;YFEQLLEEER;YYDVMSDEEIER	14	DVYESLC(UniMod:4)R;GQEFLRPC(UniMod:4)GSTEVD;HAAC(UniMod:4)PVLVGC(UniMod:4)K;LDPGTISR;LLSLDPSHER;MQHITGLTVK;QFFPTDEDEIGAAK;QLDAGEEATTTK;SAADAEGYLAHPVNAYK;SSWLEEDDDPVVAR;TAELLQVANYGVGGQYEPHFDFSR;TGVLTVASYR;YFEQLLEEER;YYDVMSDEEIER	14	1	14	42	30	568.917	60914.7	0.851631	51	60.902	TRUE	1	0	6.44745e-05	0.000120546
O15460	O15460	DVYESLC(UniMod:4)R;GQEFLRPC(UniMod:4)GSTEVD;HAAC(UniMod:4)PVLVGC(UniMod:4)K;LDPGTISR;LLSLDPSHER;MQHITGLTVK;QFFPTDEDEIGAAK;QLDAGEEATTTK;SAADAEGYLAHPVNAYK;SSWLEEDDDPVVAR;TAELLQVANYGVGGQYEPHFDFSR;TGVLTVASYR;YFEQLLEEER;YYDVMSDEEIER	14	DVYESLC(UniMod:4)R;QFFPTDEDEIGAAK;SAADAEGYLAHPVNAYK;SSWLEEDDDPVVAR;TAELLQVANYGVGGQYEPHFDFSR;YYDVMSDEEIER	6	0.428571	4	15	12	3720.92	3812.75	0.689647	51	60.902	TRUE	0.622929	0	0.0455835	0.0427481
O15460	O15460	DVYESLC(UniMod:4)R;GQEFLRPC(UniMod:4)GSTEVD;HAAC(UniMod:4)PVLVGC(UniMod:4)K;LDPGTISR;LLSLDPSHER;MQHITGLTVK;QFFPTDEDEIGAAK;QLDAGEEATTTK;SAADAEGYLAHPVNAYK;SSWLEEDDDPVVAR;TAELLQVANYGVGGQYEPHFDFSR;TGVLTVASYR;YFEQLLEEER;YYDVMSDEEIER	14	SSWLEEDDDPVVAR;YFEQLLEEER;YYDVMSDEEIER	3	0.214286	41	49	44	132.036	1164.98	0.897374	51	60.902	TRUE	0.608528	0	0.0481625	0.0447149
O15498	O15498	AAYDVSSFSFFQR;EQDYLC(UniMod:4)HVYVR;IILHNTM(UniMod:35)ESLLER;IILHNTMESLLER;NDSLAGVVIADNEYPSR;VAFTLLEK	6	AAYDVSSFSFFQR;EQDYLC(UniMod:4)HVYVR;IILHNTM(UniMod:35)ESLLER;IILHNTMESLLER;NDSLAGVVIADNEYPSR;VAFTLLEK	6	1	54	63	58	30.643	11529.2	0.775903	61	22.418	FALSE	0.999435	0	6.44745e-05	0.000120546
O15511	O15511	ALAAGGVGSIVR;FVDEEDGGDGQAGPDEGEVDSC(UniMod:4)LR;GFESPSDNSSAM(UniMod:35)LLQWHEK;GFESPSDNSSAMLLQWHEK;KVDVDEYDENKFVDEEDGGDGQAGPDEGEVDSC(UniMod:4)LR;QGNM(UniMod:35)TAALQAALK;QGNMTAALQAALK	7	ALAAGGVGSIVR;FVDEEDGGDGQAGPDEGEVDSC(UniMod:4)LR;GFESPSDNSSAM(UniMod:35)LLQWHEK;GFESPSDNSSAMLLQWHEK;KVDVDEYDENKFVDEEDGGDGQAGPDEGEVDSC(UniMod:4)LR;QGNM(UniMod:35)TAALQAALK;QGNMTAALQAALK	7	1	40	48	44	132.036	104539	0.956322	64	16.32	TRUE	1	0	6.44745e-05	0.000120546
O15511	O15511	ALAAGGVGSIVR;FVDEEDGGDGQAGPDEGEVDSC(UniMod:4)LR;GFESPSDNSSAM(UniMod:35)LLQWHEK;GFESPSDNSSAMLLQWHEK;KVDVDEYDENKFVDEEDGGDGQAGPDEGEVDSC(UniMod:4)LR;QGNM(UniMod:35)TAALQAALK;QGNMTAALQAALK	7	ALAAGGVGSIVR;FVDEEDGGDGQAGPDEGEVDSC(UniMod:4)LR;GFESPSDNSSAMLLQWHEK;QGNMTAALQAALK	4	0.571429	28	36	32	461.771	4688.39	0.950733	64	16.32	TRUE	0.997863	0	0.000128949	0.000225423
O15511	O15511	ALAAGGVGSIVR;FVDEEDGGDGQAGPDEGEVDSC(UniMod:4)LR;GFESPSDNSSAM(UniMod:35)LLQWHEK;GFESPSDNSSAMLLQWHEK;KVDVDEYDENKFVDEEDGGDGQAGPDEGEVDSC(UniMod:4)LR;QGNM(UniMod:35)TAALQAALK;QGNMTAALQAALK	7	ALAAGGVGSIVR;FVDEEDGGDGQAGPDEGEVDSC(UniMod:4)LR;QGNMTAALQAALK	3	0.428571	54	69	57	34.013	5402.54	0.958	64	16.32	TRUE	0.976367	0	0.00135397	0.00190821
O15514	O15514	AGDVEEDASQLIFPK;FEDEELQQILDDIQTK	2	AGDVEEDASQLIFPK;FEDEELQQILDDIQTK	2	1	21	34	29	631.481	1271.5	0.772148	64	16.311	TRUE	0.772148	0	0.0206319	0.0212699
O15533	O15533	VSLMPATLAR;WASGLTPAQNC(UniMod:4)PR	2	VSLMPATLAR;WASGLTPAQNC(UniMod:4)PR	2	1	14	36	22	1310.81	9373	0.962966	54	47.626	TRUE	0.962966	0	0.00232108	0.00312337
O15541	O15541	AVDQVC(UniMod:4)TFLFK;HYFC(UniMod:4)ESC(UniMod:4)ALQHFR;QSFQNPVVTK;WDYQPDIC(UniMod:4)K	4	AVDQVC(UniMod:4)TFLFK;HYFC(UniMod:4)ESC(UniMod:4)ALQHFR;QSFQNPVVTK;WDYQPDIC(UniMod:4)K	4	1	42	50	46	107.169	2249.86	0.971174	56	38.787	TRUE	0.999976	0	6.44745e-05	0.000120546
O43143	O43143	ALVTGYFMQVAHLER;ASTNAM(UniMod:35)LISAGLPPLK;ASTNAMLISAGLPPLK;DRFTDILVR;DYLEAAIR;EAMNDPLLER;EVDDLGPEVGDIK;FAHIDGDHLTLLNVYHAFK;HQSFVLVGETGSGK;IAPQYYDMSNFPQC(UniMod:4)EAK;IIPLYSTLPPQQQQR;IRVESLLVTAISK;LDLGEDYPSGK;LQLPVWEYK;REVDDLGPEVGDIK;RSTDFTSR;SLMSADNVR;SNLGSVVLQLK;TC(UniMod:4)TDIKPEWLVK;TEM(UniMod:35)QDNTYPEILR;TEMQDNTYPEILR;THPVEIFYTPEPER;THPVEIFYTPEPERDYLEAAIR;TLATDILM(UniMod:35)GVLK;TLATDILMG…	30	ALVTGYFMQVAHLER;ASTNAM(UniMod:35)LISAGLPPLK;ASTNAMLISAGLPPLK;DRFTDILVR;DYLEAAIR;EAMNDPLLER;EVDDLGPEVGDIK;FAHIDGDHLTLLNVYHAFK;HQSFVLVGETGSGK;IAPQYYDMSNFPQC(UniMod:4)EAK;IIPLYSTLPPQQQQR;IRVESLLVTAISK;LDLGEDYPSGK;LQLPVWEYK;REVDDLGPEVGDIK;SLMSADNVR;SNLGSVVLQLK;TC(UniMod:4)TDIKPEWLVK;TEMQDNTYPEILR;THPVEIFYTPEPER;TLATDILM(UniMod:35)GVLK;TLATDILMGVLK;TTQIPQWC(UniMod:4)VEYMR;VESLLVTAISK;VIVMSATLDAGK;YGVI…	27	0.9	33	51	44	132.036	152628	0.896986	48	90.933	FALSE	1	0	6.44745e-05	0.000120546
O43143	O43143	ALVTGYFMQVAHLER;ASTNAM(UniMod:35)LISAGLPPLK;ASTNAMLISAGLPPLK;DRFTDILVR;DYLEAAIR;EAMNDPLLER;EVDDLGPEVGDIK;FAHIDGDHLTLLNVYHAFK;HQSFVLVGETGSGK;IAPQYYDMSNFPQC(UniMod:4)EAK;IIPLYSTLPPQQQQR;IRVESLLVTAISK;LDLGEDYPSGK;LQLPVWEYK;REVDDLGPEVGDIK;RSTDFTSR;SLMSADNVR;SNLGSVVLQLK;TC(UniMod:4)TDIKPEWLVK;TEM(UniMod:35)QDNTYPEILR;TEMQDNTYPEILR;THPVEIFYTPEPER;THPVEIFYTPEPERDYLEAAIR;TLATDILM(UniMod:35)GVLK;TLATDILMG…	30	ALVTGYFMQVAHLER;ASTNAMLISAGLPPLK;DRFTDILVR;DYLEAAIR;EAMNDPLLER;HQSFVLVGETGSGK;IAPQYYDMSNFPQC(UniMod:4)EAK;IIPLYSTLPPQQQQR;IRVESLLVTAISK;LDLGEDYPSGK;LQLPVWEYK;REVDDLGPEVGDIK;SLMSADNVR;SNLGSVVLQLK;TC(UniMod:4)TDIKPEWLVK;TEM(UniMod:35)QDNTYPEILR;TEMQDNTYPEILR;TLATDILMGVLK;TTQIPQWC(UniMod:4)VEYMR;VESLLVTAISK;VIVMSATLDAGK;YGVIILDEAHER	22	0.733333	3	26	8	5648.01	84008.9	0.851243	48	90.933	TRUE	1	0	6.44745e-05	0.000120546
O43143	O43143	ALVTGYFMQVAHLER;ASTNAM(UniMod:35)LISAGLPPLK;ASTNAMLISAGLPPLK;DRFTDILVR;DYLEAAIR;EAMNDPLLER;EVDDLGPEVGDIK;FAHIDGDHLTLLNVYHAFK;HQSFVLVGETGSGK;IAPQYYDMSNFPQC(UniMod:4)EAK;IIPLYSTLPPQQQQR;IRVESLLVTAISK;LDLGEDYPSGK;LQLPVWEYK;REVDDLGPEVGDIK;RSTDFTSR;SLMSADNVR;SNLGSVVLQLK;TC(UniMod:4)TDIKPEWLVK;TEM(UniMod:35)QDNTYPEILR;TEMQDNTYPEILR;THPVEIFYTPEPER;THPVEIFYTPEPERDYLEAAIR;TLATDILM(UniMod:35)GVLK;TLATDILMG…	30	EAMNDPLLER;EVDDLGPEVGDIK;IAPQYYDMSNFPQC(UniMod:4)EAK;LDLGEDYPSGK;LQLPVWEYK;REVDDLGPEVGDIK;SNLGSVVLQLK;TEM(UniMod:35)QDNTYPEILR;TEMQDNTYPEILR;THPVEIFYTPEPER;TTQIPQWC(UniMod:4)VEYMR	11	0.366667	2	22	9	5088.43	40105.6	0.884051	48	90.933	TRUE	0.998917	0	6.44745e-05	0.000120546
O43143	O43143	ALVTGYFMQVAHLER;ASTNAM(UniMod:35)LISAGLPPLK;ASTNAMLISAGLPPLK;DRFTDILVR;DYLEAAIR;EAMNDPLLER;EVDDLGPEVGDIK;FAHIDGDHLTLLNVYHAFK;HQSFVLVGETGSGK;IAPQYYDMSNFPQC(UniMod:4)EAK;IIPLYSTLPPQQQQR;IRVESLLVTAISK;LDLGEDYPSGK;LQLPVWEYK;REVDDLGPEVGDIK;RSTDFTSR;SLMSADNVR;SNLGSVVLQLK;TC(UniMod:4)TDIKPEWLVK;TEM(UniMod:35)QDNTYPEILR;TEMQDNTYPEILR;THPVEIFYTPEPER;THPVEIFYTPEPERDYLEAAIR;TLATDILM(UniMod:35)GVLK;TLATDILMG…	30	DYLEAAIR;EVDDLGPEVGDIK;FAHIDGDHLTLLNVYHAFK;IAPQYYDMSNFPQC(UniMod:4)EAK;THPVEIFYTPEPER;VIVMSATLDAGK	6	0.2	31	50	42	162.673	20115.5	0.914131	48	90.933	FALSE	0.901679	0	0.00728562	0.00862685
O43143	O43143	ALVTGYFMQVAHLER;ASTNAM(UniMod:35)LISAGLPPLK;ASTNAMLISAGLPPLK;DRFTDILVR;DYLEAAIR;EAMNDPLLER;EVDDLGPEVGDIK;FAHIDGDHLTLLNVYHAFK;HQSFVLVGETGSGK;IAPQYYDMSNFPQC(UniMod:4)EAK;IIPLYSTLPPQQQQR;IRVESLLVTAISK;LDLGEDYPSGK;LQLPVWEYK;REVDDLGPEVGDIK;RSTDFTSR;SLMSADNVR;SNLGSVVLQLK;TC(UniMod:4)TDIKPEWLVK;TEM(UniMod:35)QDNTYPEILR;TEMQDNTYPEILR;THPVEIFYTPEPER;THPVEIFYTPEPERDYLEAAIR;TLATDILM(UniMod:35)GVLK;TLATDILMG…	30	IAPQYYDMSNFPQC(UniMod:4)EAK;LQLPVWEYK;TLATDILMGVLK;TTQIPQWC(UniMod:4)VEYMR;YGVIILDEAHER;YMTDGMLLR	6	0.2	2	26	11	4130.11	45567.3	0.921377	48	90.933	TRUE	0.926771	0	0.00483559	0.00598319
O43148	O43148	IALEDVPEK;LVC(UniMod:4)TDIADVSVK;SVLIGEFLEK	3	IALEDVPEK;LVC(UniMod:4)TDIADVSVK;SVLIGEFLEK	3	1	32	52	41	180.562	3388.17	0.670609	52	54.844	TRUE	0.891501	0	0.00805932	0.00938568
O43149	O43149	AQAQSILEVLK;ATFLQTDLLK;AVDTDMIILPC(UniMod:4)LSR;GEESVTLEQFR;KLDPLEGLDEPTR;LISSTESELQQSYAK;LLPAEVDAAVIK;NSSGANLQGELSHIIR;RFDGDELTTDER;SGPENLLVEPWTR;VNEATAVLYAR;YDYLEFTDAR	12	AVDTDMIILPC(UniMod:4)LSR;GEESVTLEQFR;KLDPLEGLDEPTR;LISSTESELQQSYAK;LLPAEVDAAVIK;SGPENLLVEPWTR;VNEATAVLYAR	7	0.583333	14	30	21	1454.95	4998.17	0.783107	35	331.075	TRUE	0.982607	0	0.00109607	0.00160445
O43149	O43149	AQAQSILEVLK;ATFLQTDLLK;AVDTDMIILPC(UniMod:4)LSR;GEESVTLEQFR;KLDPLEGLDEPTR;LISSTESELQQSYAK;LLPAEVDAAVIK;NSSGANLQGELSHIIR;RFDGDELTTDER;SGPENLLVEPWTR;VNEATAVLYAR;YDYLEFTDAR	12	AQAQSILEVLK;ATFLQTDLLK;GEESVTLEQFR;KLDPLEGLDEPTR;SGPENLLVEPWTR;VNEATAVLYAR;YDYLEFTDAR	7	0.583333	16	28	22	1310.81	7185.05	0.803025	35	331.075	TRUE	0.989201	0	0.000773694	0.00118533
O43150	O43150	AINSSGLAHVENEEQYTQALEK;ASIEIANESGETPLDIAK;DDPDLGSAFLK;EDRPISFYQLGSNQLQSNAVSLAR;NTVAAIEEALDVDR;TSLHIVDFLVQNSGNLDK	6	ASIEIANESGETPLDIAK;DDPDLGSAFLK;EDRPISFYQLGSNQLQSNAVSLAR;NTVAAIEEALDVDR;TSLHIVDFLVQNSGNLDK	5	0.833333	25	38	29	631.481	2686.96	0.810799	46	111.651	TRUE	0.994563	0	0.000322373	0.000523897
O43159	O43159	AQLSGLQLQPC(UniMod:4)LYK;HAPINSAQHLDNVDQTGPK;LFQEDPEAFLLYHR;NPVHC(UniMod:4)FDLASLDPR;TGPPLVGPK;YLNEQLYSGPSSAAQR	6	AQLSGLQLQPC(UniMod:4)LYK;HAPINSAQHLDNVDQTGPK;LFQEDPEAFLLYHR;NPVHC(UniMod:4)FDLASLDPR	4	0.666667	2	10	6	6958.53	927.1	0.788295	53	50.715	TRUE	0.932695	0	0.00451322	0.00564928
O43169	O43169	ELWLVIHGR;FLNEHPGGEEVLLEQAGVDASESFEDVGHSSDAR;GQEVETSVTYYR;QYYIGDIHPSDLKPESGSK	4	ELWLVIHGR;FLNEHPGGEEVLLEQAGVDASESFEDVGHSSDAR;GQEVETSVTYYR;QYYIGDIHPSDLKPESGSK	4	1	1	47	23	1180.94	50016.9	0.978115	64	16.332	TRUE	0.99999	0	6.44745e-05	0.000120546
O43172	O43172	ALGEPITLFGEGPAER;APDDLVAPVVK;DVNLASC(UniMod:4)AADGSVK;FEPIHGNFLLTGAYDNTAK;FLGTTC(UniMod:4)YDR;GHNTNVGAIVFHPK;IWTHPGWSPLK;LWIANYSLPR;LWSLDSDEPVADIEGHTVR;LWSVPDC(UniMod:4)NLLHTLR;MLATAC(UniMod:4)WSGLC(UniMod:4)K;NILSVVGTDALK;QAEVLAEFER;QINVSTDDSEVK	14	ALGEPITLFGEGPAER;APDDLVAPVVK;DVNLASC(UniMod:4)AADGSVK;FLGTTC(UniMod:4)YDR;GHNTNVGAIVFHPK;LWIANYSLPR;LWSLDSDEPVADIEGHTVR;LWSVPDC(UniMod:4)NLLHTLR;NILSVVGTDALK;QAEVLAEFER;QINVSTDDSEVK	11	0.785714	2	10	7	6269.12	8198.8	0.906234	52	58.449	TRUE	1	0	6.44745e-05	0.000120546
O43172	O43172	ALGEPITLFGEGPAER;APDDLVAPVVK;DVNLASC(UniMod:4)AADGSVK;FEPIHGNFLLTGAYDNTAK;FLGTTC(UniMod:4)YDR;GHNTNVGAIVFHPK;IWTHPGWSPLK;LWIANYSLPR;LWSLDSDEPVADIEGHTVR;LWSVPDC(UniMod:4)NLLHTLR;MLATAC(UniMod:4)WSGLC(UniMod:4)K;NILSVVGTDALK;QAEVLAEFER;QINVSTDDSEVK	14	ALGEPITLFGEGPAER;NILSVVGTDALK;QAEVLAEFER	3	0.214286	21	32	24	1063.94	4295.95	0.962465	52	58.449	TRUE	0.916459	0	0.00560928	0.00681405
O43175	O43175	AGTGVDNVDLEAATR;ALQSGQC(UniMod:4)AGAALDVFTEEPPR;ALQSGQC(UniMod:4)AGAALDVFTEEPPRDR;ALVDHENVISC(UniMod:4)PHLGASTK;C(UniMod:4)GEEIAVQFVDMVK;DLPLLLFR;EELIAELQDC(UniMod:4)EGLIVR;GGIVDEGALLR;GTIQVITQGTSLK;ILQDGGLQVVEK;NAGNC(UniMod:4)LSPAVIVGLLK;QADVNLVNAK;QHVTEAFQFHF;QIPQATASMK;TLGILGLGR;TQTSDPAM(UniMod:35)LPTM(UniMod:35)IGLLAEAGVR;TQTSDPAMLPTM(UniMod:35)IGLLAEAGVR;VLISDSLDPC(UniMod:4)C(UniMod:4)R;VTAD…	19	AGTGVDNVDLEAATR;ALQSGQC(UniMod:4)AGAALDVFTEEPPRDR;ALVDHENVISC(UniMod:4)PHLGASTK;GGIVDEGALLR;GTIQVITQGTSLK;ILQDGGLQVVEK;NAGNC(UniMod:4)LSPAVIVGLLK;TLGILGLGR;TQTSDPAMLPTM(UniMod:35)IGLLAEAGVR;VLISDSLDPC(UniMod:4)C(UniMod:4)R;VTADVINAAEK	11	0.578947	20	43	23	1180.94	533271	0.931054	52	56.651	TRUE	1	0	6.44745e-05	0.000120546
O43237	O43237	C(UniMod:4)DAVSVLEK;DAVFIPAGWDNEK;DEHLDFIQSHLR;EHDYRDEHLDFIQSHLR;ELAAEDEQVFLMK;GGPASVPSSSPGTSVK;KPDSMVTNSSTENEA;NILVFGEDGSGK;TVLSNVQEELDR;TYGFHFTTPALVVEK	10	C(UniMod:4)DAVSVLEK;DAVFIPAGWDNEK;DEHLDFIQSHLR;ELAAEDEQVFLMK;GGPASVPSSSPGTSVK;NILVFGEDGSGK;TVLSNVQEELDR;TYGFHFTTPALVVEK	8	0.8	2	26	12	3720.92	29315.9	0.856973	53	54.099	TRUE	0.999966	0	6.44745e-05	0.000120546
O43242	O43242	AIQLEYSEAR;ALDLVAAK;AVQGFFTSNNATR;DGVIEASINHEK;DLESAEER;ELDTVTLEDIK;EMIDIYSTR;EREQQDLEFAK;FNQVLDQFGEK;FQADGTYTLIIR;HDADGQATLLNLLLR;ISDDLMQK;ISFC(UniMod:4)LDIHNMSVK;ISLADIAQK;LQLDSPEDAEFIVAK;MISLSYSR;NYLHYSLYDQAEK;RALDLVAAK;SLM(UniMod:35)PYFLLTQAVR;SLMPYFLLTQAVR;SVFPEQANNNEWAR;VYEFLDK	22	AIQLEYSEAR;ALDLVAAK;AVQGFFTSNNATR;DGVIEASINHEK;ELDTVTLEDIK;EMIDIYSTR;EREQQDLEFAK;FNQVLDQFGEK;FQADGTYTLIIR;HDADGQATLLNLLLR;ISDDLMQK;ISFC(UniMod:4)LDIHNMSVK;ISLADIAQK;LQLDSPEDAEFIVAK;MISLSYSR;NYLHYSLYDQAEK;RALDLVAAK;SLMPYFLLTQAVR;SVFPEQANNNEWAR;VYEFLDK	20	0.909091	31	39	35	337.67	79971.1	0.940065	51	60.978	TRUE	1	0	6.44745e-05	0.000120546
O43242	O43242	AIQLEYSEAR;ALDLVAAK;AVQGFFTSNNATR;DGVIEASINHEK;DLESAEER;ELDTVTLEDIK;EMIDIYSTR;EREQQDLEFAK;FNQVLDQFGEK;FQADGTYTLIIR;HDADGQATLLNLLLR;ISDDLMQK;ISFC(UniMod:4)LDIHNMSVK;ISLADIAQK;LQLDSPEDAEFIVAK;MISLSYSR;NYLHYSLYDQAEK;RALDLVAAK;SLM(UniMod:35)PYFLLTQAVR;SLMPYFLLTQAVR;SVFPEQANNNEWAR;VYEFLDK	22	AIQLEYSEAR;AVQGFFTSNNATR;DGVIEASINHEK;ELDTVTLEDIK;EMIDIYSTR;FNQVLDQFGEK;HDADGQATLLNLLLR;ISLADIAQK;LQLDSPEDAEFIVAK;MISLSYSR;NYLHYSLYDQAEK;SLM(UniMod:35)PYFLLTQAVR;SLMPYFLLTQAVR;SVFPEQANNNEWAR;VYEFLDK	15	0.681818	14	31	21	1454.95	104148	0.938939	51	60.978	TRUE	1	0	6.44745e-05	0.000120546
O43242	O43242	AIQLEYSEAR;ALDLVAAK;AVQGFFTSNNATR;DGVIEASINHEK;DLESAEER;ELDTVTLEDIK;EMIDIYSTR;EREQQDLEFAK;FNQVLDQFGEK;FQADGTYTLIIR;HDADGQATLLNLLLR;ISDDLMQK;ISFC(UniMod:4)LDIHNMSVK;ISLADIAQK;LQLDSPEDAEFIVAK;MISLSYSR;NYLHYSLYDQAEK;RALDLVAAK;SLM(UniMod:35)PYFLLTQAVR;SLMPYFLLTQAVR;SVFPEQANNNEWAR;VYEFLDK	22	AVQGFFTSNNATR;DGVIEASINHEK;EMIDIYSTR;ISDDLMQK;MISLSYSR;SLM(UniMod:35)PYFLLTQAVR;SLMPYFLLTQAVR;VYEFLDK	8	0.363636	14	31	19	1792.55	40133.1	0.907609	51	60.978	TRUE	0.997923	0	0.000128949	0.000225423
O43252	O43252	AWTVLTEYYK;DIVPVDASYEVK;DM(UniMod:35)NADAVFAFQLR;DMNADAVFAFQLR;GFTGIDSEYEKPEAPELVLK;LDGC(UniMod:4)TAFALMYEGR;LSNNAQNWGMQR;M(UniMod:35)DYYDSEHHEDFEFISGTR;MVAGANFYIVGR;NLGFSPEDR;NPVHNGHALLMQDTHK;RPVLLLHPLGGWTK;TDAETLPALK;TDSC(UniMod:4)DVNDC(UniMod:4)VQQVVELLQER;VLTM(UniMod:35)APGLITLEIVPFR;VYWNDGLDQYR	16	AWTVLTEYYK;DIVPVDASYEVK;DM(UniMod:35)NADAVFAFQLR;DMNADAVFAFQLR;GFTGIDSEYEKPEAPELVLK;LDGC(UniMod:4)TAFALMYEGR;LSNNAQNWGMQR;M(UniMod:35)DYYDSEHHEDFEFISGTR;MVAGANFYIVGR;NLGFSPEDR;NPVHNGHALLMQDTHK;RPVLLLHPLGGWTK;TDAETLPALK;TDSC(UniMod:4)DVNDC(UniMod:4)VQQVVELLQER;VLTM(UniMod:35)APGLITLEIVPFR;VYWNDGLDQYR	16	1	43	51	47	96.551	44887.4	0.922756	50	70.833	FALSE	1	0	6.44745e-05	0.000120546
O43264	O43264	AM(UniMod:35)GTLLNTAISEVIGK;AMGTLLNTAISEVIGK;DLHVSTGEFTDLK;DSVVLSLLK;GPLAAAFSSSEVK;ITALEDISTEDGDR;LGTEC(UniMod:4)FLAQMR;LQQYEEIIQSTEEFENALK;LVLEVLQK;NC(UniMod:4)LVYSIPTNSSK;NLMTSEIHNTVK;QLLDLPLDTDLENEK;TVMDEGPQVFAPLSEESK;YQEEVPVYVPK	14	AM(UniMod:35)GTLLNTAISEVIGK;AMGTLLNTAISEVIGK;DLHVSTGEFTDLK;DSVVLSLLK;GPLAAAFSSSEVK;ITALEDISTEDGDR;LGTEC(UniMod:4)FLAQMR;LQQYEEIIQSTEEFENALK;LVLEVLQK;NC(UniMod:4)LVYSIPTNSSK;QLLDLPLDTDLENEK;TVMDEGPQVFAPLSEESK	12	0.857143	3	17	12	3720.92	13193.5	0.77958	48	88.829	TRUE	0.999997	0	6.44745e-05	0.000120546
O43290	O43290	ADDLLPLGDQTQDGDFGSR;DLQGLTVEHAIDSFR;EAAGTTAAAGTGGATEQPPR;GLAAALLLC(UniMod:4)QNK;LQAQSLSTVGPR;SLPSAVYC(UniMod:4)IEDK;TPYIVLSGSGK	7	ADDLLPLGDQTQDGDFGSR;DLQGLTVEHAIDSFR;GLAAALLLC(UniMod:4)QNK;LQAQSLSTVGPR;SLPSAVYC(UniMod:4)IEDK;TPYIVLSGSGK	6	0.857143	3	20	7	6269.12	3963.06	0.779119	48	90.255	TRUE	0.997426	0	0.000128949	0.000225423
O43292	O43292	GGLLC(UniMod:4)TLQGK;KLPFPDETHER;SGALPVAWLER;SVGLEVYTQSFSR;YM(UniMod:35)VSGTNVYGILR;YMVSGTNVYGILR	6	GGLLC(UniMod:4)TLQGK;KLPFPDETHER;SGALPVAWLER;YM(UniMod:35)VSGTNVYGILR;YMVSGTNVYGILR	5	0.833333	2	33	18	1989.68	18795.4	0.809443	50	67.623	TRUE	0.994412	0	0.000322373	0.000523897
O43294	O43294	ASATSATLELDR;C(UniMod:4)GFC(UniMod:4)NQPIR;DFLQLFAPR;DGAPFC(UniMod:4)PEC(UniMod:4)YFER;GLC(UniMod:4)GSC(UniMod:4)NKPIAGQVVTALGR;GSLC(UniMod:4)ATC(UniMod:4)GLPVTGR;LMASLSDFR;PAAPAAPPFSSSSGVLGTGLC(UniMod:4)ELDR;RDFLQLFAPR;RGSLC(UniMod:4)ATC(UniMod:4)GLPVTGR;VQNHLPASGPTQPPVVSSTNEGSPSPPEPTGK	11	ASATSATLELDR;C(UniMod:4)GFC(UniMod:4)NQPIR;DFLQLFAPR;DGAPFC(UniMod:4)PEC(UniMod:4)YFER;GLC(UniMod:4)GSC(UniMod:4)NKPIAGQVVTALGR;GSLC(UniMod:4)ATC(UniMod:4)GLPVTGR;LMASLSDFR;PAAPAAPPFSSSSGVLGTGLC(UniMod:4)ELDR;RDFLQLFAPR;RGSLC(UniMod:4)ATC(UniMod:4)GLPVTGR;VQNHLPASGPTQPPVVSSTNEGSPSPPEPTGK	11	1	40	50	45	118.955	16208	0.876324	53	49.814	TRUE	1	0	6.44745e-05	0.000120546
O43310	O43310	LEDTAGDTGHSSLEAPR;LIEILNSMR;MALFMVEGTK;SLLLNMLQK;VLVC(UniMod:4)PIYTC(UniMod:4)LR	5	LIEILNSMR;MALFMVEGTK;SLLLNMLQK	3	0.6	42	50	46	107.169	1820.97	0.977222	50	67.587	FALSE	0.996981	0	0.000193424	0.000335532
O43314	O43314	ALADIVIPQEYGITK;DRDFTAEDYEK;EEPSLLLVLK;EVYSILQAEGILLPR;FFDLFEK;FFVGPEDTEINPGNYR;ILPTPPATLK;IPDIYDC(UniMod:4)IK;LENTMELYR;LTPSGSISLIK;QIVVGIC(UniMod:4)SMAK;QLQEVLDIAR;QTVC(UniMod:4)GFDLLR;VSLNTYTPAK;VYSLIQSLTSQIR;VYTVGPDYAHAEAR;WGGELTPAGR	17	ALADIVIPQEYGITK;EEPSLLLVLK;EVYSILQAEGILLPR;FFDLFEK;FFVGPEDTEINPGNYR;ILPTPPATLK;IPDIYDC(UniMod:4)IK;LENTMELYR;LTPSGSISLIK;QIVVGIC(UniMod:4)SMAK;QLQEVLDIAR;QTVC(UniMod:4)GFDLLR;VSLNTYTPAK;VYSLIQSLTSQIR;VYTVGPDYAHAEAR;WGGELTPAGR	16	0.941176	33	47	42	162.673	19578.7	0.888799	43	140.407	FALSE	1	0	6.44745e-05	0.000120546
O43324	O43324	AIVQQWLEYR;EYLLGSTAEEK;FIVDLTVQEK;NDIHTLLK;QHLSSVVFIK;QIPVLQTNNGPSLTGLTTIAAHLVK;WFC(UniMod:4)HIQHYPGIR	7	AIVQQWLEYR;EYLLGSTAEEK;FIVDLTVQEK;NDIHTLLK;QHLSSVVFIK;QIPVLQTNNGPSLTGLTTIAAHLVK	6	0.857143	2	16	7	6269.12	27279.2	0.802819	62	19.811	TRUE	0.998505	0	0.000128949	0.000225423
O43390	O43390	DLYEDELVPLFEK;DYAFVHFEDR;EFNEEGALSVLQQFK;EIEGEEIEIVLAKPPDK;ENILEEFSK;GYAFITFC(UniMod:4)GK;LC(UniMod:4)DSYEIRPGK;LM(UniMod:35)MDPLSGQNR;LMMDPLSGQNR;NLATTVTEEILEK;STAYEDYYYHPPPR;TLIEAGLPQK;VTEGLVDVILYHQPDDK;VWGNVVTVEWADPVEEPDPEVMAK;YGGPPPDSVYSGVQPGIGTEVFVGK	15	DLYEDELVPLFEK;DYAFVHFEDR;EFNEEGALSVLQQFK;EIEGEEIEIVLAKPPDK;ENILEEFSK;GYAFITFC(UniMod:4)GK;LC(UniMod:4)DSYEIRPGK;LMMDPLSGQNR;NLATTVTEEILEK;STAYEDYYYHPPPR;TLIEAGLPQK;VTEGLVDVILYHQPDDK;VWGNVVTVEWADPVEEPDPEVMAK;YGGPPPDSVYSGVQPGIGTEVFVGK	14	0.933333	2	27	7	6269.12	98952.1	0.96113	50	70.943	TRUE	1	0	6.44745e-05	0.000120546
O43395	O43395	DQTKPTPLILDEQGR;DVNVVVVEGGPK;FEEVEEEPEVIPGPPSESPGMLTK;LFEAVEEGR;LPIGNTIQPSQAATFMNDAIEK;LQAEISQAAR;RVLGFSEPTVVTAALNC(UniMod:4)VGK;VLGFSEPTVVTAALNC(UniMod:4)VGK;VLGTEAVQDPTK	9	DVNVVVVEGGPK;LFEAVEEGR;LPIGNTIQPSQAATFMNDAIEK;LQAEISQAAR;VLGTEAVQDPTK	5	0.555556	2	11	7	6269.12	3953.57	0.948419	49	77.529	TRUE	0.999581	0	6.44745e-05	0.000120546
O43396	O43396	AGC(UniMod:4)EC(UniMod:4)LNESDEHGFDNC(UniMod:4)LR;AGC(UniMod:4)EC(UniMod:4)LNESDEHGFDNC(UniMod:4)LRK;GYMDLMPFINK;IAPAFSSMSNK;IDQYQGADAVGLEEK;IFINLPR;MVGVKPVGSDPDFQPELSGAGSR;VGVKPVGSDPDFQPELSGAGSR;VRIDQYQGADAVGLEEK	9	AGC(UniMod:4)EC(UniMod:4)LNESDEHGFDNC(UniMod:4)LR;AGC(UniMod:4)EC(UniMod:4)LNESDEHGFDNC(UniMod:4)LRK;GYMDLMPFINK;IAPAFSSMSNK;IDQYQGADAVGLEEK;IFINLPR;MVGVKPVGSDPDFQPELSGAGSR;VGVKPVGSDPDFQPELSGAGSR;VRIDQYQGADAVGLEEK	9	1	51	58	54	46.514	22355.7	0.730889	58	32.251	FALSE	0.999972	0	6.44745e-05	0.000120546
O43399	O43399	GLLSDSM(UniMod:35)TDVPVDTGVAAR;GLLSDSMTDVPVDTGVAAR;LGLSTLGELK;SWHDVQVSSAYVK;TPAVEGLTEAEEEELR;TPAVEGLTEAEEEELRAELTK;TSAALSTVGSAISR;VEEEIVTLR;VTQSDLYK	9	GLLSDSM(UniMod:35)TDVPVDTGVAAR;GLLSDSMTDVPVDTGVAAR;LGLSTLGELK;SWHDVQVSSAYVK;TPAVEGLTEAEEEELR;TPAVEGLTEAEEEELRAELTK;TSAALSTVGSAISR;VEEEIVTLR	8	0.888889	14	34	24	1063.94	207329	0.837923	61	22.238	TRUE	0.99998	0	6.44745e-05	0.000120546
O43399	O43399	GLLSDSM(UniMod:35)TDVPVDTGVAAR;GLLSDSMTDVPVDTGVAAR;LGLSTLGELK;SWHDVQVSSAYVK;TPAVEGLTEAEEEELR;TPAVEGLTEAEEEELRAELTK;TSAALSTVGSAISR;VEEEIVTLR;VTQSDLYK	9	GLLSDSMTDVPVDTGVAAR;LGLSTLGELK;SWHDVQVSSAYVK;TPAVEGLTEAEEEELR;TSAALSTVGSAISR;VEEEIVTLR;VTQSDLYK	7	0.777778	34	50	37	274.076	52326.2	0.953337	61	22.238	TRUE	1	0	6.44745e-05	0.000120546
O43402	O43402	IAEGFSDTALIMVDNTK;ISASLLDSR;NDWTNPEINK;SYETLVDFDNHLDDIR;YPHC(UniMod:4)AVNGLLVAEK	5	IAEGFSDTALIMVDNTK;NDWTNPEINK	2	0.4	14	22	18	1989.68	1279.8	0.917621	60	23.773	TRUE	0.70901	0	0.0301741	0.0297282
O43414	O43414	EGLLDPNVK;SIFVTC(UniMod:4)GDWDLK	2	EGLLDPNVK;SIFVTC(UniMod:4)GDWDLK	2	1	54	65	58	30.643	3392.75	0.841579	56	37.238	FALSE	0.841579	0	0.0120567	0.0132367
O43432	O43432	AAIIADSSTFR;AALSEEELER;AIDEPSFSVAYANMC(UniMod:4)R;DFLPEGEDVHNFLLEQK;DHMGQLLYQLVQSEK;DITEEIMSGGGSR;ELEAASAPEER;ELSAEELYK;FIGELFK;FM(UniMod:35)LQDVIDLR;FMLQDVIDLR;FSALQPPAPSGSTPSTPVEFDSR;GPDFTPAFADFGR;GVIDLVFEK;LDFIESDSPC(UniMod:4)SSEALSK;LDQPANLLR;LSATESIVEIVK;LTPQMFNQLMK;LTPQMFNQLMKQVSGLTVDTEER;M(UniMod:35)DQYFNQMEK;M(UniMod:35)LTEAIMHDC(UniMod:4)VVK;MDQYFNQMEK;MLTEAIMHDC(UniMod:4)VVK;NHDEESLEC(U…	30	AAIIADSSTFR;AALSEEELER;DFLPEGEDVHNFLLEQK;DHMGQLLYQLVQSEK;DITEEIMSGGGSR;ELSAEELYK;FSALQPPAPSGSTPSTPVEFDSR;GPDFTPAFADFGR;GVIDLVFEK;LDFIESDSPC(UniMod:4)SSEALSK;LDQPANLLR;LSATESIVEIVK;LTPQMFNQLMK;LTPQMFNQLMKQVSGLTVDTEER;QLTGGVDVER;QVSGLTVDTEER;RSPVPAQIAITVPK;VGVESTLER;VLEEDESIR	19	0.633333	16	38	24	1063.94	19670	0.821615	41	176.652	TRUE	1	0	6.44745e-05	0.000120546
O43432	O43432	AAIIADSSTFR;AALSEEELER;AIDEPSFSVAYANMC(UniMod:4)R;DFLPEGEDVHNFLLEQK;DHMGQLLYQLVQSEK;DITEEIMSGGGSR;ELEAASAPEER;ELSAEELYK;FIGELFK;FM(UniMod:35)LQDVIDLR;FMLQDVIDLR;FSALQPPAPSGSTPSTPVEFDSR;GPDFTPAFADFGR;GVIDLVFEK;LDFIESDSPC(UniMod:4)SSEALSK;LDQPANLLR;LSATESIVEIVK;LTPQMFNQLMK;LTPQMFNQLMKQVSGLTVDTEER;M(UniMod:35)DQYFNQMEK;M(UniMod:35)LTEAIMHDC(UniMod:4)VVK;MDQYFNQMEK;MLTEAIMHDC(UniMod:4)VVK;NHDEESLEC(U…	30	AAIIADSSTFR;AIDEPSFSVAYANMC(UniMod:4)R;DHMGQLLYQLVQSEK;FIGELFK;FM(UniMod:35)LQDVIDLR;FMLQDVIDLR;GPDFTPAFADFGR;GVIDLVFEK;LSATESIVEIVK;M(UniMod:35)DQYFNQMEK;MDQYFNQMEK;MLTEAIMHDC(UniMod:4)VVK;NHDEESLEC(UniMod:4)LC(UniMod:4)R;VLEEDESIR	14	0.466667	17	36	27	778.005	112304	0.710792	41	176.652	TRUE	0.950082	0	0.00296583	0.00385403
O43432	O43432	AAIIADSSTFR;AALSEEELER;AIDEPSFSVAYANMC(UniMod:4)R;DFLPEGEDVHNFLLEQK;DHMGQLLYQLVQSEK;DITEEIMSGGGSR;ELEAASAPEER;ELSAEELYK;FIGELFK;FM(UniMod:35)LQDVIDLR;FMLQDVIDLR;FSALQPPAPSGSTPSTPVEFDSR;GPDFTPAFADFGR;GVIDLVFEK;LDFIESDSPC(UniMod:4)SSEALSK;LDQPANLLR;LSATESIVEIVK;LTPQMFNQLMK;LTPQMFNQLMKQVSGLTVDTEER;M(UniMod:35)DQYFNQMEK;M(UniMod:35)LTEAIMHDC(UniMod:4)VVK;MDQYFNQMEK;MLTEAIMHDC(UniMod:4)VVK;NHDEESLEC(U…	30	FIGELFK;FM(UniMod:35)LQDVIDLR;FMLQDVIDLR	3	0.1	36	49	39	222.458	5270.89	0.97413	41	176.652	FALSE	0.82776	0	0.0130239	0.0140861
O43432	O43432	AAIIADSSTFR;AALSEEELER;AIDEPSFSVAYANMC(UniMod:4)R;DFLPEGEDVHNFLLEQK;DHMGQLLYQLVQSEK;DITEEIMSGGGSR;ELEAASAPEER;ELSAEELYK;FIGELFK;FM(UniMod:35)LQDVIDLR;FMLQDVIDLR;FSALQPPAPSGSTPSTPVEFDSR;GPDFTPAFADFGR;GVIDLVFEK;LDFIESDSPC(UniMod:4)SSEALSK;LDQPANLLR;LSATESIVEIVK;LTPQMFNQLMK;LTPQMFNQLMKQVSGLTVDTEER;M(UniMod:35)DQYFNQMEK;M(UniMod:35)LTEAIMHDC(UniMod:4)VVK;MDQYFNQMEK;MLTEAIMHDC(UniMod:4)VVK;NHDEESLEC(U…	30	FM(UniMod:35)LQDVIDLR;FMLQDVIDLR	2	0.0666667	3	18	15	2720.93	5884.72	0.99025	41	176.652	TRUE	0.752659	0	0.0235332	0.0239326
O43447	O43447	GPFADENFK;IELFADVVPK;IIDGLLVMR;LPVVISQC(UniMod:4)GEM;LPVVISQC(UniMod:4)GEM(UniMod:35)	5	GPFADENFK;IELFADVVPK;IIDGLLVMR;LPVVISQC(UniMod:4)GEM;LPVVISQC(UniMod:4)GEM(UniMod:35)	5	1	55	63	59	27.607	3212.72	0.867137	62	19.208	FALSE	0.999688	0	6.44745e-05	0.000120546
O43447	O43447	GPFADENFK;IELFADVVPK;IIDGLLVMR;LPVVISQC(UniMod:4)GEM;LPVVISQC(UniMod:4)GEM(UniMod:35)	5	IELFADVVPK;IIDGLLVMR;LPVVISQC(UniMod:4)GEM	3	0.6	15	22	19	1792.55	3528.74	0.903153	62	19.208	TRUE	0.950727	0	0.00296583	0.00385403
O43488	O43488	ALQAAYGASAPSVTSAALR;EHHFEAIALVEK;FFGNSWAETYR;FYAYNPLAGGLLTGK;MDAPASAAAVR;QVETELFPC(UniMod:4)LR;VASVLGTMEMGR	7	ALQAAYGASAPSVTSAALR;EHHFEAIALVEK;FFGNSWAETYR;FYAYNPLAGGLLTGK;MDAPASAAAVR;QVETELFPC(UniMod:4)LR;VASVLGTMEMGR	7	1	48	55	52	57.306	13398.9	0.975036	56	39.589	FALSE	1	0	6.44745e-05	0.000120546
O43491	O43491	APHLQLIEGK;DFPGAAGEISAYGPGLVSIAVVQDGDGRR;DYFGLLFQESPEQK;EEQEYEEEVEEEPRPAAK;EISPGSGPGEIR;EQHPDMSVTR;EVPIVQTETK;FYPPDPSQLTEDITR;GLSPAQADSQFLENAK;HSNLMLEELDK;ITPLSLQTQGSSHETLNIVEEK;IVITGDGDIDHDQALAQAIR;LVSPEQPPK;NFMESTPEPRPNEWEK;QASTLIDRPAPHFER;SLDGAPIGVMDQSLMK;SYTLVVAK;TEMVTISDASQR;VC(UniMod:4)VEHHTFYR;VEGDNIYVR;VEM(UniMod:35)QPTELVSK;VEMQPTELVSK;VRPAELEQFESTIGFK;VTLLDGTEYSC(UniMod:4)DLEK;YFLC(UniM…	25	APHLQLIEGK;DFPGAAGEISAYGPGLVSIAVVQDGDGRR;DYFGLLFQESPEQK;EEQEYEEEVEEEPRPAAK;EISPGSGPGEIR;EVPIVQTETK;FYPPDPSQLTEDITR;GLSPAQADSQFLENAK;HSNLMLEELDK;ITPLSLQTQGSSHETLNIVEEK;IVITGDGDIDHDQALAQAIR;LVSPEQPPK;NFMESTPEPRPNEWEK;QASTLIDRPAPHFER;SLDGAPIGVMDQSLMK;SYTLVVAK;TEMVTISDASQR;VC(UniMod:4)VEHHTFYR;VEGDNIYVR;VEM(UniMod:35)QPTELVSK;VEMQPTELVSK;VRPAELEQFESTIGFK;VTLLDGTEYSC(UniMod:4)DLEK;YFLC(UniMod:4)LQLR	24	0.96	23	43	30	568.917	51221	0.916918	46	112.588	TRUE	1	0	6.44745e-05	0.000120546
O43504	O43504	GTLSDEHAGVISVLAQQAAK;NPSIVGVLC(UniMod:4)TDSQGLNLGC(UniMod:4)R	2	GTLSDEHAGVISVLAQQAAK;NPSIVGVLC(UniMod:4)TDSQGLNLGC(UniMod:4)R	2	1	33	49	43	146.556	3863.66	0.899	69	9.614	TRUE	0.899	0	0.00754352	0.0088701
O43516	O43516	ALPATPQLPSR;GAPPLPPIPR;NLSLSSSTPPLPSPGR;SGPLPPPPPVSR	4	ALPATPQLPSR;GAPPLPPIPR;NLSLSSSTPPLPSPGR;SGPLPPPPPVSR	4	1	26	34	30	568.917	8616.38	0.983033	53	51.258	TRUE	0.999995	0	6.44745e-05	0.000120546
O43516	O43516	ALPATPQLPSR;GAPPLPPIPR;NLSLSSSTPPLPSPGR;SGPLPPPPPVSR	4	ALPATPQLPSR;GAPPLPPIPR;NLSLSSSTPPLPSPGR;SGPLPPPPPVSR	4	1	34	44	38	246.922	6347.87	0.844954	53	51.258	TRUE	0.996273	0	0.000257898	0.000437909
O43592	O43592	ANVEAIMLAVMK;ASALQDMMR;DLQEFIPLINQITAK;FFC(UniMod:4)FQVLEHQVK;HIVPAC(UniMod:4)FLAPLK;ILMAIDSELVDR;ISPDAWQVC(UniMod:4)AEALAQR;LAQVSPELLLASVR;LMLAQDEER;NAQEALQAIETK;QASLADC(UniMod:4)LNHAVGFASR;QLTVLSDQQK;QMNPFIEDILNR;VFSSTLQNWQTTR;VLVTVIQGAVEYPDPIAQK	15	ANVEAIMLAVMK;ASALQDMMR;DLQEFIPLINQITAK;HIVPAC(UniMod:4)FLAPLK;ISPDAWQVC(UniMod:4)AEALAQR;LAQVSPELLLASVR;LMLAQDEER;NAQEALQAIETK;QASLADC(UniMod:4)LNHAVGFASR;QMNPFIEDILNR;VFSSTLQNWQTTR	11	0.733333	2	15	12	3720.92	18134.2	0.942558	46	109.964	TRUE	1	0	6.44745e-05	0.000120546
O43592	O43592	ANVEAIMLAVMK;ASALQDMMR;DLQEFIPLINQITAK;FFC(UniMod:4)FQVLEHQVK;HIVPAC(UniMod:4)FLAPLK;ILMAIDSELVDR;ISPDAWQVC(UniMod:4)AEALAQR;LAQVSPELLLASVR;LMLAQDEER;NAQEALQAIETK;QASLADC(UniMod:4)LNHAVGFASR;QLTVLSDQQK;QMNPFIEDILNR;VFSSTLQNWQTTR;VLVTVIQGAVEYPDPIAQK	15	ANVEAIMLAVMK;HIVPAC(UniMod:4)FLAPLK;LAQVSPELLLASVR	3	0.2	20	34	23	1180.94	7645.8	0.91131	46	109.964	TRUE	0.64372	0	0.0416505	0.0395296
O43598	O43598	FGTVLTEHVAAAELGAR;FQVWDYEEGEVEALLDR;GEPGRPALYFC(UniMod:4)GSIR;ILC(UniMod:4)LFRPQSGR;YFEADPPGQVAASPDPTT	5	FGTVLTEHVAAAELGAR;FQVWDYEEGEVEALLDR;GEPGRPALYFC(UniMod:4)GSIR;ILC(UniMod:4)LFRPQSGR;YFEADPPGQVAASPDPTT	5	1	48	55	52	57.306	7010	0.900102	63	19.108	TRUE	0.9999	0	6.44745e-05	0.000120546
O43615	O43615	ALSQGVESVK;DQDELNPYAAWR;EIDDSVLGQTGPYR;GFLSGLLDNVK;ILDIDNVDLAM(UniMod:35)GK;ILDIDNVDLAMGK;LGELTGTVK;RLEESDVLQEAR;TEM(UniMod:35)SEVLTEILR;TEMSEVLTEILR;VFEPNEEALGVVLHK;VTDLLGGLFSK;YDESDNAFIR	13	DQDELNPYAAWR;EIDDSVLGQTGPYR;GFLSGLLDNVK;ILDIDNVDLAMGK;LGELTGTVK;RLEESDVLQEAR;TEM(UniMod:35)SEVLTEILR;VTDLLGGLFSK;YDESDNAFIR	9	0.692308	34	48	37	274.076	13388	0.705676	53	51.356	TRUE	0.991633	0	0.000580271	0.000909905
O43615	O43615	ALSQGVESVK;DQDELNPYAAWR;EIDDSVLGQTGPYR;GFLSGLLDNVK;ILDIDNVDLAM(UniMod:35)GK;ILDIDNVDLAMGK;LGELTGTVK;RLEESDVLQEAR;TEM(UniMod:35)SEVLTEILR;TEMSEVLTEILR;VFEPNEEALGVVLHK;VTDLLGGLFSK;YDESDNAFIR	13	DQDELNPYAAWR;GFLSGLLDNVK;ILDIDNVDLAMGK;RLEESDVLQEAR;TEMSEVLTEILR;VFEPNEEALGVVLHK;VTDLLGGLFSK;YDESDNAFIR	8	0.615385	14	26	23	1180.94	24578.5	0.911708	53	51.356	TRUE	0.999978	0	6.44745e-05	0.000120546
O43617	O43617	FVQDTLKGDGVTEIR;GALEMVQMAVEAK;LIEDFLAR;RIEDNLPAGEE	4	LIEDFLAR;RIEDNLPAGEE	2	0.5	46	57	52	57.306	4091.51	0.915305	62	20.274	TRUE	0.766828	0	0.0216634	0.022222
O43617	O43617	FVQDTLKGDGVTEIR;GALEMVQMAVEAK;LIEDFLAR;RIEDNLPAGEE	4	LIEDFLAR;RIEDNLPAGEE	2	0.5	12	25	20	1614.96	6272.94	0.919969	62	20.274	TRUE	0.77861	0	0.0196647	0.0203749
O43633	O43633	AEAAASALADADADLEER;KAEAAASALADADADLEER;TPEELLR	3	AEAAASALADADADLEER;KAEAAASALADADADLEER	2	0.666667	49	57	54	46.514	1406.6	0.980069	60	25.104	FALSE	0.960535	0	0.00251451	0.00334373
O43660	O43660	ASVHTLSGHTNAVATVR;MPSESAAQSLAVALPLQTK;NEYGPVLHMPTSK;VHAAVQPGSLDSESGIFAC(UniMod:4)AFDQSESR	4	ASVHTLSGHTNAVATVR;MPSESAAQSLAVALPLQTK;VHAAVQPGSLDSESGIFAC(UniMod:4)AFDQSESR	3	0.75	2	23	7	6269.12	3109.76	0.901304	52	57.194	TRUE	0.9727	0	0.00167634	0.00233337
O43663	O43663	ALQLEVDRLEELK;EAVATIMSGSK;EIWELIGIPEDQR;IELWEQEHSK;LQIPEEER;QTETEMLYGSAPR;SEVLAEESIVC(UniMod:4)LQK;SQNEAVC(UniMod:4)EGLR	8	ALQLEVDRLEELK;EAVATIMSGSK;EIWELIGIPEDQR;IELWEQEHSK;LQIPEEER;QTETEMLYGSAPR;SEVLAEESIVC(UniMod:4)LQK;SQNEAVC(UniMod:4)EGLR	8	1	2	15	7	6269.12	5148.24	0.718295	50	71.607	TRUE	0.999859	0	6.44745e-05	0.000120546
O43663	O43663	ALQLEVDRLEELK;EAVATIMSGSK;EIWELIGIPEDQR;IELWEQEHSK;LQIPEEER;QTETEMLYGSAPR;SEVLAEESIVC(UniMod:4)LQK;SQNEAVC(UniMod:4)EGLR	8	EAVATIMSGSK;EIWELIGIPEDQR;LQIPEEER	3	0.375	25	36	29	631.481	3215.78	0.898093	50	71.607	TRUE	0.845557	0	0.0116054	0.0128215
O43670	O43670	ETIDAVPNAIPGR;LIHPDEDISLEER;PATLTTTSATSK	3	ETIDAVPNAIPGR;LIHPDEDISLEER;PATLTTTSATSK	3	1	35	54	39	222.458	82073.7	0.894502	53	50.751	TRUE	0.98887	0	0.000773694	0.00118533
O43681	O43681	ESVLIISTDPAHNISDAFDQK;GMNFSVVVFDTAPTGHTLR;IDTHNIIVNQLVFPDPEKPC(UniMod:4)K;LEETLPVIR;LIQELAK;LLNFPTIVER;LPLLPHEVR;TTC(UniMod:4)SC(UniMod:4)SLAVQLSK;VNTFSALLLEPYKPPSAQ;YLDQMEDLYEDFHIVK	10	ESVLIISTDPAHNISDAFDQK;GMNFSVVVFDTAPTGHTLR;LEETLPVIR;LLNFPTIVER;TTC(UniMod:4)SC(UniMod:4)SLAVQLSK;VNTFSALLLEPYKPPSAQ;YLDQMEDLYEDFHIVK	7	0.7	4	27	23	1180.94	52847.5	0.9377	56	38.793	TRUE	0.999996	0	6.44745e-05	0.000120546
O43681	O43681	ESVLIISTDPAHNISDAFDQK;GMNFSVVVFDTAPTGHTLR;IDTHNIIVNQLVFPDPEKPC(UniMod:4)K;LEETLPVIR;LIQELAK;LLNFPTIVER;LPLLPHEVR;TTC(UniMod:4)SC(UniMod:4)SLAVQLSK;VNTFSALLLEPYKPPSAQ;YLDQMEDLYEDFHIVK	10	LEETLPVIR;LIQELAK;LLNFPTIVER;VNTFSALLLEPYKPPSAQ;YLDQMEDLYEDFHIVK	5	0.5	34	52	39	222.458	56262.3	0.895699	56	38.793	TRUE	0.990321	0	0.000644745	0.000999091
O43684	O43684	FSPNTSQFLLVSSWDTSVR;LNQPPEDGISSVK;LYDVPANSMR;M(UniMod:35)HDLNTDQENLVGTHDAPIR;MHDLNTDQENLVGTHDAPIR;QGYVLSSIEGR;RVLVWDLR;TPC(UniMod:4)NAGTFSQPEK;VAVEYLDPSPEVQK;VAVEYLDPSPEVQKK;VYTLSVSGDR	11	FSPNTSQFLLVSSWDTSVR;LNQPPEDGISSVK;LYDVPANSMR;M(UniMod:35)HDLNTDQENLVGTHDAPIR;MHDLNTDQENLVGTHDAPIR;QGYVLSSIEGR;RVLVWDLR;TPC(UniMod:4)NAGTFSQPEK;VAVEYLDPSPEVQK;VAVEYLDPSPEVQKK;VYTLSVSGDR	11	1	34	52	39	222.458	144284	0.955432	56	37.155	TRUE	1	0	6.44745e-05	0.000120546
O43684	O43684	FSPNTSQFLLVSSWDTSVR;LNQPPEDGISSVK;LYDVPANSMR;M(UniMod:35)HDLNTDQENLVGTHDAPIR;MHDLNTDQENLVGTHDAPIR;QGYVLSSIEGR;RVLVWDLR;TPC(UniMod:4)NAGTFSQPEK;VAVEYLDPSPEVQK;VAVEYLDPSPEVQKK;VYTLSVSGDR	11	LNQPPEDGISSVK;LYDVPANSMR;M(UniMod:35)HDLNTDQENLVGTHDAPIR;MHDLNTDQENLVGTHDAPIR;QGYVLSSIEGR;TPC(UniMod:4)NAGTFSQPEK;VAVEYLDPSPEVQK;VYTLSVSGDR	8	0.727273	52	61	56	37.754	13323.8	0.818563	56	37.155	FALSE	0.999537	0	6.44745e-05	0.000120546
O43707	O43707	AC(UniMod:4)LISLGYDVENDR;AC(UniMod:4)LISLGYDVENDRQGEAEFNR;AGTQIENIDEDFR;AGTQIENIDEDFRDGLK;ASFNHFDK;DDPVTNLNNAFEVAEK;DGLAFNALIHR;DHGGALGPEEFK;DYETATLSDIK;EAILAIHK;ETTDTDTADQVIASFK;GISQEQM(UniMod:35)QEFR;GISQEQMQEFR;HRDYETATLSDIK;HRPELIEYDK;IC(UniMod:4)DQWDALGSLTHSR;ISIEMNGTLEDQLSHLK;KAGTQIENIDEDFRDGLK;KDDPVTNLNNAFEVAEK;LSGSNPYTTVTPQIINSK;LSNRPAFM(UniMod:35)PSEGK;LSNRPAFMPSEGK;LVSIGAEEIVDGNAK;M(Uni…	42	AC(UniMod:4)LISLGYDVENDR;AC(UniMod:4)LISLGYDVENDRQGEAEFNR;AGTQIENIDEDFR;AGTQIENIDEDFRDGLK;ASFNHFDK;DDPVTNLNNAFEVAEK;DGLAFNALIHR;DHGGALGPEEFK;DYETATLSDIK;EAILAIHK;ETTDTDTADQVIASFK;GISQEQM(UniMod:35)QEFR;GISQEQMQEFR;HRDYETATLSDIK;HRPELIEYDK;IC(UniMod:4)DQWDALGSLTHSR;ISIEMNGTLEDQLSHLK;KAGTQIENIDEDFRDGLK;KDDPVTNLNNAFEVAEK;LSGSNPYTTVTPQIINSK;LSNRPAFM(UniMod:35)PSEGK;LSNRPAFMPSEGK;LVSIGAEEIVDGNAK;M(Uni…	41	0.97619	27	35	31	512.552	965023	0.930686	46	104.854	TRUE	1	0	6.44745e-05	0.000120546
O43707	O43707	AC(UniMod:4)LISLGYDVENDR;AC(UniMod:4)LISLGYDVENDRQGEAEFNR;AGTQIENIDEDFR;AGTQIENIDEDFRDGLK;ASFNHFDK;DDPVTNLNNAFEVAEK;DGLAFNALIHR;DHGGALGPEEFK;DYETATLSDIK;EAILAIHK;ETTDTDTADQVIASFK;GISQEQM(UniMod:35)QEFR;GISQEQMQEFR;HRDYETATLSDIK;HRPELIEYDK;IC(UniMod:4)DQWDALGSLTHSR;ISIEMNGTLEDQLSHLK;KAGTQIENIDEDFRDGLK;KDDPVTNLNNAFEVAEK;LSGSNPYTTVTPQIINSK;LSNRPAFM(UniMod:35)PSEGK;LSNRPAFMPSEGK;LVSIGAEEIVDGNAK;M(Uni…	42	AC(UniMod:4)LISLGYDVENDR;AGTQIENIDEDFRDGLK;DDPVTNLNNAFEVAEK;DGLAFNALIHR;ETTDTDTADQVIASFK;GISQEQMQEFR;IC(UniMod:4)DQWDALGSLTHSR;LSGSNPYTTVTPQIINSK;LSNRPAFMPSEGK;LVSIGAEEIVDGNAK;M(UniMod:35)APYQGPDAVPGALDYK;M(UniMod:35)LDAEDIVNTARPDEK;MAPYQGPDAVPGALDYK;MLDAEDIVNTARPDEK;NFITAEELR;QFASQANVVGPWIQTK;RQFASQANVVGPWIQTK;VLAVNQENEHLMEDYEK	18	0.428571	17	27	20	1614.96	13682.8	0.640266	46	104.854	TRUE	0.718832	0	0.0286912	0.0284746
O43708	O43708	DFQALNPMK;LLVLEAFQVSHPC(UniMod:4)R;MISDLIAGGIQPLQNLSVLK	3	DFQALNPMK;LLVLEAFQVSHPC(UniMod:4)R;MISDLIAGGIQPLQNLSVLK	3	1	51	60	55	41.905	1485.78	0.85679	60	24.212	FALSE	0.979491	0	0.00128949	0.00183317
O43716	O43716	AVDTDGVEPMESVLEDR;ITAAVIEHLER;LALVDFGSR;LDEQEPFPHS;SDNVVEGNC(UniMod:4)ADELLQNSHR;VVEEYFVAPPGNISLPK	6	AVDTDGVEPMESVLEDR;ITAAVIEHLER;LALVDFGSR;LDEQEPFPHS;SDNVVEGNC(UniMod:4)ADELLQNSHR;VVEEYFVAPPGNISLPK	6	1	38	46	42	162.673	4071.53	0.9367	65	15.086	TRUE	0.999999	0	6.44745e-05	0.000120546
O43719	O43719	DPEEADYC(UniMod:4)IQTLDGR;DPQTEEFK;GDGLC(UniMod:4)C(UniMod:4)YLK;GWEAFLNAPEANR;HPDGVASVSFRDPEEADYC(UniMod:4)IQTLDGR;LLDEDEIR;QITAQAWDGTTDYQVEETSR;TEDGGEFEEGASENNAK	8	DPEEADYC(UniMod:4)IQTLDGR;DPQTEEFK;GDGLC(UniMod:4)C(UniMod:4)YLK;GWEAFLNAPEANR;HPDGVASVSFRDPEEADYC(UniMod:4)IQTLDGR;LLDEDEIR;QITAQAWDGTTDYQVEETSR;TEDGGEFEEGASENNAK	8	1	26	35	31	512.552	19459.3	0.924887	48	85.853	TRUE	1	0	6.44745e-05	0.000120546
O43747	O43747	AALC(UniMod:4)AVHVIR;ADC(UniMod:4)ASGIFLAAEK;DLAGEVEK;ELLYFLDSC(UniMod:4)EPEFK;IGYLGAM(UniMod:35)LLLDER;IGYLGAMLLLDER;KLVPQLVR;KVPELMEMFLPATK;NDDDSSEAMNDILAQVATNTETSK;NHGVLHTSVVLLTEMC(UniMod:4)ER;QDVHLLMTNC(UniMod:4)IK;SPDMLAHFR;STIVDC(UniMod:4)LK;VLAINILGR;VLTTAGSYVR;VVSIYGSSIDVELQQR;WHIDTIMR;YVALTSLLK	18	AALC(UniMod:4)AVHVIR;ADC(UniMod:4)ASGIFLAAEK;DLAGEVEK;ELLYFLDSC(UniMod:4)EPEFK;IGYLGAM(UniMod:35)LLLDER;IGYLGAMLLLDER;KLVPQLVR;KVPELMEMFLPATK;NDDDSSEAMNDILAQVATNTETSK;NHGVLHTSVVLLTEMC(UniMod:4)ER;QDVHLLMTNC(UniMod:4)IK;SPDMLAHFR;STIVDC(UniMod:4)LK;VLAINILGR;VLTTAGSYVR;VVSIYGSSIDVELQQR;YVALTSLLK	17	0.944444	31	46	36	304.216	67678.6	0.802899	48	91.351	TRUE	1	0	6.44745e-05	0.000120546
O43760	O43760	AGGSFDLR;DVLVGADSVR;FLTQPQVVAR	3	DVLVGADSVR;FLTQPQVVAR	2	0.666667	5	34	20	1614.96	25410.1	0.937245	60	24.81	TRUE	0.878428	0	0.00883301	0.0101297
O43765	O43765	AIC(UniMod:4)IDPAYSK;AIELNPANAVYFC(UniMod:4)NR;ALELDPDNETYK;LGNYAGAVQDC(UniMod:4)ER;MGLALSSLNK	5	AIC(UniMod:4)IDPAYSK;AIELNPANAVYFC(UniMod:4)NR;LGNYAGAVQDC(UniMod:4)ER;MGLALSSLNK	4	0.8	14	26	23	1180.94	4032.4	0.892185	57	34.063	TRUE	0.995392	0	0.000322373	0.000523897
O43765	O43765	AIC(UniMod:4)IDPAYSK;AIELNPANAVYFC(UniMod:4)NR;ALELDPDNETYK;LGNYAGAVQDC(UniMod:4)ER;MGLALSSLNK	5	AIC(UniMod:4)IDPAYSK;AIELNPANAVYFC(UniMod:4)NR;ALELDPDNETYK;LGNYAGAVQDC(UniMod:4)ER	4	0.8	42	54	47	96.551	10858.6	0.943313	57	34.063	TRUE	0.999302	0	6.44745e-05	0.000120546
O43765	O43765	AIC(UniMod:4)IDPAYSK;AIELNPANAVYFC(UniMod:4)NR;ALELDPDNETYK;LGNYAGAVQDC(UniMod:4)ER;MGLALSSLNK	5	AIC(UniMod:4)IDPAYSK;AIELNPANAVYFC(UniMod:4)NR;ALELDPDNETYK;LGNYAGAVQDC(UniMod:4)ER	4	0.8	33	42	38	246.922	4197.37	0.519416	57	34.063	TRUE	0.716044	0	0.029078	0.0287922
O43776	O43776	ALM(UniMod:35)TVGKEPFPTIYVDSQK;DVC(UniMod:4)LYPR;EDGTFYEFGEDIPEAPER;EGIDPTPYYWYTDQR;EPFPTIYVDSQK;FLTWILNR;GYYEVTPPTLVQTQVEGGATLFK;IFDSEEILAGYK;IFDSEEILAGYKR;IGALEGYR;KEDGTFYEFGEDIPEAPER;LEDLVC(UniMod:4)DVVDR;LM(UniMod:35)TDTINEPILLC(UniMod:4)R;LMTDTINEPILLC(UniMod:4)R;LTESVDVLM(UniMod:35)PNVGEIVGGSMR;LTESVDVLMPNVGEIVGGSM(UniMod:35)R;LTESVDVLMPNVGEIVGGSMR;M(UniMod:35)NYSDAIVWLK;MNYSDAIVWLK;NDPSLPE…	26	ALM(UniMod:35)TVGKEPFPTIYVDSQK;DVC(UniMod:4)LYPR;EDGTFYEFGEDIPEAPER;EGIDPTPYYWYTDQR;EPFPTIYVDSQK;FLTWILNR;GYYEVTPPTLVQTQVEGGATLFK;IFDSEEILAGYK;IFDSEEILAGYKR;IGALEGYR;KEDGTFYEFGEDIPEAPER;LEDLVC(UniMod:4)DVVDR;LM(UniMod:35)TDTINEPILLC(UniMod:4)R;LMTDTINEPILLC(UniMod:4)R;LTESVDVLM(UniMod:35)PNVGEIVGGSMR;LTESVDVLMPNVGEIVGGSM(UniMod:35)R;LTESVDVLMPNVGEIVGGSMR;M(UniMod:35)NYSDAIVWLK;MNYSDAIVWLK;NDPSLPE…	26	1	41	49	45	118.955	485506	0.985172	51	62.943	FALSE	1	0	6.44745e-05	0.000120546
O43776	O43776	ALM(UniMod:35)TVGKEPFPTIYVDSQK;DVC(UniMod:4)LYPR;EDGTFYEFGEDIPEAPER;EGIDPTPYYWYTDQR;EPFPTIYVDSQK;FLTWILNR;GYYEVTPPTLVQTQVEGGATLFK;IFDSEEILAGYK;IFDSEEILAGYKR;IGALEGYR;KEDGTFYEFGEDIPEAPER;LEDLVC(UniMod:4)DVVDR;LM(UniMod:35)TDTINEPILLC(UniMod:4)R;LMTDTINEPILLC(UniMod:4)R;LTESVDVLM(UniMod:35)PNVGEIVGGSMR;LTESVDVLMPNVGEIVGGSM(UniMod:35)R;LTESVDVLMPNVGEIVGGSMR;M(UniMod:35)NYSDAIVWLK;MNYSDAIVWLK;NDPSLPE…	26	ALM(UniMod:35)TVGKEPFPTIYVDSQK;DVC(UniMod:4)LYPR;EDGTFYEFGEDIPEAPER;EGIDPTPYYWYTDQR;EPFPTIYVDSQK;FLTWILNR;GYYEVTPPTLVQTQVEGGATLFK;IFDSEEILAGYK;IFDSEEILAGYKR;IGALEGYR;KEDGTFYEFGEDIPEAPER;LEDLVC(UniMod:4)DVVDR;LM(UniMod:35)TDTINEPILLC(UniMod:4)R;LMTDTINEPILLC(UniMod:4)R;LTESVDVLM(UniMod:35)PNVGEIVGGSMR;LTESVDVLMPNVGEIVGGSM(UniMod:35)R;LTESVDVLMPNVGEIVGGSMR;M(UniMod:35)NYSDAIVWLK;MNYSDAIVWLK;NDPSLPE…	26	1	49	58	53	51.629	6422.18	0.263788	51	62.943	FALSE	0.999527	0	6.44745e-05	0.000120546
O43790	O43790	AQYDDIVTR;LEAAVAQSEQQGEAALSDAR;VLQSHISDTSVVVK	3	AQYDDIVTR;LEAAVAQSEQQGEAALSDAR;VLQSHISDTSVVVK	3	1	53	60	57	34.013	96001.2	0.991199	53	53.501	FALSE	0.999923	0	6.44745e-05	0.000120546
O43805	O43805	ILESSQTLLSVLK;TIAETEAAYLK	2	ILESSQTLLSVLK;TIAETEAAYLK	2	1	38	51	46	107.169	2964.4	0.987016	66	13.596	TRUE	0.987016	0	0.000902643	0.00135525
O43809	O43809	LFLVQLQEK;LPGGELNPGEDEVEGLKR;TINLYPLTNYTFGTK	3	LFLVQLQEK;TINLYPLTNYTFGTK	2	0.666667	25	51	36	304.216	33367.8	0.942569	60	26.227	TRUE	0.888436	0	0.00812379	0.0094283
O43813	O43813	AFPNPYADYNK;ARFPAFEL;FAEWC(UniMod:4)LEYGEHGC(UniMod:4)R;IGYIYALLFVNK;IPQSHIQQIC(UniMod:4)ETILTSGENLAR;IRELLQQMER;PSVDYVC(UniMod:4)QLK;SLAEGYFDAAGR	8	AFPNPYADYNK;ARFPAFEL;FAEWC(UniMod:4)LEYGEHGC(UniMod:4)R;IPQSHIQQIC(UniMod:4)ETILTSGENLAR;IRELLQQMER;PSVDYVC(UniMod:4)QLK;SLAEGYFDAAGR	7	0.875	51	70	57	34.013	25742.9	0.846391	54	45.283	FALSE	0.99992	0	6.44745e-05	0.000120546
O43813	O43813	AFPNPYADYNK;ARFPAFEL;FAEWC(UniMod:4)LEYGEHGC(UniMod:4)R;IGYIYALLFVNK;IPQSHIQQIC(UniMod:4)ETILTSGENLAR;IRELLQQMER;PSVDYVC(UniMod:4)QLK;SLAEGYFDAAGR	8	FAEWC(UniMod:4)LEYGEHGC(UniMod:4)R;IGYIYALLFVNK;PSVDYVC(UniMod:4)QLK;SLAEGYFDAAGR	4	0.5	51	60	56	37.754	5867.44	0.737438	54	45.283	FALSE	0.72991	0	0.0266925	0.0266474
O43813	O43813	AFPNPYADYNK;ARFPAFEL;FAEWC(UniMod:4)LEYGEHGC(UniMod:4)R;IGYIYALLFVNK;IPQSHIQQIC(UniMod:4)ETILTSGENLAR;IRELLQQMER;PSVDYVC(UniMod:4)QLK;SLAEGYFDAAGR	8	AFPNPYADYNK;IPQSHIQQIC(UniMod:4)ETILTSGENLAR;PSVDYVC(UniMod:4)QLK;SLAEGYFDAAGR	4	0.5	34	42	38	246.922	4938.19	0.683634	54	45.283	TRUE	0.609694	0	0.0477756	0.0443993
O43815	O43815	ALAFHPIEPVLITASEDHTLK;C(UniMod:4)YIASAGADALAK;DVDELPSLQPSVGSPSRPSSSR;ELGIPASVDLVSSDPSHMVASFSK;ETAM(UniMod:35)IAKSELTDSASVLDNFK;GLGPLAEAAAAGDGAAAAGAAR;GPLLGHTDAVWGLAYSAAHQR;GYTSIFNMETQQR;LLSC(UniMod:4)SADGTLR;LQDMLANLR;LWNTTEVAPALSVFNDTK;SELTDSASVLDNFK;STSLDVEPIYTFR;SVIDTSTIVR;TC(UniMod:4)IQEFTAHR;VISHPTLPISITAHEDR	16	ALAFHPIEPVLITASEDHTLK;C(UniMod:4)YIASAGADALAK;DVDELPSLQPSVGSPSRPSSSR;ELGIPASVDLVSSDPSHMVASFSK;ETAM(UniMod:35)IAKSELTDSASVLDNFK;GLGPLAEAAAAGDGAAAAGAAR;GPLLGHTDAVWGLAYSAAHQR;GYTSIFNMETQQR;LLSC(UniMod:4)SADGTLR;LQDMLANLR;LWNTTEVAPALSVFNDTK;SELTDSASVLDNFK;STSLDVEPIYTFR;SVIDTSTIVR;VISHPTLPISITAHEDR	15	0.9375	3	22	11	4130.11	17158	0.777419	48	86.132	TRUE	1	0	6.44745e-05	0.000120546
O43837	O43837	AAAVPVEFQEHHLSEVQNMASEEK;DM(UniMod:35)GGYSTTTDFIK;DMGGYSTTTDFIK;EQTEGEYSSLEHESAR;GELASYDMR;HLNLEYHSSMIADAVK;HNNLDLVIIR;HPFAQAVGR;IHTPMEYK;KLDLFANVVHVK;LDLFANVVHVK;LEQVLSSMK;LGDGLFLQC(UniMod:4)C(UniMod:4)EEVAELYPK;NIANPTAMLLSASNMLR;VEGSFPVTMLPGDGVGPELMHAVK	15	AAAVPVEFQEHHLSEVQNMASEEK;DM(UniMod:35)GGYSTTTDFIK;DMGGYSTTTDFIK;EQTEGEYSSLEHESAR;GELASYDMR;HLNLEYHSSMIADAVK;HNNLDLVIIR;HPFAQAVGR;IHTPMEYK;KLDLFANVVHVK;LDLFANVVHVK;LEQVLSSMK;LGDGLFLQC(UniMod:4)C(UniMod:4)EEVAELYPK;NIANPTAMLLSASNMLR;VEGSFPVTMLPGDGVGPELMHAVK	15	1	36	46	40	200.418	17804.1	0.963523	55	42.184	TRUE	1	0	6.44745e-05	0.000120546
O43837	O43837	AAAVPVEFQEHHLSEVQNMASEEK;DM(UniMod:35)GGYSTTTDFIK;DMGGYSTTTDFIK;EQTEGEYSSLEHESAR;GELASYDMR;HLNLEYHSSMIADAVK;HNNLDLVIIR;HPFAQAVGR;IHTPMEYK;KLDLFANVVHVK;LDLFANVVHVK;LEQVLSSMK;LGDGLFLQC(UniMod:4)C(UniMod:4)EEVAELYPK;NIANPTAMLLSASNMLR;VEGSFPVTMLPGDGVGPELMHAVK	15	AAAVPVEFQEHHLSEVQNMASEEK;DM(UniMod:35)GGYSTTTDFIK;DMGGYSTTTDFIK;EQTEGEYSSLEHESAR;GELASYDMR;HNNLDLVIIR;KLDLFANVVHVK;LDLFANVVHVK;LEQVLSSMK	9	0.6	52	60	57	34.013	7751.21	0.858366	55	42.184	FALSE	0.999782	0	6.44745e-05	0.000120546
O43847	O43847	AFDC(UniMod:4)PETEYPVK;AFTTTLNLLPYHK;ANLVLLSGANEGK;DAIDREVEAVDSEYQLAR;ETLDTLEK;EVEAVDSEYQLAR;FFWGNAETLK;GDANSEVTVYYQSGTR;GSILSFLR;GSLSNAGDPEIVK;IEEFLSSFEEK;IENLTEEAFNTQVTALIK;IVNTPQGC(UniMod:4)LWYK;LAHEIEALK;LKEC(UniMod:4)EDTHLGEEVDRNWNEVVTQQYLFDR;LLILEYAR;LVAGEHGLIIR;M(UniMod:35)LSVHVVGYGK;QTLGYHVYPTC(UniMod:4)R;RGSLSNAGDPEIVK;SDLVNWFK;TVFQFDVQR;TYFNILIKPETLAK;YIATDFTLK;YPDENGFDAFLK;YYSSHYMTLVVQ…	26	AFDC(UniMod:4)PETEYPVK;AFTTTLNLLPYHK;ANLVLLSGANEGK;DAIDREVEAVDSEYQLAR;ETLDTLEK;EVEAVDSEYQLAR;FFWGNAETLK;GDANSEVTVYYQSGTR;GSILSFLR;GSLSNAGDPEIVK;IEEFLSSFEEK;IENLTEEAFNTQVTALIK;IVNTPQGC(UniMod:4)LWYK;LAHEIEALK;LKEC(UniMod:4)EDTHLGEEVDRNWNEVVTQQYLFDR;LLILEYAR;LVAGEHGLIIR;M(UniMod:35)LSVHVVGYGK;QTLGYHVYPTC(UniMod:4)R;RGSLSNAGDPEIVK;SDLVNWFK;TVFQFDVQR;TYFNILIKPETLAK;YIATDFTLK;YPDENGFDAFLK;YYSSHYMTLVVQ…	26	1	41	49	45	118.955	125543	0.945705	44	131.572	FALSE	1	0	6.44745e-05	0.000120546
O43847	O43847	AFDC(UniMod:4)PETEYPVK;AFTTTLNLLPYHK;ANLVLLSGANEGK;DAIDREVEAVDSEYQLAR;ETLDTLEK;EVEAVDSEYQLAR;FFWGNAETLK;GDANSEVTVYYQSGTR;GSILSFLR;GSLSNAGDPEIVK;IEEFLSSFEEK;IENLTEEAFNTQVTALIK;IVNTPQGC(UniMod:4)LWYK;LAHEIEALK;LKEC(UniMod:4)EDTHLGEEVDRNWNEVVTQQYLFDR;LLILEYAR;LVAGEHGLIIR;M(UniMod:35)LSVHVVGYGK;QTLGYHVYPTC(UniMod:4)R;RGSLSNAGDPEIVK;SDLVNWFK;TVFQFDVQR;TYFNILIKPETLAK;YIATDFTLK;YPDENGFDAFLK;YYSSHYMTLVVQ…	26	AFDC(UniMod:4)PETEYPVK;AFTTTLNLLPYHK;ANLVLLSGANEGK;ETLDTLEK;EVEAVDSEYQLAR;FFWGNAETLK;GDANSEVTVYYQSGTR;GSILSFLR;GSLSNAGDPEIVK;IEEFLSSFEEK;IENLTEEAFNTQVTALIK;IVNTPQGC(UniMod:4)LWYK;LAHEIEALK;LKEC(UniMod:4)EDTHLGEEVDRNWNEVVTQQYLFDR;LLILEYAR;LVAGEHGLIIR;QTLGYHVYPTC(UniMod:4)R;RGSLSNAGDPEIVK;SDLVNWFK;TVFQFDVQR;TYFNILIKPETLAK;YIATDFTLK;YPDENGFDAFLK;YYSSHYMTLVVQSK	24	0.923077	34	41	38	246.922	8326.41	0.175773	44	131.572	FALSE	0.840903	0	0.0121212	0.0133013
O43852	O43852	DGFVTVDELK;DIVVQETM(UniMod:35)EDIDK;DIVVQETMEDIDK;DWILPSDYDHAEAEAR;EEFTAFLHPEEYDYM(UniMod:35)K;EEFTAFLHPEEYDYMK;EEIVDKYDLFVGSQATDFGEALVR;GHDLNEDGLVSWEEYK;LTKEEIVDKYDLFVGSQATDFGEALVR;RWIYEDVER;TFDQLTPEESK;VHNDAQSFDYDHDAFLGAEEAK;YDLFVGSQATDFGEALVR	13	DGFVTVDELK;DIVVQETM(UniMod:35)EDIDK;DIVVQETMEDIDK;DWILPSDYDHAEAEAR;EEFTAFLHPEEYDYM(UniMod:35)K;EEFTAFLHPEEYDYMK;EEIVDKYDLFVGSQATDFGEALVR;GHDLNEDGLVSWEEYK;LTKEEIVDKYDLFVGSQATDFGEALVR;RWIYEDVER;TFDQLTPEESK;VHNDAQSFDYDHDAFLGAEEAK;YDLFVGSQATDFGEALVR	13	1	38	47	43	146.556	609738	0.99249	56	37.107	TRUE	1	0	6.44745e-05	0.000120546
O43852	O43852	DGFVTVDELK;DIVVQETM(UniMod:35)EDIDK;DIVVQETMEDIDK;DWILPSDYDHAEAEAR;EEFTAFLHPEEYDYM(UniMod:35)K;EEFTAFLHPEEYDYMK;EEIVDKYDLFVGSQATDFGEALVR;GHDLNEDGLVSWEEYK;LTKEEIVDKYDLFVGSQATDFGEALVR;RWIYEDVER;TFDQLTPEESK;VHNDAQSFDYDHDAFLGAEEAK;YDLFVGSQATDFGEALVR	13	DGFVTVDELK;DIVVQETMEDIDK;DWILPSDYDHAEAEAR;EEFTAFLHPEEYDYMK;EEIVDKYDLFVGSQATDFGEALVR;GHDLNEDGLVSWEEYK;TFDQLTPEESK;VHNDAQSFDYDHDAFLGAEEAK;YDLFVGSQATDFGEALVR	9	0.692308	2	15	11	4130.11	45981	0.899557	56	37.107	TRUE	0.999996	0	6.44745e-05	0.000120546
O43852	O43852	DGFVTVDELK;DIVVQETM(UniMod:35)EDIDK;DIVVQETMEDIDK;DWILPSDYDHAEAEAR;EEFTAFLHPEEYDYM(UniMod:35)K;EEFTAFLHPEEYDYMK;EEIVDKYDLFVGSQATDFGEALVR;GHDLNEDGLVSWEEYK;LTKEEIVDKYDLFVGSQATDFGEALVR;RWIYEDVER;TFDQLTPEESK;VHNDAQSFDYDHDAFLGAEEAK;YDLFVGSQATDFGEALVR	13	DGFVTVDELK;DIVVQETMEDIDK;DWILPSDYDHAEAEAR;EEFTAFLHPEEYDYMK;EEIVDKYDLFVGSQATDFGEALVR;TFDQLTPEESK;VHNDAQSFDYDHDAFLGAEEAK;YDLFVGSQATDFGEALVR	8	0.615385	25	34	30	568.917	34830.2	0.873432	56	37.107	TRUE	0.99977	0	6.44745e-05	0.000120546
O43852	O43852	DGFVTVDELK;DIVVQETM(UniMod:35)EDIDK;DIVVQETMEDIDK;DWILPSDYDHAEAEAR;EEFTAFLHPEEYDYM(UniMod:35)K;EEFTAFLHPEEYDYMK;EEIVDKYDLFVGSQATDFGEALVR;GHDLNEDGLVSWEEYK;LTKEEIVDKYDLFVGSQATDFGEALVR;RWIYEDVER;TFDQLTPEESK;VHNDAQSFDYDHDAFLGAEEAK;YDLFVGSQATDFGEALVR	13	DGFVTVDELK;DIVVQETMEDIDK;EEIVDKYDLFVGSQATDFGEALVR;TFDQLTPEESK;YDLFVGSQATDFGEALVR	5	0.384615	15	25	19	1792.55	22411.9	0.764244	56	37.107	TRUE	0.692387	0	0.0329465	0.032132
O43865	O43865	EIEIAEQDMSALISLR;NSC(UniMod:4)IVC(UniMod:4)NMGHSNTEIDVTSLR;QIQFADDMQEFTK;QVDVVITC(UniMod:4)TGNK;YSFM(UniMod:35)ATVTK;YSFMATVTK	6	EIEIAEQDMSALISLR;NSC(UniMod:4)IVC(UniMod:4)NMGHSNTEIDVTSLR;QIQFADDMQEFTK;QVDVVITC(UniMod:4)TGNK;YSFMATVTK	5	0.833333	31	50	44	132.036	17763	0.973321	52	58.951	TRUE	0.999998	0	6.44745e-05	0.000120546
O43913	O43913	DMEANLLPGFLR;ESQVSILQSLFGER;PHLENVVLC(UniMod:4)R;TVNFDIIK;TYVTQTLLK	5	ESQVSILQSLFGER;PHLENVVLC(UniMod:4)R;TYVTQTLLK	3	0.6	26	33	29	631.481	1893.24	0.704931	53	50.283	TRUE	0.660388	0	0.03804	0.0364832
O43924	O43924	FFDDDLLVSTSR;ILWQGTEDLSVPGVEHEAR	2	FFDDDLLVSTSR;ILWQGTEDLSVPGVEHEAR	2	1	54	61	58	30.643	828.39	0.990615	63	17.42	FALSE	0.990615	0	0.000644745	0.000999091
O60216	O60216	AHVFEC(UniMod:4)NLESSVESIISPK;AQLSDYSDIVTTLDLAPPTK;C(UniMod:4)LTPLVPEDLR;C(UniMod:4)LTPLVPEDLRK;DVIDEPIIEEPSR;FYSFLVLK;GGEADNLDEFLK;LFSLPAQPLWNNR;LQESVMEASR;M(UniMod:35)AFRPGVVDLPEENR;MAFRPGVVDLPEENR;QQAIELTQEEPYSDIIATPGPR;TGAESISLLELC(UniMod:4)R;TNIDESAM(UniMod:35)PPPPPQGVK;TSGHLLLGVVR;YLLADC(UniMod:4)NEAFIK	16	AHVFEC(UniMod:4)NLESSVESIISPK;AQLSDYSDIVTTLDLAPPTK;C(UniMod:4)LTPLVPEDLR;C(UniMod:4)LTPLVPEDLRK;DVIDEPIIEEPSR;FYSFLVLK;GGEADNLDEFLK;LFSLPAQPLWNNR;LQESVMEASR;M(UniMod:35)AFRPGVVDLPEENR;MAFRPGVVDLPEENR;QQAIELTQEEPYSDIIATPGPR;TGAESISLLELC(UniMod:4)R;TNIDESAM(UniMod:35)PPPPPQGVK;TSGHLLLGVVR;YLLADC(UniMod:4)NEAFIK	16	1	15	30	22	1310.81	28303.6	0.938863	50	71.69	TRUE	1	0	6.44745e-05	0.000120546
O60220	O60220	AEAC(UniMod:4)FVNC(UniMod:4)VER;FIDTSQFILNR;FQQLVHQMTELC(UniMod:4)WEK;SKPVFSESLSD	4	AEAC(UniMod:4)FVNC(UniMod:4)VER;FIDTSQFILNR;SKPVFSESLSD	3	0.75	39	55	47	96.551	7693.65	0.831713	68	10.998	TRUE	0.92457	0	0.00502901	0.00616611
O60231	O60231	DTDTLDLSGPAR;FSTFFDDAPVFR;TSLGNVVLLLK	3	DTDTLDLSGPAR;FSTFFDDAPVFR;TSLGNVVLLLK	3	1	33	50	41	180.562	4576.09	0.903903	45	119.264	FALSE	0.990765	0	0.000644745	0.000999091
O60231	O60231	DTDTLDLSGPAR;FSTFFDDAPVFR;TSLGNVVLLLK	3	DTDTLDLSGPAR;TSLGNVVLLLK	2	0.666667	34	50	39	222.458	2025.96	0.903891	45	119.264	FALSE	0.817018	0	0.0139265	0.0148923
O60232	O60232	EHQLASASELPLGSR;LMGDYLLR;MLGETC(UniMod:4)ADC(UniMod:4)GTILLQDK	3	EHQLASASELPLGSR;LMGDYLLR;MLGETC(UniMod:4)ADC(UniMod:4)GTILLQDK	3	1	14	32	22	1310.81	14487.1	0.97354	61	21.474	TRUE	0.9993	0	6.44745e-05	0.000120546
O60256	O60256	AGLTHLITMDLHQK;ASPFLLQYIQEEIPDYR;EIQGFFNIPVDNLR;IFVMATHGLLSSDAPR;IHNGESMSYLFR;RIEESAIDEVVVTNTIPHEVQK;SIIGVIPYFPYSK;VQIQESVR;VQVYQEPNR	9	AGLTHLITMDLHQK;ASPFLLQYIQEEIPDYR;EIQGFFNIPVDNLR;IFVMATHGLLSSDAPR;IHNGESMSYLFR;SIIGVIPYFPYSK;VQIQESVR	7	0.777778	48	54	51	63.608	6045.27	0.788462	55	40.926	FALSE	0.998317	0	0.000128949	0.000225423
O60264	O60264	C(UniMod:4)NTLITLIER;DIDILNSAGK;EIQEPDPTYEEK;ESEITDEDIDGILER;IAFTEWIEPPKR;QNLLSVGDYR;TLQTISLLGYMK;WGRDDIENIAR	8	C(UniMod:4)NTLITLIER;DIDILNSAGK;EIQEPDPTYEEK;ESEITDEDIDGILER;QNLLSVGDYR	5	0.625	2	16	7	6269.12	8069.26	0.885349	45	121.905	TRUE	0.995463	0	0.000322373	0.000523897
O60271	O60271	AFDFLSEETEASLASR;AGPSAQEPGSQTPLK;AKDDDDSDIPTAQR;AVEQEDELSDVSQGGSK;DDDDSDIPTAQR;DDNEQLITQYER;DGGSVVGASVFYK;DVAGLDTEGSK;DVLQGELEAVK;ERPISLGIFPLPAGDGLLTPDAQK;ETDYPAGEDLSESGQVDK;EVENLILENTQLLETK;FFVAVPGQVISPQSSSSGTDLTGDK;FIEFEDSQEQEK;FQELSQPR;HIEVQVAQETR;HTEMIHNYMEHLER;ITALMVSC(UniMod:4)NR;IYVVQPK;KPEPPVNLK;LHQLSGSDQLESTAHSR;LM(UniMod:35)ELQEAVR;LMELQEAVR;LWC(UniMod:4)AVGVNLSGGK;LYHAHTYQHLQDVDIEPYVSK…	38	AFDFLSEETEASLASR;AGPSAQEPGSQTPLK;AKDDDDSDIPTAQR;AVEQEDELSDVSQGGSK;DDDDSDIPTAQR;DDNEQLITQYER;DGGSVVGASVFYK;DVAGLDTEGSK;DVLQGELEAVK;ERPISLGIFPLPAGDGLLTPDAQK;ETDYPAGEDLSESGQVDK;EVENLILENTQLLETK;FFVAVPGQVISPQSSSSGTDLTGDK;FIEFEDSQEQEK;FQELSQPR;HIEVQVAQETR;HTEMIHNYMEHLER;ITALMVSC(UniMod:4)NR;IYVVQPK;KPEPPVNLK;LHQLSGSDQLESTAHSR;LM(UniMod:35)ELQEAVR;LMELQEAVR;LWC(UniMod:4)AVGVNLSGGK;M(UniMod:35)GDEGGESEL…	36	0.947368	21	34	26	863.562	67615.9	0.888007	43	146.205	TRUE	1	0	6.44745e-05	0.000120546
O60294	O60294	AAVWEVDFPDVAR;AFLEQIGAPQAALR;IGETPELC(UniMod:4)ALTGPFER;IPVEGEVPEAR	4	AAVWEVDFPDVAR;AFLEQIGAPQAALR;IGETPELC(UniMod:4)ALTGPFER;IPVEGEVPEAR	4	1	48	55	52	57.306	2207.82	0.949388	49	75.602	FALSE	0.99987	0	6.44745e-05	0.000120546
O60306	O60306	ASLC(UniMod:4)NLYNWR;DADVEDEDTEEAK;FLSQLIQK;FQGQQNDYILLSLVR;GC(UniMod:4)EIQGMLDDK;IFTQLEEFR;IMALDIDER;RPFIEQVGLVYVR;SVPLSEPVTMDK;SYEEDMEIAEGC(UniMod:4)FR;TLIVEPHVIPNR;TLIVTHSNQALNQLFEK;VIEDGPEPRPNLR;VTVEDPALQIPPFR;YSNMEQSLFTR	15	ASLC(UniMod:4)NLYNWR;FLSQLIQK;FQGQQNDYILLSLVR;GC(UniMod:4)EIQGMLDDK;IFTQLEEFR;IMALDIDER;RPFIEQVGLVYVR;SVPLSEPVTMDK;SYEEDMEIAEGC(UniMod:4)FR;TLIVEPHVIPNR;TLIVTHSNQALNQLFEK;VIEDGPEPRPNLR;VTVEDPALQIPPFR;YSNMEQSLFTR	14	0.933333	25	33	28	700.925	9203.83	0.861086	42	171.295	TRUE	1	0	6.44745e-05	0.000120546
O60306	O60306	ASLC(UniMod:4)NLYNWR;DADVEDEDTEEAK;FLSQLIQK;FQGQQNDYILLSLVR;GC(UniMod:4)EIQGMLDDK;IFTQLEEFR;IMALDIDER;RPFIEQVGLVYVR;SVPLSEPVTMDK;SYEEDMEIAEGC(UniMod:4)FR;TLIVEPHVIPNR;TLIVTHSNQALNQLFEK;VIEDGPEPRPNLR;VTVEDPALQIPPFR;YSNMEQSLFTR	15	FLSQLIQK;IFTQLEEFR;RPFIEQVGLVYVR;SVPLSEPVTMDK;SYEEDMEIAEGC(UniMod:4)FR;TLIVEPHVIPNR;VIEDGPEPRPNLR	7	0.466667	36	44	40	200.418	2548.39	0.813795	42	171.295	FALSE	0.968149	0	0.00193424	0.00263805
O60313	O60313	ALGYFAVVTGK;AVEVAWETLQEEFSR;AYMQNPNAIILC(UniMod:4)IQDGSVDAER;C(UniMod:4)NEEHPAYLASDEITTVR;DFFTSGSPEETAFR;DMIPDLSEYK;EGC(UniMod:4)TVSPETISLNVK;ESVEQQADSFK;EVLEDFAEDGEK;EYEEEFFQNSK;FNLETEWK;GNSSESIEAIR;GVEVDPSLIK;HWEEILQQSLWER;IDQLQEELLHTQLK;LDAFIEALHQEK;MLAITANTLR;NEILDEVISLSQVTPK;NLSLAVSDC(UniMod:4)FWK;SIVTDLVSQMDPHGR;TIFVLTK;TSVLEMIAQAR;VTLSEGPHHVALFK;WNDFAEDSLR;YLILGSAVGGGYTAK	25	EVLEDFAEDGEK;FNLETEWK;GVEVDPSLIK;HWEEILQQSLWER;IDQLQEELLHTQLK;NEILDEVISLSQVTPK;SIVTDLVSQMDPHGR;TIFVLTK;VTLSEGPHHVALFK;WNDFAEDSLR;YLILGSAVGGGYTAK	11	0.44	14	43	19	1792.55	25677.9	0.903168	46	111.631	TRUE	0.999961	0	6.44745e-05	0.000120546
O60333	O60333	DVC(UniMod:4)MVFYSR;EANAISVELK;EDGGTLGVFSPK;EKEEADLLLEQQR;IIAELNETWEEK;ILDTSVAYVR;IMSTPGGEEAIER;ISLVDLAGSER;IVEGQGQSSEVITPPEEISR;LAVTSYTDIADLMDAGNK;LGSAFTFR;LSDISPIGR;NEFLNLVPDIEEIRPSSVVSK;RQDIVLSGAHIK;SGLSLEELR;SNSGEVIVTLEPC(UniMod:4)ER;TAMVAALSPADINYDETLSTLR;TDFIPYR;TPSAETPSEPVDWTFAQR;TVVAVEVQDLK;VAVQAIAADEEAPDYGSGIR;VTGIYELSLC(UniMod:4)K	22	EANAISVELK;EDGGTLGVFSPK;EKEEADLLLEQQR;IIAELNETWEEK;ILDTSVAYVR;IMSTPGGEEAIER;ISLVDLAGSER;IVEGQGQSSEVITPPEEISR;LAVTSYTDIADLMDAGNK;LGSAFTFR;LSDISPIGR;NEFLNLVPDIEEIRPSSVVSK;RQDIVLSGAHIK;SGLSLEELR;SNSGEVIVTLEPC(UniMod:4)ER;TAMVAALSPADINYDETLSTLR;TDFIPYR;TPSAETPSEPVDWTFAQR;TVVAVEVQDLK;VAVQAIAADEEAPDYGSGIR;VTGIYELSLC(UniMod:4)K	21	0.954545	34	46	39	222.458	17237.2	0.883436	40	204.476	FALSE	1	0	6.44745e-05	0.000120546
O60341	O60341	C(UniMod:4)DAVLC(UniMod:4)TLPLGVLK;EKDEMVEQEFNR;EYDELAETQGK;GIFGSSAVPQPK;HGLINFGIYK;HWDQDDDFEFTGSHLTVR;IADQFLGAMYTLPR;LFFAGEHTIR;LQELEANPPSDVYLSSR;NYPATVHGALLSGLR;TLQLWLDNPK;VIIIGSGVSGLAAAR	12	C(UniMod:4)DAVLC(UniMod:4)TLPLGVLK;GIFGSSAVPQPK;HWDQDDDFEFTGSHLTVR;IADQFLGAMYTLPR;LQELEANPPSDVYLSSR;NYPATVHGALLSGLR;VIIIGSGVSGLAAAR	7	0.583333	2	16	12	3720.92	8895.19	0.837807	47	92.903	TRUE	0.995999	0	0.000322373	0.000523897
O60341	O60341	C(UniMod:4)DAVLC(UniMod:4)TLPLGVLK;EKDEMVEQEFNR;EYDELAETQGK;GIFGSSAVPQPK;HGLINFGIYK;HWDQDDDFEFTGSHLTVR;IADQFLGAMYTLPR;LFFAGEHTIR;LQELEANPPSDVYLSSR;NYPATVHGALLSGLR;TLQLWLDNPK;VIIIGSGVSGLAAAR	12	C(UniMod:4)DAVLC(UniMod:4)TLPLGVLK;EYDELAETQGK;GIFGSSAVPQPK;NYPATVHGALLSGLR;VIIIGSGVSGLAAAR	5	0.416667	38	46	42	162.673	1223.15	0.773103	47	92.903	FALSE	0.774653	0	0.0200516	0.0206987
O60341	O60341	C(UniMod:4)DAVLC(UniMod:4)TLPLGVLK;EKDEMVEQEFNR;EYDELAETQGK;GIFGSSAVPQPK;HGLINFGIYK;HWDQDDDFEFTGSHLTVR;IADQFLGAMYTLPR;LFFAGEHTIR;LQELEANPPSDVYLSSR;NYPATVHGALLSGLR;TLQLWLDNPK;VIIIGSGVSGLAAAR	12	GIFGSSAVPQPK;VIIIGSGVSGLAAAR	2	0.166667	31	38	35	337.67	539.43	0.972984	47	92.903	TRUE	0.739885	0	0.0250161	0.0251864
O60343	O60343	AIHQQILLLR;AQPDDPESQMAC(UniMod:4)HVFR;ATDPSQVPDVISSIR;EVILVLSAPFLR;FEINLISPDTK;HLSSLTDNEQADIFER;HVDHFGFIC(UniMod:4)R;IEGLYPPR;IITQVFEMDISK;ILEDSGFDEQQEFR;IQALESNLENLLTR;KAPSSLIDDC(UniMod:4)MEK;LDYEEVGAC(UniMod:4)QK;LGSVDSFER;LLPADALVNC(UniMod:4)DLLLR;LWYVGGSC(UniMod:4)LDHR;M(UniMod:35)KPVSDQEENELVILHLR;NTLPDMNTSEMEK;QAFSTAAALQSAK;QLTAQQHAILVDLGR;SLTSSLENIFSR;THVHIGEGPSTISNSTIPENATSSGR	22	AIHQQILLLR;AQPDDPESQMAC(UniMod:4)HVFR;ATDPSQVPDVISSIR;EVILVLSAPFLR;FEINLISPDTK;HLSSLTDNEQADIFER;HVDHFGFIC(UniMod:4)R;IEGLYPPR;IITQVFEMDISK;ILEDSGFDEQQEFR;IQALESNLENLLTR;KAPSSLIDDC(UniMod:4)MEK;LDYEEVGAC(UniMod:4)QK;LGSVDSFER;LLPADALVNC(UniMod:4)DLLLR;LWYVGGSC(UniMod:4)LDHR;M(UniMod:35)KPVSDQEENELVILHLR;QAFSTAAALQSAK;QLTAQQHAILVDLGR;SLTSSLENIFSR;THVHIGEGPSTISNSTIPENATSSGR	21	0.954545	15	32	28	700.925	26771.5	0.924522	43	146.563	TRUE	1	0	6.44745e-05	0.000120546
O60427	O60427	APDPVAAETAAQGPTPR;VAPLVQSLC(UniMod:4)AK;VISHYAGQDATDPFVAFHINK;VYNISEFTR;YFTWDEVAQR	5	VAPLVQSLC(UniMod:4)AK;VYNISEFTR;YFTWDEVAQR	3	0.6	15	32	19	1792.55	28294.6	0.895162	53	51.964	TRUE	0.94291	0	0.00373952	0.00478069
O60427	O60427	APDPVAAETAAQGPTPR;VAPLVQSLC(UniMod:4)AK;VISHYAGQDATDPFVAFHINK;VYNISEFTR;YFTWDEVAQR	5	VAPLVQSLC(UniMod:4)AK;VYNISEFTR	2	0.4	2	11	8	5648.01	11291.6	0.885515	53	51.964	TRUE	0.61487	0	0.0468085	0.0437064
O60437	O60437	AITGILRPPLEQGR;AQADEVLQLR;C(UniMod:4)DLEIYQLK;EAEVLLLQQR;ELSELIEQLQK;ETPLKPIPVEALC(UniMod:4)DFEGEQGLISR;EVVQEILQFQEDPQTK;FSIEEALQSGR;FTEVYAINR;IC(UniMod:4)ANSQQYQQAVK;KVPDPVLEESFQQLQR;LAALEQEEAEAR;LELVEQER;LHSEGDQLLAAEHPGR;LLYVLEADAAIAK;LQNDPQLEAEYQQLQEDHQR;LQSEINMAATETR;QLLEGELETLR;QQPEVEVTHETLQR;SIVVIHPDTGR;SLLDLENGR;SLLGEVEQNLQAAK;STAEGEAFIQALPGSGTTPLLR;STQEEIWTLR;TENPGDASDLQGR;VVLQQDPQQAR	26	AITGILRPPLEQGR;AQADEVLQLR;C(UniMod:4)DLEIYQLK;EAEVLLLQQR;ELSELIEQLQK;ETPLKPIPVEALC(UniMod:4)DFEGEQGLISR;EVVQEILQFQEDPQTK;FSIEEALQSGR;FTEVYAINR;KVPDPVLEESFQQLQR;LAALEQEEAEAR;LELVEQER;LHSEGDQLLAAEHPGR;LLYVLEADAAIAK;LQNDPQLEAEYQQLQEDHQR;LQSEINMAATETR;QLLEGELETLR;SIVVIHPDTGR;SLLDLENGR;SLLGEVEQNLQAAK;STAEGEAFIQALPGSGTTPLLR;STQEEIWTLR;TENPGDASDLQGR;VVLQQDPQQAR	24	0.923077	3	10	7	6269.12	24242.4	0.951727	40	204.747	TRUE	1	0	6.44745e-05	0.000120546
O60437	O60437	AITGILRPPLEQGR;AQADEVLQLR;C(UniMod:4)DLEIYQLK;EAEVLLLQQR;ELSELIEQLQK;ETPLKPIPVEALC(UniMod:4)DFEGEQGLISR;EVVQEILQFQEDPQTK;FSIEEALQSGR;FTEVYAINR;IC(UniMod:4)ANSQQYQQAVK;KVPDPVLEESFQQLQR;LAALEQEEAEAR;LELVEQER;LHSEGDQLLAAEHPGR;LLYVLEADAAIAK;LQNDPQLEAEYQQLQEDHQR;LQSEINMAATETR;QLLEGELETLR;QQPEVEVTHETLQR;SIVVIHPDTGR;SLLDLENGR;SLLGEVEQNLQAAK;STAEGEAFIQALPGSGTTPLLR;STQEEIWTLR;TENPGDASDLQGR;VVLQQDPQQAR	26	AITGILRPPLEQGR;AQADEVLQLR;C(UniMod:4)DLEIYQLK;EAEVLLLQQR;ELSELIEQLQK;ETPLKPIPVEALC(UniMod:4)DFEGEQGLISR;EVVQEILQFQEDPQTK;FSIEEALQSGR;FTEVYAINR;KVPDPVLEESFQQLQR;LAALEQEEAEAR;LELVEQER;LHSEGDQLLAAEHPGR;LQNDPQLEAEYQQLQEDHQR;QLLEGELETLR;SLLDLENGR;SLLGEVEQNLQAAK;STAEGEAFIQALPGSGTTPLLR;STQEEIWTLR;TENPGDASDLQGR;VVLQQDPQQAR	21	0.807692	10	20	13	3352.27	18910.9	0.885466	40	204.747	TRUE	1	0	6.44745e-05	0.000120546
O60443	O60443	ALSDDGVSDLEDPTLTPLK;FANHVSGTLETALGK;IDSVYLDPLVFR;KQEVDLQQLIR;LFASADISLER;LQIIPTLC(UniMod:4)HLLR;NPVLQQVLEGR;QEVDLQQLIR;VESQSSFGTLR	9	ALSDDGVSDLEDPTLTPLK;FANHVSGTLETALGK;IDSVYLDPLVFR;KQEVDLQQLIR;LFASADISLER;LQIIPTLC(UniMod:4)HLLR;NPVLQQVLEGR;QEVDLQQLIR;VESQSSFGTLR	9	1	45	55	50	70.603	5962.11	0.685194	52	54.555	FALSE	0.999904	0	6.44745e-05	0.000120546
O60488	O60488	EAVVHGLNESEASYLITSVELLESK;GDC(UniMod:4)TVLKPTLMAAVPEIMDR;GEIVIGGQNISMGYFK;GVEGTWVDIC(UniMod:4)NNPAMEAEILK;GYDAPLC(UniMod:4)NLLLFK;IGYSSPLTLSDQSSK;MMLSGGAPLSPQTHR;NC(UniMod:4)PLIDNIC(UniMod:4)AFAK;NTIAIFC(UniMod:4)ETR;SDQSYVISFVVPNQK;SVTHFDSLAVIDIPGADTLDK;TALLDISC(UniMod:4)VK;VGAPLIC(UniMod:4)C(UniMod:4)EIK;VNNFGSGLTALGLKPK;VQEMNYIQK;WMNYLEVNR	16	EAVVHGLNESEASYLITSVELLESK;GDC(UniMod:4)TVLKPTLMAAVPEIMDR;GEIVIGGQNISMGYFK;GVEGTWVDIC(UniMod:4)NNPAMEAEILK;GYDAPLC(UniMod:4)NLLLFK;IGYSSPLTLSDQSSK;MMLSGGAPLSPQTHR;NC(UniMod:4)PLIDNIC(UniMod:4)AFAK;NTIAIFC(UniMod:4)ETR;SDQSYVISFVVPNQK;SVTHFDSLAVIDIPGADTLDK;TALLDISC(UniMod:4)VK;VGAPLIC(UniMod:4)C(UniMod:4)EIK;VNNFGSGLTALGLKPK;WMNYLEVNR	15	0.9375	2	35	23	1180.94	73653.8	0.826348	49	79.188	TRUE	1	0	6.44745e-05	0.000120546
O60493	O60493	QGLEQFINK;TNLPIFK;VVVPPLPGK;YSDFEWLR	4	QGLEQFINK;TNLPIFK;VVVPPLPGK;YSDFEWLR	4	1	53	65	58	30.643	24118.7	0.851071	63	18.762	FALSE	0.996697	0	0.000257898	0.000437909
O60493	O60493	QGLEQFINK;TNLPIFK;VVVPPLPGK;YSDFEWLR	4	QGLEQFINK;TNLPIFK;VVVPPLPGK;YSDFEWLR	4	1	46	54	50	70.603	351	0.32026	63	18.762	TRUE	0.685928	0	0.0341715	0.0332172
O60502	O60502	EIPVESIEEVSK;GGLAGEFQR;ISWIPFMQEK;KLDQVSQFGC(UniMod:4)R;LDQVSQFGC(UniMod:4)R;LENEGSDEDIETDVLYSPQMALK;LFLGPYK;LGC(UniMod:4)FEIAK;LLPGIEVLWTGPK;LLPIDGANDLFFQPPPLTPTSK;NDNQILSEIVEAK;RAPVIWDNIHANDYDQK;SFVQWLGC(UniMod:4)R;SHSSAQFLIGDQEPWAFR;SMMAC(UniMod:4)LLSSLK;STELIPR;VYTIRPYFPK	17	EIPVESIEEVSK;GGLAGEFQR;ISWIPFMQEK;KLDQVSQFGC(UniMod:4)R;LDQVSQFGC(UniMod:4)R;LENEGSDEDIETDVLYSPQMALK;LFLGPYK;LGC(UniMod:4)FEIAK;LLPGIEVLWTGPK;LLPIDGANDLFFQPPPLTPTSK;NDNQILSEIVEAK;RAPVIWDNIHANDYDQK;SFVQWLGC(UniMod:4)R;SHSSAQFLIGDQEPWAFR;SMMAC(UniMod:4)LLSSLK;STELIPR;VYTIRPYFPK	17	1	30	39	34	374.804	26204.7	0.907812	46	102.915	TRUE	1	0	6.44745e-05	0.000120546
O60506	O60506	AGPIWDLR;DLEGENIEIVFAKPPDQK;DLFEDELVPLFEK;DYAFIHFDER;EFNEDGALAVLQQFK;EQILEEFSK;GFC(UniMod:4)FLEYEDHK;GYAFVTFC(UniMod:4)TK;HIGVC(UniMod:4)ISVANNR;LDEIYVAGLVAHSDLDER;LFVGSIPK;LM(UniMod:35)MDPLTGLNR;LMM(UniMod:35)DPLTGLNR;LMMDPLTGLNR;NLANTVTEEILEK;SAFLC(UniMod:4)GVM(UniMod:35)K;SAFLC(UniMod:4)GVMK;TGYTLDVTTGQR;VTEGLTDVILYHQPDDK;VWGNVGTVEWADPIEDPDPEVM(UniMod:35)AK;VWGNVGTVEWADPIEDPDPEVMAK;YGGPPPDSVYS…	22	AGPIWDLR;DLEGENIEIVFAKPPDQK;DLFEDELVPLFEK;DYAFIHFDER;EFNEDGALAVLQQFK;EQILEEFSK;GFC(UniMod:4)FLEYEDHK;GYAFVTFC(UniMod:4)TK;LDEIYVAGLVAHSDLDER;LFVGSIPK;LM(UniMod:35)MDPLTGLNR;LMM(UniMod:35)DPLTGLNR;LMMDPLTGLNR;NLANTVTEEILEK;SAFLC(UniMod:4)GVM(UniMod:35)K;SAFLC(UniMod:4)GVMK;TGYTLDVTTGQR;VTEGLTDVILYHQPDDK;VWGNVGTVEWADPIEDPDPEVMAK;YGGPPPDSVYSGQQPSVGTEIFVGK	20	0.909091	2	26	8	5648.01	282866	0.905697	50	69.603	TRUE	1	0	6.44745e-05	0.000120546
O60506	O60506	AGPIWDLR;DLEGENIEIVFAKPPDQK;DLFEDELVPLFEK;DYAFIHFDER;EFNEDGALAVLQQFK;EQILEEFSK;GFC(UniMod:4)FLEYEDHK;GYAFVTFC(UniMod:4)TK;HIGVC(UniMod:4)ISVANNR;LDEIYVAGLVAHSDLDER;LFVGSIPK;LM(UniMod:35)MDPLTGLNR;LMM(UniMod:35)DPLTGLNR;LMMDPLTGLNR;NLANTVTEEILEK;SAFLC(UniMod:4)GVM(UniMod:35)K;SAFLC(UniMod:4)GVMK;TGYTLDVTTGQR;VTEGLTDVILYHQPDDK;VWGNVGTVEWADPIEDPDPEVM(UniMod:35)AK;VWGNVGTVEWADPIEDPDPEVMAK;YGGPPPDSVYS…	22	AGPIWDLR;DLEGENIEIVFAKPPDQK;DLFEDELVPLFEK;DYAFIHFDER;EFNEDGALAVLQQFK;EQILEEFSK;GFC(UniMod:4)FLEYEDHK;GYAFVTFC(UniMod:4)TK;LDEIYVAGLVAHSDLDER;LFVGSIPK;LMM(UniMod:35)DPLTGLNR;LMMDPLTGLNR;NLANTVTEEILEK;SAFLC(UniMod:4)GVM(UniMod:35)K;SAFLC(UniMod:4)GVMK;TGYTLDVTTGQR;VTEGLTDVILYHQPDDK	17	0.772727	57	65	62	20.188	28671.2	0.374842	50	69.603	FALSE	0.858299	0	0.0107672	0.0120701
O60506	O60506	AGPIWDLR;DLEGENIEIVFAKPPDQK;DLFEDELVPLFEK;DYAFIHFDER;EFNEDGALAVLQQFK;EQILEEFSK;GFC(UniMod:4)FLEYEDHK;GYAFVTFC(UniMod:4)TK;HIGVC(UniMod:4)ISVANNR;LDEIYVAGLVAHSDLDER;LFVGSIPK;LM(UniMod:35)MDPLTGLNR;LMM(UniMod:35)DPLTGLNR;LMMDPLTGLNR;NLANTVTEEILEK;SAFLC(UniMod:4)GVM(UniMod:35)K;SAFLC(UniMod:4)GVMK;TGYTLDVTTGQR;VTEGLTDVILYHQPDDK;VWGNVGTVEWADPIEDPDPEVM(UniMod:35)AK;VWGNVGTVEWADPIEDPDPEVMAK;YGGPPPDSVYS…	22	DLFEDELVPLFEK;EFNEDGALAVLQQFK;EQILEEFSK;LFVGSIPK;LMMDPLTGLNR;VWGNVGTVEWADPIEDPDPEVMAK	6	0.272727	33	41	38	246.922	9255.6	0.866227	50	69.603	TRUE	0.860287	0	0.0105738	0.0118843
O60506	O60506	AGPIWDLR;DLEGENIEIVFAKPPDQK;DLFEDELVPLFEK;DYAFIHFDER;EFNEDGALAVLQQFK;EQILEEFSK;GFC(UniMod:4)FLEYEDHK;GYAFVTFC(UniMod:4)TK;HIGVC(UniMod:4)ISVANNR;LDEIYVAGLVAHSDLDER;LFVGSIPK;LM(UniMod:35)MDPLTGLNR;LMM(UniMod:35)DPLTGLNR;LMMDPLTGLNR;NLANTVTEEILEK;SAFLC(UniMod:4)GVM(UniMod:35)K;SAFLC(UniMod:4)GVMK;TGYTLDVTTGQR;VTEGLTDVILYHQPDDK;VWGNVGTVEWADPIEDPDPEVM(UniMod:35)AK;VWGNVGTVEWADPIEDPDPEVMAK;YGGPPPDSVYS…	22	DLFEDELVPLFEK;LMMDPLTGLNR	2	0.0909091	51	59	56	37.754	2824.48	0.976691	50	69.603	FALSE	0.609395	0	0.0477756	0.0443993
O60518	O60518	EGFVEYTEQVVK;FLIDSIYSK;HDLDIIK;HIVELAVQK;INETINYEDPC(UniMod:4)AK;LC(UniMod:4)DIFAVLAR;LLDQC(UniMod:4)IQDQEHPAIR;LLSSGFEEVYPNLPADVQR;LMVPLLK;NLIDEDGTNHWPEGLK;NVIATENC(UniMod:4)ISAIGK;QEFYQLLK;SLC(UniMod:4)SEAVPLLVK;TTFLLDAVR;VAAAESMPFLLEC(UniMod:4)AR;VQSHAASALIIFIEDC(UniMod:4)PK;VSDILHSLFSTYK	17	EGFVEYTEQVVK;FLIDSIYSK;HDLDIIK;HIVELAVQK;INETINYEDPC(UniMod:4)AK;LC(UniMod:4)DIFAVLAR;LLDQC(UniMod:4)IQDQEHPAIR;LLSSGFEEVYPNLPADVQR;LMVPLLK;NLIDEDGTNHWPEGLK;NVIATENC(UniMod:4)ISAIGK;QEFYQLLK;SLC(UniMod:4)SEAVPLLVK;TTFLLDAVR;VAAAESMPFLLEC(UniMod:4)AR;VQSHAASALIIFIEDC(UniMod:4)PK;VSDILHSLFSTYK	17	1	34	43	38	246.922	18277	0.926165	45	124.714	FALSE	1	0	6.44745e-05	0.000120546
O60518	O60518	EGFVEYTEQVVK;FLIDSIYSK;HDLDIIK;HIVELAVQK;INETINYEDPC(UniMod:4)AK;LC(UniMod:4)DIFAVLAR;LLDQC(UniMod:4)IQDQEHPAIR;LLSSGFEEVYPNLPADVQR;LMVPLLK;NLIDEDGTNHWPEGLK;NVIATENC(UniMod:4)ISAIGK;QEFYQLLK;SLC(UniMod:4)SEAVPLLVK;TTFLLDAVR;VAAAESMPFLLEC(UniMod:4)AR;VQSHAASALIIFIEDC(UniMod:4)PK;VSDILHSLFSTYK	17	EGFVEYTEQVVK;INETINYEDPC(UniMod:4)AK;LC(UniMod:4)DIFAVLAR;LLDQC(UniMod:4)IQDQEHPAIR;LMVPLLK;SLC(UniMod:4)SEAVPLLVK	6	0.352941	21	34	24	1063.94	25399	0.917863	45	124.714	TRUE	0.992447	0	0.000515796	0.000818017
O60547	O60547	ETTPFYPR;FYQASTSELYGK;IINEVKPTEIYNLGAQSHVK;ISFDLAEYTADVDGVGTLR;IYLGQLEC(UniMod:4)FSLGNLDAK;LHYGDLTDSTC(UniMod:4)LVK;YYRPTEVDFLQGDC(UniMod:4)TK	7	ETTPFYPR;FYQASTSELYGK;IINEVKPTEIYNLGAQSHVK;ISFDLAEYTADVDGVGTLR;IYLGQLEC(UniMod:4)FSLGNLDAK;LHYGDLTDSTC(UniMod:4)LVK;YYRPTEVDFLQGDC(UniMod:4)TK	7	1	43	51	47	96.551	6055.81	0.942937	55	41.95	TRUE	1	0	6.44745e-05	0.000120546
O60566	O60566	EIELGNEDYC(UniMod:4)IK;ESNMSTLLER;ETSLAENIWQEQPHSK;EYLIC(UniMod:4)EDYK;IEPSINHILSTR;IYAGVGEFSFEEIR;LLPEEDLDVK;LTSPGALLFQ;NVTIC(UniMod:4)PNPEDTC(UniMod:4)DFAR;VQLDVFTLSGFR	10	EIELGNEDYC(UniMod:4)IK;ESNMSTLLER;EYLIC(UniMod:4)EDYK;IEPSINHILSTR;LLPEEDLDVK;NVTIC(UniMod:4)PNPEDTC(UniMod:4)DFAR;VQLDVFTLSGFR	7	0.7	30	43	36	304.216	5239.15	0.548443	45	119.545	TRUE	0.831759	0	0.0128949	0.014001
O60568	O60568	AVMNFVVR;DVFSGSDTDPDMAFC(UniMod:4)K;FLNSGGFIGFATTIHQIVR;GIFLHLSNQHEFGR;GLDYEGGGC(UniMod:4)R;IFQNLNGALDEVVLK;LAGGYENVPTVDIHMK;LLLLDYPPDR;LLVITVATAETEGYLR;LTHYHEGLPTTWGTR;LVGPEEALSPGEAR;LYLDPGLR;NVAYDTLPIVVHGNGPTK;QVGYEDQWLQLLR;SEDYVELVQR;TLPGGQPPPR;YDC(UniMod:4)VISSPR;YIMVSFVDP;YKDDDDDQLFYTR	19	AVMNFVVR;DVFSGSDTDPDMAFC(UniMod:4)K;FLNSGGFIGFATTIHQIVR;GLDYEGGGC(UniMod:4)R;IFQNLNGALDEVVLK;LAGGYENVPTVDIHMK;LLLLDYPPDR;LTHYHEGLPTTWGTR;LVGPEEALSPGEAR;LYLDPGLR;QVGYEDQWLQLLR;SEDYVELVQR;TLPGGQPPPR;YDC(UniMod:4)VISSPR;YKDDDDDQLFYTR	15	0.789474	2	16	7	6269.12	48490.8	0.816528	48	84.785	TRUE	1	0	6.44745e-05	0.000120546
O60568	O60568	AVMNFVVR;DVFSGSDTDPDMAFC(UniMod:4)K;FLNSGGFIGFATTIHQIVR;GIFLHLSNQHEFGR;GLDYEGGGC(UniMod:4)R;IFQNLNGALDEVVLK;LAGGYENVPTVDIHMK;LLLLDYPPDR;LLVITVATAETEGYLR;LTHYHEGLPTTWGTR;LVGPEEALSPGEAR;LYLDPGLR;NVAYDTLPIVVHGNGPTK;QVGYEDQWLQLLR;SEDYVELVQR;TLPGGQPPPR;YDC(UniMod:4)VISSPR;YIMVSFVDP;YKDDDDDQLFYTR	19	AVMNFVVR;DVFSGSDTDPDMAFC(UniMod:4)K;IFQNLNGALDEVVLK;LAGGYENVPTVDIHMK;LTHYHEGLPTTWGTR;LVGPEEALSPGEAR;LYLDPGLR;QVGYEDQWLQLLR;SEDYVELVQR;YDC(UniMod:4)VISSPR	10	0.526316	15	31	23	1180.94	37063.8	0.733893	48	84.785	TRUE	0.971187	0	0.00180529	0.00249525
O60610	O60610	AEMDEVER;AGC(UniMod:4)AVTSLLASELTK;AMDPAVPNMMIDAAK;DDAMAAVPAK;DM(UniMod:35)PLLSC(UniMod:4)LESLR;DMPLLSC(UniMod:4)LESLR;DVQNFPAATDEK;EDRFENNELFAK;ELGEYFLFDPK;EMASLSAAAITVPPSVPSR;EMVSQYLYTSK;FENNELFAK;FPDELAHVEK;GRSPDELPSAGGDGGK;HELQVEMK;LGLHQVLQDLR;LIEEC(UniMod:4)ISQIVLHK;LLSALC(UniMod:4)ILPQPEDMNER;LQFSEQVENIKPEIVSVTAAC(UniMod:4)EELR;LQFSEQVENIKPEIVSVTAAC(UniMod:4)EELRK;LTLTFSAQTK;LVAEDLSQDC(UniM…	36	AEMDEVER;AGC(UniMod:4)AVTSLLASELTK;AMDPAVPNMMIDAAK;DDAMAAVPAK;DM(UniMod:35)PLLSC(UniMod:4)LESLR;DMPLLSC(UniMod:4)LESLR;DVQNFPAATDEK;EDRFENNELFAK;ELGEYFLFDPK;EMASLSAAAITVPPSVPSR;EMVSQYLYTSK;FENNELFAK;FPDELAHVEK;GRSPDELPSAGGDGGK;HELQVEMK;LGLHQVLQDLR;LIEEC(UniMod:4)ISQIVLHK;LLSALC(UniMod:4)ILPQPEDMNER;LQFSEQVENIKPEIVSVTAAC(UniMod:4)EELR;LQFSEQVENIKPEIVSVTAAC(UniMod:4)EELRK;LTLTFSAQTK;LVAEDLSQDC(UniM…	34	0.944444	22	33	28	700.925	150712	0.947791	43	141.347	TRUE	1	0	6.44745e-05	0.000120546
O60613	O60613	FPQVQAFVR;GC(UniMod:4)C(UniMod:4)QEEAQFETK;LLDDNGNIAEELSILK;WNTDSVEEFLSEK	4	FPQVQAFVR;LLDDNGNIAEELSILK;WNTDSVEEFLSEK	3	0.75	38	46	42	162.673	2207.42	0.864762	63	17.79	TRUE	0.950079	0	0.00296583	0.00385403
O60645	O60645	AAIQSQLDGVR;DAVVQHSQLAAAVENLK;DIQQSLADVSK;DIVVPSLNVAK;ETQDLIEQGALLQAHR;LMDLEC(UniMod:4)SR;TGLSQLHNALNDVK;YVLDDLIVAK	8	AAIQSQLDGVR;DIQQSLADVSK;DIVVPSLNVAK;ETQDLIEQGALLQAHR;YVLDDLIVAK	5	0.625	2	16	10	4584.3	7337.24	0.807597	48	86.845	TRUE	0.970828	0	0.00180529	0.00249525
O60645	O60645	AAIQSQLDGVR;DAVVQHSQLAAAVENLK;DIQQSLADVSK;DIVVPSLNVAK;ETQDLIEQGALLQAHR;LMDLEC(UniMod:4)SR;TGLSQLHNALNDVK;YVLDDLIVAK	8	DAVVQHSQLAAAVENLK;DIVVPSLNVAK;YVLDDLIVAK	3	0.375	2	16	11	4130.11	11884.2	0.852389	48	86.845	TRUE	0.723255	0	0.0275951	0.0274444
O60664	O60664	DIAQQLQATC(UniMod:4)TSLGSSIQGLPTNVK;DTVATQLSEAVDATR;IATSLDGFDVASVQQQR;LEENLPILQQPTEK;LEPQIASASEYAHR;LGQM(UniMod:35)VLSGVDTVLGK;LGQMVLSGVDTVLGK;LHQM(UniMod:35)WLSWNQK;LHQMWLSWNQK;QEQSYFVR;QVEDLQATFSSIHSFQDLSSSILAQSR;RQVEDLQATFSSIHSFQDLSSSILAQSR;SEEWADNHLPLTDAELAR;SVVTGGVQSVM(UniMod:35)GSR;SVVTGGVQSVMGSR;TLTAAAVSGAQPILSK;VASMPLISSTC(UniMod:4)DMVSAAYASTK;VSGAQEMVSSAK	18	DIAQQLQATC(UniMod:4)TSLGSSIQGLPTNVK;DTVATQLSEAVDATR;IATSLDGFDVASVQQQR;LEENLPILQQPTEK;LEPQIASASEYAHR;LGQM(UniMod:35)VLSGVDTVLGK;LGQMVLSGVDTVLGK;LHQMWLSWNQK;SEEWADNHLPLTDAELAR;SVVTGGVQSVM(UniMod:35)GSR;SVVTGGVQSVMGSR;TLTAAAVSGAQPILSK;VASMPLISSTC(UniMod:4)DMVSAAYASTK	13	0.722222	14	34	23	1180.94	158633	0.691259	54	47.075	TRUE	0.999124	0	6.44745e-05	0.000120546
O60678	O60678	ALSAEAALAR;AVIPEAVVEVLDPK;DFIYQNPHIFK;IAFWDDVYGFK;LEDTITLIK;LFTSAEETFSHC(UniMod:4)K;QFAQDFVMHTDVR;QQTPC(UniMod:4)LFC(UniMod:4)NR;SEHQFNIDSMVHK;VVFSTGPQSTK	10	ALSAEAALAR;AVIPEAVVEVLDPK;DFIYQNPHIFK;IAFWDDVYGFK;LEDTITLIK;LFTSAEETFSHC(UniMod:4)K;QQTPC(UniMod:4)LFC(UniMod:4)NR;SEHQFNIDSMVHK;VVFSTGPQSTK	9	0.9	39	50	44	132.036	12553.3	0.859794	52	59.876	TRUE	0.999999	0	6.44745e-05	0.000120546
O60684	O60684	EAAWAITNATSGGTPEQIR;EAC(UniMod:4)WTISNITAGNR;EPSPPIDEVINTPR;IEFLQSHENQEIYQK;IQAVIDSGVC(UniMod:4)R;IVQVALNGLENILR;LVELLMHNDYK;NAVWALSNLC(UniMod:4)R;NENC(UniMod:4)TLQFEAAWALTNIASGTSQQTK;NNALNPEEMR;RLVELLMHNDYK;SGSGVNPYC(UniMod:4)GLIEEAYGLDK;VSPC(UniMod:4)LPVLSR	13	EAAWAITNATSGGTPEQIR;EAC(UniMod:4)WTISNITAGNR;EPSPPIDEVINTPR;IEFLQSHENQEIYQK;IQAVIDSGVC(UniMod:4)R;IVQVALNGLENILR;LVELLMHNDYK;NAVWALSNLC(UniMod:4)R;NNALNPEEMR;RLVELLMHNDYK;SGSGVNPYC(UniMod:4)GLIEEAYGLDK;VSPC(UniMod:4)LPVLSR	12	0.923077	35	44	39	222.458	49072.1	0.984931	52	60.03	TRUE	1	0	6.44745e-05	0.000120546
O60684	O60684	EAAWAITNATSGGTPEQIR;EAC(UniMod:4)WTISNITAGNR;EPSPPIDEVINTPR;IEFLQSHENQEIYQK;IQAVIDSGVC(UniMod:4)R;IVQVALNGLENILR;LVELLMHNDYK;NAVWALSNLC(UniMod:4)R;NENC(UniMod:4)TLQFEAAWALTNIASGTSQQTK;NNALNPEEMR;RLVELLMHNDYK;SGSGVNPYC(UniMod:4)GLIEEAYGLDK;VSPC(UniMod:4)LPVLSR	13	EAC(UniMod:4)WTISNITAGNR;EPSPPIDEVINTPR;IEFLQSHENQEIYQK;IQAVIDSGVC(UniMod:4)R;IVQVALNGLENILR;LVELLMHNDYK;NAVWALSNLC(UniMod:4)R;NNALNPEEMR;VSPC(UniMod:4)LPVLSR	9	0.692308	27	35	30	568.917	23870.3	0.915739	52	60.03	TRUE	0.999999	0	6.44745e-05	0.000120546
O60684	O60684	EAAWAITNATSGGTPEQIR;EAC(UniMod:4)WTISNITAGNR;EPSPPIDEVINTPR;IEFLQSHENQEIYQK;IQAVIDSGVC(UniMod:4)R;IVQVALNGLENILR;LVELLMHNDYK;NAVWALSNLC(UniMod:4)R;NENC(UniMod:4)TLQFEAAWALTNIASGTSQQTK;NNALNPEEMR;RLVELLMHNDYK;SGSGVNPYC(UniMod:4)GLIEEAYGLDK;VSPC(UniMod:4)LPVLSR	13	EAAWAITNATSGGTPEQIR;EAC(UniMod:4)WTISNITAGNR;EPSPPIDEVINTPR;IEFLQSHENQEIYQK;IQAVIDSGVC(UniMod:4)R;LVELLMHNDYK;NAVWALSNLC(UniMod:4)R;VSPC(UniMod:4)LPVLSR	8	0.615385	20	27	24	1063.94	14370.2	0.776352	52	60.03	TRUE	0.992466	0	0.000515796	0.000818017
O60684	O60684	EAAWAITNATSGGTPEQIR;EAC(UniMod:4)WTISNITAGNR;EPSPPIDEVINTPR;IEFLQSHENQEIYQK;IQAVIDSGVC(UniMod:4)R;IVQVALNGLENILR;LVELLMHNDYK;NAVWALSNLC(UniMod:4)R;NENC(UniMod:4)TLQFEAAWALTNIASGTSQQTK;NNALNPEEMR;RLVELLMHNDYK;SGSGVNPYC(UniMod:4)GLIEEAYGLDK;VSPC(UniMod:4)LPVLSR	13	EAAWAITNATSGGTPEQIR;EPSPPIDEVINTPR;IEFLQSHENQEIYQK;IQAVIDSGVC(UniMod:4)R;LVELLMHNDYK;NAVWALSNLC(UniMod:4)R;VSPC(UniMod:4)LPVLSR	7	0.538462	14	20	17	2208.49	11496.3	0.86785	52	60.03	TRUE	0.997595	0	0.000128949	0.000225423
O60684	O60684	EAAWAITNATSGGTPEQIR;EAC(UniMod:4)WTISNITAGNR;EPSPPIDEVINTPR;IEFLQSHENQEIYQK;IQAVIDSGVC(UniMod:4)R;IVQVALNGLENILR;LVELLMHNDYK;NAVWALSNLC(UniMod:4)R;NENC(UniMod:4)TLQFEAAWALTNIASGTSQQTK;NNALNPEEMR;RLVELLMHNDYK;SGSGVNPYC(UniMod:4)GLIEEAYGLDK;VSPC(UniMod:4)LPVLSR	13	EAAWAITNATSGGTPEQIR;EPSPPIDEVINTPR	2	0.153846	3	15	12	3720.92	3111.39	0.98398	52	60.03	TRUE	0.823825	0	0.0132818	0.0143192
O60701	O60701	ASVGFGGSC(UniMod:4)FQK;AVQALC(UniMod:4)AVYEHWVPR;EADLVFISVNTPTK;EQIVVDLSHPGVSEDDQVSR;FSLQDPPNK;IAILGFAFK;IC(UniMod:4)C(UniMod:4)IGAGYVGGPTC(UniMod:4)SVIAHMC(UniMod:4)PEIR;IIDSLFNTVTDK;IIDSLFNTVTDKK;ILTTNTWSSELSK;INAWNSPTLPIYEPGLK;IPYAPSGEIPK;LAANAFLAQR;NLFFSTNIDDAIK;RIPYAPSGEIPK;VLDGLHNELQTIGFQIETIGK;VLIGGDETPEGQR;VTVVDVNESR;YWQQVIDMNDYQR	19	ASVGFGGSC(UniMod:4)FQK;AVQALC(UniMod:4)AVYEHWVPR;EADLVFISVNTPTK;EQIVVDLSHPGVSEDDQVSR;FSLQDPPNK;IAILGFAFK;IC(UniMod:4)C(UniMod:4)IGAGYVGGPTC(UniMod:4)SVIAHMC(UniMod:4)PEIR;IIDSLFNTVTDK;IIDSLFNTVTDKK;ILTTNTWSSELSK;INAWNSPTLPIYEPGLK;LAANAFLAQR;NLFFSTNIDDAIK;RIPYAPSGEIPK;VLDGLHNELQTIGFQIETIGK;VLIGGDETPEGQR;VTVVDVNESR;YWQQVIDMNDYQR	18	0.947368	44	54	50	70.603	54351.3	0.817073	52	55.024	FALSE	1	0	6.44745e-05	0.000120546
O60701	O60701	ASVGFGGSC(UniMod:4)FQK;AVQALC(UniMod:4)AVYEHWVPR;EADLVFISVNTPTK;EQIVVDLSHPGVSEDDQVSR;FSLQDPPNK;IAILGFAFK;IC(UniMod:4)C(UniMod:4)IGAGYVGGPTC(UniMod:4)SVIAHMC(UniMod:4)PEIR;IIDSLFNTVTDK;IIDSLFNTVTDKK;ILTTNTWSSELSK;INAWNSPTLPIYEPGLK;IPYAPSGEIPK;LAANAFLAQR;NLFFSTNIDDAIK;RIPYAPSGEIPK;VLDGLHNELQTIGFQIETIGK;VLIGGDETPEGQR;VTVVDVNESR;YWQQVIDMNDYQR	19	EQIVVDLSHPGVSEDDQVSR;FSLQDPPNK;IAILGFAFK;IIDSLFNTVTDKK;ILTTNTWSSELSK;INAWNSPTLPIYEPGLK;LAANAFLAQR;RIPYAPSGEIPK	8	0.421053	2	15	11	4130.11	6891.5	0.841919	52	55.024	TRUE	0.984358	0	0.00109607	0.00160445
O60701	O60701	ASVGFGGSC(UniMod:4)FQK;AVQALC(UniMod:4)AVYEHWVPR;EADLVFISVNTPTK;EQIVVDLSHPGVSEDDQVSR;FSLQDPPNK;IAILGFAFK;IC(UniMod:4)C(UniMod:4)IGAGYVGGPTC(UniMod:4)SVIAHMC(UniMod:4)PEIR;IIDSLFNTVTDK;IIDSLFNTVTDKK;ILTTNTWSSELSK;INAWNSPTLPIYEPGLK;IPYAPSGEIPK;LAANAFLAQR;NLFFSTNIDDAIK;RIPYAPSGEIPK;VLDGLHNELQTIGFQIETIGK;VLIGGDETPEGQR;VTVVDVNESR;YWQQVIDMNDYQR	19	INAWNSPTLPIYEPGLK;NLFFSTNIDDAIK;VLDGLHNELQTIGFQIETIGK	3	0.157895	3	15	9	5088.43	3879.68	0.932788	52	55.024	TRUE	0.656525	0	0.0388137	0.037135
O60716	O60716	AAALVLQTIWGYK;ALSAIADLLTNEHER;FHPEPYGLEDDQR;FVGDADLER;GIPVLVGLLDHPK;GSLASLDSLR;GYELLFQPEVVR;HAIPNLVK;HIEWESVLTNTAGC(UniMod:4)LR;HYEDGYPGGSDNYGSLSR;IYISLLK;KPIEDPANDTVDFPK;KSDFQVNLNNASR;LNGPQDHSHLLYSTIPR;LVENC(UniMod:4)VC(UniMod:4)LLR;NC(UniMod:4)DGVPALVR;NFHYPPDGYSR;NGNGGPGPYVGQAGTATLPR;QDVYGPQPQVR;SDFQVNLNNASR;SGDLGDM(UniMod:35)EPLK;SLDNNYSTPNER;SNAAAYLQHLC(UniMod:4)YR;SQSSHSYDDSTLPLIDR;TPAILEAS…	27	AAALVLQTIWGYK;ALSAIADLLTNEHER;FHPEPYGLEDDQR;FVGDADLER;GIPVLVGLLDHPK;GSLASLDSLR;GYELLFQPEVVR;HAIPNLVK;HIEWESVLTNTAGC(UniMod:4)LR;HYEDGYPGGSDNYGSLSR;IYISLLK;KPIEDPANDTVDFPK;KSDFQVNLNNASR;LVENC(UniMod:4)VC(UniMod:4)LLR;NC(UniMod:4)DGVPALVR;NFHYPPDGYSR;QDVYGPQPQVR;SDFQVNLNNASR;SGDLGDM(UniMod:35)EPLK;SLDNNYSTPNER;SQSSHSYDDSTLPLIDR;TPAILEASAGAIQNLC(UniMod:4)AGR;TVQPVAMGPDGLPVDASSVSNNYIQTLGR;YQEAAPNVANN…	24	0.888889	33	47	41	180.562	61861.2	0.793087	46	108.17	FALSE	1	0	6.44745e-05	0.000120546
O60749	O60749	AVNTQALSGAGILR;EDSSSTEFVEK;ELSANTAAFAK;FSDFLGLHSK;HPTLLQDPDLR;M(UniMod:35)NESDAWFEEK;MNESDAWFEEK;QFLESSELPR;QQQFENLDQQLR;SAAMLGNSEDHTALSR;SMSAPVIFDR;TSLSMFSK;WEDAQITLLK;YLESLVQTQQQLIK;YLHVGYIVPPAPEK	15	AVNTQALSGAGILR;EDSSSTEFVEK;ELSANTAAFAK;FSDFLGLHSK;HPTLLQDPDLR;MNESDAWFEEK;QFLESSELPR;SAAMLGNSEDHTALSR;SMSAPVIFDR;TSLSMFSK;WEDAQITLLK;YLESLVQTQQQLIK;YLHVGYIVPPAPEK	13	0.866667	25	34	28	700.925	30011.8	0.924524	52	58.471	TRUE	1	0	6.44745e-05	0.000120546
O60762	O60762	DVAEQLEK;EGNFDIVSGTR;GANFLTQILLRPGASDLTGSFR;GLLTLFATT;GNGGVYGWDLK;HATGNYIIIMDADLSHHPK;LGGNEIVSFLK;LGLGTAYIHGMK;QLNYTIGEVPISFVDR;YSVLLPTYNER	10	EGNFDIVSGTR;GNGGVYGWDLK;LGGNEIVSFLK;LGLGTAYIHGMK;QLNYTIGEVPISFVDR;YSVLLPTYNER	6	0.6	2	15	12	3720.92	17272.2	0.745622	58	29.634	TRUE	0.947584	0	0.00322373	0.00417655
O60762	O60762	DVAEQLEK;EGNFDIVSGTR;GANFLTQILLRPGASDLTGSFR;GLLTLFATT;GNGGVYGWDLK;HATGNYIIIMDADLSHHPK;LGGNEIVSFLK;LGLGTAYIHGMK;QLNYTIGEVPISFVDR;YSVLLPTYNER	10	EGNFDIVSGTR;LGGNEIVSFLK;QLNYTIGEVPISFVDR;YSVLLPTYNER	4	0.4	34	50	37	274.076	4947.98	0.865189	58	29.634	TRUE	0.89001	0	0.00812379	0.0094283
O60763	O60763	C(UniMod:4)QNEQLQTAVTQQVSQIQQHK;DNQHQGSYSEGAQMNGIQPEEIGR;DQYNLLK;DSEQVAELK;EQDDLLVLLADQDQK;EQDLQLEELR;EQLDSSNSTIAILQTEK;GVMGGQSAGPQHTEAETIQK;IVAFENAFER;KEQDDLLVLLADQDQK;LM(UniMod:35)DLLADSR;LMDLLADSR;LSALLQETK;MKPWFEVGDENSGWSAQK;NDGVLLLQALTR;NQELLQSQLTEK;QLGPQVQQIILVSPMGVSR;QSEDLGSQFTEIFIK;SSQTSGTNEQSSAIVSAR;SVEVQGETETIIATK;TLEQHDNIVTHYK;VASSTLLDDR;VASSTLLDDRR;VLVSPTNPPGATSSC(UniMod:4)QK;VQLATSIG…	26	C(UniMod:4)QNEQLQTAVTQQVSQIQQHK;DNQHQGSYSEGAQMNGIQPEEIGR;DQYNLLK;DSEQVAELK;EQDDLLVLLADQDQK;EQDLQLEELR;EQLDSSNSTIAILQTEK;GVMGGQSAGPQHTEAETIQK;IVAFENAFER;KEQDDLLVLLADQDQK;LM(UniMod:35)DLLADSR;LMDLLADSR;LSALLQETK;NDGVLLLQALTR;NQELLQSQLTEK;QLGPQVQQIILVSPMGVSR;QSEDLGSQFTEIFIK;SSQTSGTNEQSSAIVSAR;SVEVQGETETIIATK;TLEQHDNIVTHYK;VASSTLLDDR;VASSTLLDDRR;VLVSPTNPPGATSSC(UniMod:4)QK;VQLATSIGNPPVSLLQQC(UniMod:4…	25	0.961538	25	33	29	631.481	53208.8	0.881364	46	107.895	TRUE	1	0	6.44745e-05	0.000120546
O60763	O60763	C(UniMod:4)QNEQLQTAVTQQVSQIQQHK;DNQHQGSYSEGAQMNGIQPEEIGR;DQYNLLK;DSEQVAELK;EQDDLLVLLADQDQK;EQDLQLEELR;EQLDSSNSTIAILQTEK;GVMGGQSAGPQHTEAETIQK;IVAFENAFER;KEQDDLLVLLADQDQK;LM(UniMod:35)DLLADSR;LMDLLADSR;LSALLQETK;MKPWFEVGDENSGWSAQK;NDGVLLLQALTR;NQELLQSQLTEK;QLGPQVQQIILVSPMGVSR;QSEDLGSQFTEIFIK;SSQTSGTNEQSSAIVSAR;SVEVQGETETIIATK;TLEQHDNIVTHYK;VASSTLLDDR;VASSTLLDDRR;VLVSPTNPPGATSSC(UniMod:4)QK;VQLATSIG…	26	EQLDSSNSTIAILQTEK;IVAFENAFER;LSALLQETK;VLVSPTNPPGATSSC(UniMod:4)QK	4	0.153846	7	15	12	3720.92	4034.35	0.919047	46	107.895	TRUE	0.670109	0	0.0362992	0.0350051
O60784	O60784	AADRLPNLSSPSAEGPPGPPSGPAPR;AGLQSLEASGR;FHVLVASQDFVESVLVR;GVTSEEFDK;LEDEFDM(UniMod:35)FALTR;LEDEFDMFALTR;LPNLSSPSAEGPPGPPSGPAPR;LRSELEMVSGNVR;SELEMVSGNVR;SSPDLTGVVTIYEDLR;SSPDLTGVVTIYEDLRR;YEAPQATDGLAGALDAR	12	AADRLPNLSSPSAEGPPGPPSGPAPR;AGLQSLEASGR;FHVLVASQDFVESVLVR;LEDEFDM(UniMod:35)FALTR;LEDEFDMFALTR;LPNLSSPSAEGPPGPPSGPAPR;SELEMVSGNVR;SSPDLTGVVTIYEDLR;SSPDLTGVVTIYEDLRR;YEAPQATDGLAGALDAR	10	0.833333	34	46	41	180.562	13283.6	0.890668	53	53.818	TRUE	1	0	6.44745e-05	0.000120546
O60826	O60826	AVELLPDGTANLAK;DLEEQIETELGK;DLGELLQAWGAGAK;DLLLFLAER;DQLALPWVPPHLR;DRPGDEDWVHR;EFQASPLLLPVPTQVPQPVGR;FTFHLEPQAQATQVSDVPATSR;ILEIVGNIR;LAEIQELHQSVR;LQLVVENSAQR;LVVPELSSR;QLMSELETLPR;QSWGLLGAPIQAR;RPEQVTWAAQEQELESLR;TFAVTDELVFK;TLGVSFVQAESEC(UniMod:4)R;VASLLEHHALQLC(UniMod:4)QQTGR;VIHLAGQWEK;VPLLAEYR	20	AVELLPDGTANLAK;DLEEQIETELGK;DLGELLQAWGAGAK;DLLLFLAER;DQLALPWVPPHLR;EFQASPLLLPVPTQVPQPVGR;FTFHLEPQAQATQVSDVPATSR;ILEIVGNIR;LAEIQELHQSVR;LQLVVENSAQR;LVVPELSSR;QLMSELETLPR;QSWGLLGAPIQAR;RPEQVTWAAQEQELESLR;TFAVTDELVFK;TLGVSFVQAESEC(UniMod:4)R;VASLLEHHALQLC(UniMod:4)QQTGR;VIHLAGQWEK	18	0.9	5	40	35	337.67	30047.2	0.807115	50	70.756	TRUE	1	0	6.44745e-05	0.000120546
O60831	O60831	ALDDFVLGSAR;LAAPDPC(UniMod:4)DPQR	2	ALDDFVLGSAR;LAAPDPC(UniMod:4)DPQR	2	1	2	34	23	1180.94	26796.8	0.93777	62	19.258	TRUE	0.93777	0	0.00412637	0.00520219
O60832	O60832	AGLESGAEPGDGDSDTTK;ALETLTGALFQRPPLIAAVK;DSAVNAIC(UniMod:4)YGAK;LDTSQWPLLLK;LHNAIEGGTQLSR;QEYVDYSESAK	6	AGLESGAEPGDGDSDTTK;ALETLTGALFQRPPLIAAVK;DSAVNAIC(UniMod:4)YGAK;LDTSQWPLLLK;LHNAIEGGTQLSR	5	0.833333	2	16	7	6269.12	3132.9	0.545222	52	57.674	TRUE	0.863935	0	0.0103159	0.011622
O60841	O60841	APIIC(UniMod:4)VLGHVDTGK;ETVAVKPTENNEEEFTSK;HFEATDILVSK;HIAVFPC(UniMod:4)K;HTHVQDGEAGGITQQIGATNVPLEAINEQTK;IEPIPGESPK;ILPQYIFNSR;IPGMLIIDTPGHESFSNLR;LLQAQGVEVPSK;LRAPIIC(UniMod:4)VLGHVDTGK;TSEVPYAGINIGPVHK;VTVDTGVIPASEEK	12	APIIC(UniMod:4)VLGHVDTGK;ETVAVKPTENNEEEFTSK;HFEATDILVSK;HIAVFPC(UniMod:4)K;HTHVQDGEAGGITQQIGATNVPLEAINEQTK;IEPIPGESPK;ILPQYIFNSR;IPGMLIIDTPGHESFSNLR;LLQAQGVEVPSK;LRAPIIC(UniMod:4)VLGHVDTGK;TSEVPYAGINIGPVHK;VTVDTGVIPASEEK	12	1	24	46	33	416.021	50562	0.906687	44	138.827	TRUE	1	0	6.44745e-05	0.000120546
O60879	O60879	EVLDLFEK;HEC(UniMod:4)TLSSQEYVHELR;LDIDLTHLIDSC(UniMod:4)VNK;LLGAITTAAER;LLNC(UniMod:4)LESLR;SNLASMEQQIVHLER;TAQNLSIFLGSYR	7	EVLDLFEK;LLGAITTAAER;LLNC(UniMod:4)LESLR;SNLASMEQQIVHLER;TAQNLSIFLGSYR	5	0.714286	27	36	31	512.552	4999.23	0.851155	44	125.569	TRUE	0.994282	0	0.000322373	0.000523897
O60884	O60884	EISFAYEVLSNPEK;FDVQFPENNWINPDK;ILEVHVDK;ITFTGEADQAPGVEPGDIVLLLQEK;LYDILGVPPGASENELKK;NVLC(UniMod:4)SAC(UniMod:4)SGQGGK;VIEPGC(UniMod:4)VR;VSLEDLYNGK	8	EISFAYEVLSNPEK;FDVQFPENNWINPDK;ILEVHVDK;ITFTGEADQAPGVEPGDIVLLLQEK;LYDILGVPPGASENELKK;VIEPGC(UniMod:4)VR;VSLEDLYNGK	7	0.875	33	47	38	246.922	8223.2	0.626963	54	45.746	TRUE	0.987168	0	0.000902643	0.00135525
O60884	O60884	EISFAYEVLSNPEK;FDVQFPENNWINPDK;ILEVHVDK;ITFTGEADQAPGVEPGDIVLLLQEK;LYDILGVPPGASENELKK;NVLC(UniMod:4)SAC(UniMod:4)SGQGGK;VIEPGC(UniMod:4)VR;VSLEDLYNGK	8	EISFAYEVLSNPEK;FDVQFPENNWINPDK;ITFTGEADQAPGVEPGDIVLLLQEK;VSLEDLYNGK	4	0.5	2	15	11	4130.11	6330.81	0.921414	54	45.746	TRUE	0.986657	0	0.000902643	0.00135525
O60885	O60885	AASVVQPQPLVVVK;DAQEFGADVR;NSNPDEIEIDFETLKPSTLR;SSSDSFEQFR;VQPPTPLLPSVK	5	AASVVQPQPLVVVK;DAQEFGADVR;NSNPDEIEIDFETLKPSTLR;SSSDSFEQFR;VQPPTPLLPSVK	5	1	20	28	24	1063.94	4009.59	0.943302	43	152.219	TRUE	0.99999	0	6.44745e-05	0.000120546
O60888	O60888	GKIEEDSEVLMMIK;LAAC(UniMod:4)VNLIPQITSIYEWK;TQSSLVPALTDFVR	3	LAAC(UniMod:4)VNLIPQITSIYEWK;TQSSLVPALTDFVR	2	0.666667	48	55	52	57.306	41395.9	0.90395	63	19.116	TRUE	0.817126	0	0.0137975	0.0147677
O60925	O60925	EAIHSQLLEK;HAHLTDTEIMTLVDETNMYEGVGR;LADIQIEQLNR	3	HAHLTDTEIMTLVDETNMYEGVGR;LADIQIEQLNR	2	0.666667	42	50	46	107.169	26463.7	0.96459	65	14.21	TRUE	0.930433	0	0.00470664	0.00584809
O60934	O60934	EESLADDLFR;KLLLTEFR;LLPAAGPAGGEPYR;LLTGVEYVVGR;LSSAVVFGGGEAR;SGDGITFGVFGSK;TTTPGPSLSQGVSVDEK	7	EESLADDLFR;KLLLTEFR;LSSAVVFGGGEAR;SGDGITFGVFGSK	4	0.571429	11	21	17	2208.49	3481.12	0.649461	48	84.959	TRUE	0.645997	0	0.0407479	0.0387506
O60936	O60936	ASDPDEAGGPEGSEAVQSGTPEEPEPELEAEASK;GEAAC(UniMod:4)QELLR;GVLTGPEYEALDALPDAER;GVLTGPEYEALDALPDAERR;SYDPPC(UniMod:4)PGHWTPEAPGSGTTC(UniMod:4)PGLPR;TAGAPDPAWDWQHVGPGYR	6	ASDPDEAGGPEGSEAVQSGTPEEPEPELEAEASK;GEAAC(UniMod:4)QELLR;GVLTGPEYEALDALPDAER;GVLTGPEYEALDALPDAERR;SYDPPC(UniMod:4)PGHWTPEAPGSGTTC(UniMod:4)PGLPR;TAGAPDPAWDWQHVGPGYR	6	1	42	50	46	107.169	8731.9	0.983535	61	22.629	TRUE	1	0	6.44745e-05	0.000120546
O75027	O75027	AGAAFFNEVR;GSIYLAGQNIQDVSLESLR;LAGLHDAILR;LQEEIVNSVK;LSTVVDADEIIVLDQGK;MPHGYDTQVGER;VAISLGFLGGAK;VLSGISFEVPAGK	8	AGAAFFNEVR;GSIYLAGQNIQDVSLESLR;LQEEIVNSVK;LSTVVDADEIIVLDQGK;VLSGISFEVPAGK	5	0.625	4	34	18	1989.68	14874.8	0.843785	49	82.641	TRUE	0.986	0	0.000967118	0.00143612
O75044	O75044	AGASC(UniMod:4)PSGGHVADIYLANINK;FVQVSEDSGR;GASLLLYQR;GEDPLAGDQNDHDMDSIAGVLK;HEGLDAIENAVENLDATSDK;SEIEVISEPPEEK;TIIIQHENIFPSPR;VLNELYSVMK;VSGSQVEVNDIK	9	FVQVSEDSGR;GASLLLYQR;GEDPLAGDQNDHDMDSIAGVLK;HEGLDAIENAVENLDATSDK;SEIEVISEPPEEK;TIIIQHENIFPSPR;VSGSQVEVNDIK	7	0.777778	22	33	28	700.925	4866.73	0.833304	45	120.881	TRUE	0.999558	0	6.44745e-05	0.000120546
O75054	O75054	AAFQLDC(UniMod:4)SIVSR;AVDGEWQIVGER;LHTVGEPVEFR;LSQAQGNLSVLETR;LTEEESAPIGIR;NIPIIVLPLK;QVTVQEGPLYR;TSNLLEIR;VGEKPVEVISLSR	9	AAFQLDC(UniMod:4)SIVSR;AVDGEWQIVGER;LSQAQGNLSVLETR;LTEEESAPIGIR;NIPIIVLPLK;QVTVQEGPLYR;TSNLLEIR	7	0.777778	2	15	10	4584.3	6648.41	0.887296	44	135.196	TRUE	0.999953	0	6.44745e-05	0.000120546
O75083	O75083	AHDGGIYAISWSPDSTHLLSASGDK;C(UniMod:4)FSIDNPGYEPEVVAVHPGGDTVAIGGVDGNVR;DIAWTEDSKR;FATASADGQIYIYDGK;FGAVFLWDSGSSVGEITGHNK;GPVTDVAYSHDGAFLAVC(UniMod:4)DASK;IAVVGEGR;KVFASLPQVER;LATGSDDNC(UniMod:4)AAFFEGPPFK;LHHVSSLAWLDEHTLVTTSHDASVK;LYSILGTTLK;M(UniMod:35)TVDESGQLISC(UniMod:4)SMDDTVR;MTVDESGQLISC(UniMod:4)SMDDTVR;NIDNPALADIYTEHAHQVVVAK;SYIYSGSHDGHINYWDSETGENDSFAGK;VFASLPQVER;VINSVDIK;VVTVFSVADGYSENN…	20	AHDGGIYAISWSPDSTHLLSASGDK;C(UniMod:4)FSIDNPGYEPEVVAVHPGGDTVAIGGVDGNVR;DIAWTEDSKR;FATASADGQIYIYDGK;FGAVFLWDSGSSVGEITGHNK;GPVTDVAYSHDGAFLAVC(UniMod:4)DASK;IAVVGEGR;KVFASLPQVER;LATGSDDNC(UniMod:4)AAFFEGPPFK;LHHVSSLAWLDEHTLVTTSHDASVK;LYSILGTTLK;M(UniMod:35)TVDESGQLISC(UniMod:4)SMDDTVR;MTVDESGQLISC(UniMod:4)SMDDTVR;NIDNPALADIYTEHAHQVVVAK;SYIYSGSHDGHINYWDSETGENDSFAGK;VFASLPQVER;VINSVDIK;VVTVFSVADGYSENN…	20	1	49	55	52	57.306	265070	0.815972	51	66.194	FALSE	1	0	6.44745e-05	0.000120546
O75110	O75110	LPTAADLLQIR;SSTIPEQLGR;VPADMIFLR	3	LPTAADLLQIR;VPADMIFLR	2	0.666667	2	15	12	3720.92	1363.32	0.962022	45	118.583	TRUE	0.925485	0	0.00496454	0.00612992
O75116	O75116	C(UniMod:4)LTQNDLK;C(UniMod:4)SLLDC(UniMod:4)DLK;DATIASLEETNR;DRTHGSEIINDLQGR;DSDIEQLR;DSLAAQLEITLTK;DVKPDNMLLDK;DVLNEDVR;DVQEQLSR;EFINLQSALESER;ELEEEITLRK;ELNEMQAQIAEESQIR;ELQDQLEAEQYFSTLYK;ENLLLSDSPSC(UniMod:4)R;EQEFPVEPVGEK;GAFGEVQLVR;IC(UniMod:4)GLEEDLK;IELQMTLDSK;IFQILYANEGESK;IYESIEEAK;KEQEFPVEPVGEK;KPPAPDPFAR;LADFGTC(UniMod:4)M(UniMod:35)K;LADFGTC(UniMod:4)MK;LAEIMNR;LEGWLSLPVR;LFHVRPVTQTD…	54	C(UniMod:4)SLLDC(UniMod:4)DLK;DATIASLEETNR;DRTHGSEIINDLQGR;DSDIEQLR;DSLAAQLEITLTK;DVKPDNMLLDK;DVLNEDVR;DVQEQLSR;EFINLQSALESER;ELEEEITLRK;ELNEMQAQIAEESQIR;ELQDQLEAEQYFSTLYK;ENLLLSDSPSC(UniMod:4)R;EQEFPVEPVGEK;GAFGEVQLVR;IC(UniMod:4)GLEEDLK;IELQMTLDSK;IFQILYANEGESK;IYESIEEAK;KEQEFPVEPVGEK;KPPAPDPFAR;LADFGTC(UniMod:4)M(UniMod:35)K;LADFGTC(UniMod:4)MK;LAEIMNR;LEGWLSLPVR;LFHVRPVTQTDVYR;LKDEEISAAAIK;LY…	53	0.981481	20	28	24	1063.94	161388	0.877516	42	160.9	TRUE	1	0	6.44745e-05	0.000120546
O75131	O75131	DIVQFVPFR;FGVYDIDNK;LYGPTNFSPIINHVAR;NC(UniMod:4)LNPQFSK;NNLNPVWRPFK;QTSDGNWLMVHR;SC(UniMod:4)LPQIK;SDPYLEFHK;SSPVEFEC(UniMod:4)INEK;TIELSDDDFLGEC(UniMod:4)EC(UniMod:4)TLGQIVSSK;VALNVSC(UniMod:4)ANLLDK;VVLFEMEAR	12	DIVQFVPFR;FGVYDIDNK;LYGPTNFSPIINHVAR;NC(UniMod:4)LNPQFSK;NNLNPVWRPFK;QTSDGNWLMVHR;SC(UniMod:4)LPQIK;SDPYLEFHK;SSPVEFEC(UniMod:4)INEK;TIELSDDDFLGEC(UniMod:4)EC(UniMod:4)TLGQIVSSK;VALNVSC(UniMod:4)ANLLDK;VVLFEMEAR	12	1	49	57	53	51.629	17336.9	0.846449	52	60.131	FALSE	1	0	6.44745e-05	0.000120546
O75150	O75150	ALQGSLGGVEK;AVEAAQLAEDLK;DELGEQVLGLK;EGPSLGPPPVASALSR;EIQPC(UniMod:4)LAESR;EMAPVPGTTTTTTSVK;FEMLNAELEENQELANSR;GDSEPLSEAAQAHTR;HIEHMESDELGLQK;HLISSLQNHNHQLK;IEFEQNLAANEQAGPINR;ISLEYSELQDK;KEELVPSEEDFQGITPGAQGPSSR;LGGISSTEEMDLK;LQAELQGAVR;LQDLATQLQEK;LRTEVIQLEDTLAQVR;QAEEQIEHLQR;QATDDATLLIVNR;RQATDDATLLIVNR;SLPEEVVR;SQVDAQLLTVQK;TEVIQLEDTLAQVR;TTTTLIEPIR;VLEMETTVEDLQWDIEK;VYSRGDSEPLSEAAQAHTR	26	ALQGSLGGVEK;AVEAAQLAEDLK;DELGEQVLGLK;EGPSLGPPPVASALSR;EIQPC(UniMod:4)LAESR;EMAPVPGTTTTTTSVK;FEMLNAELEENQELANSR;GDSEPLSEAAQAHTR;HIEHMESDELGLQK;HLISSLQNHNHQLK;IEFEQNLAANEQAGPINR;ISLEYSELQDK;KEELVPSEEDFQGITPGAQGPSSR;LGGISSTEEMDLK;LQAELQGAVR;LQDLATQLQEK;LRTEVIQLEDTLAQVR;QAEEQIEHLQR;QATDDATLLIVNR;RQATDDATLLIVNR;SLPEEVVR;SQVDAQLLTVQK;TEVIQLEDTLAQVR;TTTTLIEPIR;VLEMETTVEDLQWDIEK;VYSRGDSEPLSEAAQAHTR	26	1	24	32	28	700.925	30859.6	0.908111	45	113.65	TRUE	1	0	6.44745e-05	0.000120546
O75150	O75150	ALQGSLGGVEK;AVEAAQLAEDLK;DELGEQVLGLK;EGPSLGPPPVASALSR;EIQPC(UniMod:4)LAESR;EMAPVPGTTTTTTSVK;FEMLNAELEENQELANSR;GDSEPLSEAAQAHTR;HIEHMESDELGLQK;HLISSLQNHNHQLK;IEFEQNLAANEQAGPINR;ISLEYSELQDK;KEELVPSEEDFQGITPGAQGPSSR;LGGISSTEEMDLK;LQAELQGAVR;LQDLATQLQEK;LRTEVIQLEDTLAQVR;QAEEQIEHLQR;QATDDATLLIVNR;RQATDDATLLIVNR;SLPEEVVR;SQVDAQLLTVQK;TEVIQLEDTLAQVR;TTTTLIEPIR;VLEMETTVEDLQWDIEK;VYSRGDSEPLSEAAQAHTR	26	DELGEQVLGLK;EGPSLGPPPVASALSR;EMAPVPGTTTTTTSVK;GDSEPLSEAAQAHTR;HLISSLQNHNHQLK;ISLEYSELQDK;KEELVPSEEDFQGITPGAQGPSSR;LGGISSTEEMDLK;LQAELQGAVR;LQDLATQLQEK;LRTEVIQLEDTLAQVR;SQVDAQLLTVQK;TEVIQLEDTLAQVR;TTTTLIEPIR	14	0.538462	14	24	18	1989.68	14095.7	0.705276	45	113.65	TRUE	0.985	0	0.000967118	0.00143612
O75153	O75153	ASDAFHFFQSGQAK;AVGSISSTAFDIR;C(UniMod:4)LTQQAVALQR;DAAAFLLSC(UniMod:4)QIPGLVK;DC(UniMod:4)M(UniMod:35)EHAVLPVDGATLAEVMR;DC(UniMod:4)MEHAVLPVDGATLAEVMR;DFGGDVAAYVAPTNDLNGVR;DQEQSVIYGSIDFGK;DRAEEPMATEPAPAGAPGDLGSQPPAAK;DWNEELQTTR;ELAETIAADDGTDPR;ERPLC(UniMod:4)PLQPQNR;FLENALAVSTK;FNPDIFSPGVR;FPESC(UniMod:4)QDEVR;GLEM(UniMod:35)DPIDC(UniMod:4)TPPEYILPGSR;GLEMDPIDC(UniMod:4)TPPEYILPGSR;HKPAFTEEDVLNIF…	30	ASDAFHFFQSGQAK;AVGSISSTAFDIR;C(UniMod:4)LTQQAVALQR;DAAAFLLSC(UniMod:4)QIPGLVK;DC(UniMod:4)M(UniMod:35)EHAVLPVDGATLAEVMR;DC(UniMod:4)MEHAVLPVDGATLAEVMR;DFGGDVAAYVAPTNDLNGVR;DRAEEPMATEPAPAGAPGDLGSQPPAAK;DWNEELQTTR;ELAETIAADDGTDPR;ERPLC(UniMod:4)PLQPQNR;FLENALAVSTK;FNPDIFSPGVR;GLEM(UniMod:35)DPIDC(UniMod:4)TPPEYILPGSR;GLEMDPIDC(UniMod:4)TPPEYILPGSR;HKPAFTEEDVLNIFPVVK;HYILDLLR;IGIGELITR;LGYEEHIPGQTR;…	28	0.933333	30	38	35	337.67	55502.8	0.862459	43	146.67	TRUE	1	0	6.44745e-05	0.000120546
O75153	O75153	ASDAFHFFQSGQAK;AVGSISSTAFDIR;C(UniMod:4)LTQQAVALQR;DAAAFLLSC(UniMod:4)QIPGLVK;DC(UniMod:4)M(UniMod:35)EHAVLPVDGATLAEVMR;DC(UniMod:4)MEHAVLPVDGATLAEVMR;DFGGDVAAYVAPTNDLNGVR;DQEQSVIYGSIDFGK;DRAEEPMATEPAPAGAPGDLGSQPPAAK;DWNEELQTTR;ELAETIAADDGTDPR;ERPLC(UniMod:4)PLQPQNR;FLENALAVSTK;FNPDIFSPGVR;FPESC(UniMod:4)QDEVR;GLEM(UniMod:35)DPIDC(UniMod:4)TPPEYILPGSR;GLEMDPIDC(UniMod:4)TPPEYILPGSR;HKPAFTEEDVLNIF…	30	ASDAFHFFQSGQAK;AVGSISSTAFDIR;C(UniMod:4)LTQQAVALQR;DAAAFLLSC(UniMod:4)QIPGLVK;DC(UniMod:4)M(UniMod:35)EHAVLPVDGATLAEVMR;DC(UniMod:4)MEHAVLPVDGATLAEVMR;DQEQSVIYGSIDFGK;DRAEEPMATEPAPAGAPGDLGSQPPAAK;DWNEELQTTR;ELAETIAADDGTDPR;ERPLC(UniMod:4)PLQPQNR;FLENALAVSTK;FNPDIFSPGVR;FPESC(UniMod:4)QDEVR;GLEMDPIDC(UniMod:4)TPPEYILPGSR;HYILDLLR;IGIGELITR;LGYEEHIPGQTR;LHYIMGDYAEALSNQQK;QVSITASTR;SEDPPGQEAGSEEEGSS…	26	0.866667	38	50	41	180.562	23562.1	0.594112	43	146.67	FALSE	0.999999	0	6.44745e-05	0.000120546
O75165	O75165	ADLVPYLLK;AGFLAFTQLPK;ATVPLQSNVIEAAPDMK;AYEFLC(UniMod:4)TK;DSLLASLLDGVR;ELIVGEIFVR;ENGLEVLQEAFSR;ENINQKPVVLR;EPLEFEQYLNLR;EQSELVAQALK;FLATPPNGNFADAVFR;FLPSVFMDAMR;GQGTEFNLTFR;IAAHLADFTPR;IFIAQPAWVLR;IVDGPDPENIILILK;KPVILEVTPGGFDQINPATNR;LAVASVTEILK;LFQHPSMAIIK;LGGYLAEEQATPENPTIR;LLEGIGLENLDSPAATK;MQELALSEGALPR;QLVLETLYALTSSTK;RADTVGLAC(UniMod:4)EAINR;SAIDHAGNYIGISLR;SLQYGEQVNEILC(UniMod:4)R;SNLIW…	40	ADLVPYLLK;AGFLAFTQLPK;ATVPLQSNVIEAAPDMK;AYEFLC(UniMod:4)TK;DSLLASLLDGVR;ELIVGEIFVR;ENGLEVLQEAFSR;EPLEFEQYLNLR;EQSELVAQALK;FLATPPNGNFADAVFR;FLPSVFMDAMR;GQGTEFNLTFR;IAAHLADFTPR;IFIAQPAWVLR;IVDGPDPENIILILK;KPVILEVTPGGFDQINPATNR;LAVASVTEILK;LFQHPSMAIIK;LGGYLAEEQATPENPTIR;LLEGIGLENLDSPAATK;MQELALSEGALPR;QLVLETLYALTSSTK;RADTVGLAC(UniMod:4)EAINR;SAIDHAGNYIGISLR;SLQYGEQVNEILC(UniMod:4)R;SNLIWNFK;TELLTEAL…	37	0.925	2	14	7	6269.12	36164.6	0.789849	38	254.415	TRUE	1	0	6.44745e-05	0.000120546
O75165	O75165	ADLVPYLLK;AGFLAFTQLPK;ATVPLQSNVIEAAPDMK;AYEFLC(UniMod:4)TK;DSLLASLLDGVR;ELIVGEIFVR;ENGLEVLQEAFSR;ENINQKPVVLR;EPLEFEQYLNLR;EQSELVAQALK;FLATPPNGNFADAVFR;FLPSVFMDAMR;GQGTEFNLTFR;IAAHLADFTPR;IFIAQPAWVLR;IVDGPDPENIILILK;KPVILEVTPGGFDQINPATNR;LAVASVTEILK;LFQHPSMAIIK;LGGYLAEEQATPENPTIR;LLEGIGLENLDSPAATK;MQELALSEGALPR;QLVLETLYALTSSTK;RADTVGLAC(UniMod:4)EAINR;SAIDHAGNYIGISLR;SLQYGEQVNEILC(UniMod:4)R;SNLIW…	40	ADLVPYLLK;AGFLAFTQLPK;ATVPLQSNVIEAAPDMK;AYEFLC(UniMod:4)TK;DSLLASLLDGVR;ELIVGEIFVR;ENGLEVLQEAFSR;EPLEFEQYLNLR;EQSELVAQALK;FLPSVFMDAMR;GQGTEFNLTFR;IAAHLADFTPR;IFIAQPAWVLR;IVDGPDPENIILILK;KPVILEVTPGGFDQINPATNR;LAVASVTEILK;LGGYLAEEQATPENPTIR;LLEGIGLENLDSPAATK;MQELALSEGALPR;QLVLETLYALTSSTK;RADTVGLAC(UniMod:4)EAINR;SAIDHAGNYIGISLR;SLQYGEQVNEILC(UniMod:4)R;SNLIWNFK;TELLTEALR;TITMETSDDLLFSK;VEMALEALR;VI…	31	0.775	14	22	17	2208.49	15005.5	0.773782	38	254.415	TRUE	1	0	6.44745e-05	0.000120546
O75175	O75175	AAGALLNGPPQFSTAPEIK;AAISSGIEDPVPTLHLTER;APEPLSSLK;M(UniMod:35)LDNDSILVDAIR;MLDNDSILVDAIR;VSEGVEQFEDIWQK	6	APEPLSSLK;M(UniMod:35)LDNDSILVDAIR;MLDNDSILVDAIR;VSEGVEQFEDIWQK	4	0.666667	2	26	12	3720.92	10410.4	0.952134	49	81.872	TRUE	0.998981	0	6.44745e-05	0.000120546
O75179	O75179	GGC(UniMod:4)NINAIR;LLLSGTADGADLR;NASILLEELDLEK;QEVVELLLAR;SLAEAC(UniMod:4)SEGDVNAVR;TEVVSLLLDR	6	GGC(UniMod:4)NINAIR;LLLSGTADGADLR;NASILLEELDLEK;QEVVELLLAR;TEVVSLLLDR	5	0.833333	2	15	7	6269.12	6275.58	0.686154	37	274.258	TRUE	0.963669	0	0.00232108	0.00312337
O75223	O75223	AIEPNDYTGK;ENGLPLEYQEK;NPSAAFFC(UniMod:4)VAR;SNLNSLDEQEGVK;SYLMTNYESAPPSPQYK;VSEEIEDIIK	6	AIEPNDYTGK;ENGLPLEYQEK;NPSAAFFC(UniMod:4)VAR;SNLNSLDEQEGVK;SYLMTNYESAPPSPQYK;VSEEIEDIIK	6	1	52	65	56	37.754	18243.5	0.855458	62	21.008	FALSE	0.999937	0	6.44745e-05	0.000120546
O75251	O75251	LDDLVNWAR;QSDVMIVAGTLTNK	2	LDDLVNWAR;QSDVMIVAGTLTNK	2	1	2	16	12	3720.92	4323.1	0.951745	61	23.564	TRUE	0.951745	0	0.00296583	0.00385403
O75306	O75306	APGFAHLAGLDK;GSGIQWDLR;IIAQC(UniMod:4)LNK;LDELEELLTNNR;LVMELSGEMVR;NITLNFGPQHPAAHGVLR;TQPYDVYDQVEFDVPVGSR;TSMESLIHHFK;VLFGEITR	9	APGFAHLAGLDK;LVMELSGEMVR;NITLNFGPQHPAAHGVLR;TQPYDVYDQVEFDVPVGSR	4	0.444444	2	15	11	4130.11	5419.59	0.880987	53	52.546	TRUE	0.940464	0	0.00399742	0.00507476
O75312	O75312	AISGLEQDQPAR;EIIVSSFSC(UniMod:4)EHC(UniMod:4)GWNNTEIQSAGR;EVIIMATNC(UniMod:4)ENC(UniMod:4)GHR;GALTTVEGLITR;IDEFIVK;IPELDFEIPAFSQK;ITLHITDASDMTR;NPFTLGDSSNPGQTER;TEGYEAGLAPQR	9	AISGLEQDQPAR;EIIVSSFSC(UniMod:4)EHC(UniMod:4)GWNNTEIQSAGR;EVIIMATNC(UniMod:4)ENC(UniMod:4)GHR;GALTTVEGLITR;IDEFIVK;IPELDFEIPAFSQK;ITLHITDASDMTR;NPFTLGDSSNPGQTER;TEGYEAGLAPQR	9	1	41	50	46	107.169	10934.3	0.930927	53	50.925	TRUE	1	0	6.44745e-05	0.000120546
O75340	O75340	AGVNFSEFTGVWK;LSDQFHDILIR;QALSGFGYR;SGVISDTELQQALSNGTWTPFNPVTVR;SIISMFDR;SIISMFDRENK;YITDWQNVFR	7	AGVNFSEFTGVWK;LSDQFHDILIR;QALSGFGYR;SGVISDTELQQALSNGTWTPFNPVTVR;SIISMFDR;YITDWQNVFR	6	0.857143	3	15	8	5648.01	31338.6	0.881122	61	21.868	TRUE	0.999872	0	6.44745e-05	0.000120546
O75340	O75340	AGVNFSEFTGVWK;LSDQFHDILIR;QALSGFGYR;SGVISDTELQQALSNGTWTPFNPVTVR;SIISMFDR;SIISMFDRENK;YITDWQNVFR	7	AGVNFSEFTGVWK;LSDQFHDILIR;QALSGFGYR;SIISMFDR	4	0.571429	25	34	28	700.925	12278.5	0.890863	61	21.868	TRUE	0.979845	0	0.00122502	0.00176429
O75340	O75340	AGVNFSEFTGVWK;LSDQFHDILIR;QALSGFGYR;SGVISDTELQQALSNGTWTPFNPVTVR;SIISMFDR;SIISMFDRENK;YITDWQNVFR	7	LSDQFHDILIR;QALSGFGYR;SIISMFDR	3	0.428571	47	54	51	63.608	30554.9	0.967722	61	21.868	TRUE	0.985669	0	0.000967118	0.00143612
O75347	O75347	LEAAYLDLQR;M(UniMod:35)M(UniMod:35)IPDC(UniMod:4)QR;M(UniMod:35)MIPDC(UniMod:4)QR;MMIPDC(UniMod:4)QR;MRAEDGENYDIK;QAEILQESR;RLEAAYLDLQR	7	LEAAYLDLQR;MMIPDC(UniMod:4)QR;MRAEDGENYDIK;QAEILQESR;RLEAAYLDLQR	5	0.714286	54	61	57	34.013	12020.3	0.812184	66	12.855	TRUE	0.986505	0	0.000902643	0.00135525
O75348	O75348	EEAQAEIEQYR;M(UniMod:35)TILQTYFR;MTILQTYFR	3	EEAQAEIEQYR;M(UniMod:35)TILQTYFR;MTILQTYFR	3	1	38	46	42	162.673	7871.01	0.98246	66	13.758	TRUE	0.999692	0	6.44745e-05	0.000120546
O75348	O75348	EEAQAEIEQYR;M(UniMod:35)TILQTYFR;MTILQTYFR	3	EEAQAEIEQYR;M(UniMod:35)TILQTYFR;MTILQTYFR	3	1	30	38	35	337.67	4711.21	0.933746	66	13.758	TRUE	0.99561	0	0.000322373	0.000523897
O75351	O75351	ENKPSIIFIDEIDSLC(UniMod:4)GSR;GILLFGPPGTGK;LHLGTTQNSLTEADFR;LLEPVVSMSDMLR;LQNQLQGAIVIERPNVK	5	ENKPSIIFIDEIDSLC(UniMod:4)GSR;GILLFGPPGTGK;LHLGTTQNSLTEADFR;LLEPVVSMSDMLR	4	0.8	48	55	51	63.608	4611.94	0.910874	53	49.302	FALSE	0.997357	0	0.000128949	0.000225423
O75351	O75351	ENKPSIIFIDEIDSLC(UniMod:4)GSR;GILLFGPPGTGK;LHLGTTQNSLTEADFR;LLEPVVSMSDMLR;LQNQLQGAIVIERPNVK	5	ENKPSIIFIDEIDSLC(UniMod:4)GSR;GILLFGPPGTGK;LHLGTTQNSLTEADFR;LLEPVVSMSDMLR	4	0.8	41	48	44	132.036	2270.5	0.556168	53	49.302	TRUE	0.766695	0	0.0216634	0.022222
O75351	O75351	ENKPSIIFIDEIDSLC(UniMod:4)GSR;GILLFGPPGTGK;LHLGTTQNSLTEADFR;LLEPVVSMSDMLR;LQNQLQGAIVIERPNVK	5	GILLFGPPGTGK;LLEPVVSMSDMLR	2	0.4	2	15	12	3720.92	3198.12	0.920268	53	49.302	TRUE	0.717229	0	0.0288846	0.0286366
O75368	O75368	KQQDVLGFLEANK;QQDVLGFLEANK;VYIASSSGSTAIK	3	KQQDVLGFLEANK;QQDVLGFLEANK;VYIASSSGSTAIK	3	1	55	63	59	27.607	2760.29	0.98967	66	12.774	TRUE	0.999893	0	6.44745e-05	0.000120546
O75369	O75369	AAGSGELGVTM(UniMod:35)K;AAGSGELGVTMK;ADIEM(UniMod:35)PFDPSK;ADIEMPFDPSK;AEISC(UniMod:4)IDNK;AEITFDDHK;AGLAPLEVR;AGPGTLSVTIEGPSK;AGSNM(UniMod:35)LLIGVHGPTTPC(UniMod:4)EEVSM(UniMod:35)K;AGSNM(UniMod:35)LLIGVHGPTTPC(UniMod:4)EEVSMK;AGSNMLLIGVHGPTTPC(UniMod:4)EEVSM(UniMod:35)K;AGSNMLLIGVHGPTTPC(UniMod:4)EEVSMK;AGVENGKPTHFTVYTK;AHGPGLEGGLVGK;AHGPGLEGGLVGKPAEFTIDTK;AHIANPSGASTEC(UniMod:4)FVTDNADGTYQVEY…	144	AAGSGELGVTM(UniMod:35)K;AAGSGELGVTMK;ADIEM(UniMod:35)PFDPSK;ADIEMPFDPSK;AEISC(UniMod:4)IDNK;AEITFDDHK;AGLAPLEVR;AGPGTLSVTIEGPSK;AGSNM(UniMod:35)LLIGVHGPTTPC(UniMod:4)EEVSM(UniMod:35)K;AGSNM(UniMod:35)LLIGVHGPTTPC(UniMod:4)EEVSMK;AGSNMLLIGVHGPTTPC(UniMod:4)EEVSM(UniMod:35)K;AGSNMLLIGVHGPTTPC(UniMod:4)EEVSMK;AGVENGKPTHFTVYTK;AHGPGLEGGLVGK;AHGPGLEGGLVGKPAEFTIDTK;AHIANPSGASTEC(UniMod:4)FVTDNADGTYQVEY…	139	0.965278	19	32	23	1180.94	2.9098e+06	0.859289	37	278.164	TRUE	1	0	6.44745e-05	0.000120546
O75369	O75369	AAGSGELGVTM(UniMod:35)K;AAGSGELGVTMK;ADIEM(UniMod:35)PFDPSK;ADIEMPFDPSK;AEISC(UniMod:4)IDNK;AEITFDDHK;AGLAPLEVR;AGPGTLSVTIEGPSK;AGSNM(UniMod:35)LLIGVHGPTTPC(UniMod:4)EEVSM(UniMod:35)K;AGSNM(UniMod:35)LLIGVHGPTTPC(UniMod:4)EEVSMK;AGSNMLLIGVHGPTTPC(UniMod:4)EEVSM(UniMod:35)K;AGSNMLLIGVHGPTTPC(UniMod:4)EEVSMK;AGVENGKPTHFTVYTK;AHGPGLEGGLVGK;AHGPGLEGGLVGKPAEFTIDTK;AHIANPSGASTEC(UniMod:4)FVTDNADGTYQVEY…	144	AAGSGELGVTMK;ADIEM(UniMod:35)PFDPSK;ADIEMPFDPSK;AEISC(UniMod:4)IDNK;AEITFDDHK;AGLAPLEVR;AGPGTLSVTIEGPSK;AGSNM(UniMod:35)LLIGVHGPTTPC(UniMod:4)EEVSM(UniMod:35)K;AGSNM(UniMod:35)LLIGVHGPTTPC(UniMod:4)EEVSMK;AGSNMLLIGVHGPTTPC(UniMod:4)EEVSMK;AGVENGKPTHFTVYTK;AHGPGLEGGLVGK;AHGPGLEGGLVGKPAEFTIDTK;AHIANPSGASTEC(UniMod:4)FVTDNADGTYQVEYTPFEK;AIVDGNLK;ALGALVDSC(UniMod:4)APGLC(UniMod:4)PDWESWDPQKPVDNAR;ANE…	128	0.888889	2	18	15	2720.93	1.80822e+06	0.764097	37	278.164	TRUE	1	0	6.44745e-05	0.000120546
O75381	O75381	ATTSTNWILESQNINELK;IPSWQIPVK;IQELAHELAAAK;SPSPSSPAAVNHHSSSDISPVSNESTSSSPGK;YLLPLILGGR	5	ATTSTNWILESQNINELK;IPSWQIPVK;IQELAHELAAAK;SPSPSSPAAVNHHSSSDISPVSNESTSSSPGK	4	0.8	18	27	23	1180.94	5501.65	0.808324	55	41.237	TRUE	0.975881	0	0.00135397	0.00190821
O75390	O75390	ALGFPLER;ALGFPLERPK;ALGVLAQLIWSR;DILADLIPK;DYIWNTLNSGR;FRGFSIPEC(UniMod:4)QK;GLVYETSVLDPDEGIR;HLPNDPMFK;IVPNVLLEQGK;LRDYIWNTLNSGR;LVAQLYK;SMSTEGLMK;TVVGQITVDMMYGGMR;VVPGYGHAVLR	14	ALGFPLER;ALGFPLERPK;ALGVLAQLIWSR;DILADLIPK;DYIWNTLNSGR;FRGFSIPEC(UniMod:4)QK;GLVYETSVLDPDEGIR;HLPNDPMFK;IVPNVLLEQGK;LRDYIWNTLNSGR;LVAQLYK;SMSTEGLMK;TVVGQITVDMMYGGMR;VVPGYGHAVLR	14	1	48	55	51	63.608	186061	0.921417	53	51.712	FALSE	1	0	6.44745e-05	0.000120546
O75390	O75390	ALGFPLER;ALGFPLERPK;ALGVLAQLIWSR;DILADLIPK;DYIWNTLNSGR;FRGFSIPEC(UniMod:4)QK;GLVYETSVLDPDEGIR;HLPNDPMFK;IVPNVLLEQGK;LRDYIWNTLNSGR;LVAQLYK;SMSTEGLMK;TVVGQITVDMMYGGMR;VVPGYGHAVLR	14	DILADLIPK;GLVYETSVLDPDEGIR;IVPNVLLEQGK;LRDYIWNTLNSGR	4	0.285714	2	13	10	4584.3	4587.61	0.939073	53	51.712	TRUE	0.959194	0	0.00251451	0.00334373
O75391	O75391	EFAPSDEELDSYR;EVSDFIQDSGQIK;SIEEAMNEIR	3	EFAPSDEELDSYR;EVSDFIQDSGQIK;SIEEAMNEIR	3	1	45	52	49	78.368	2135.74	0.903833	60	26.034	TRUE	0.990752	0	0.000644745	0.000999091
O75396	O75396	ANNLSSLSK;DLQQYQSQAK;GEALSALDSK;IM(UniMod:35)VANIEEVLQR;IMVANIEEVLQR;KVPTVSRPYSFIEFDTFIQK;MVLLTMIAR;NLGSINTELQDVQR;RNLGSINTELQDVQR;VADGLPLAASM(UniMod:35)QEDEQSGR;VADGLPLAASMQEDEQSGR;VLLTM(UniMod:35)IAR;VLLTMIAR;VPTVSRPYSFIEFDTFIQK	14	IMVANIEEVLQR;KVPTVSRPYSFIEFDTFIQK;NLGSINTELQDVQR;RNLGSINTELQDVQR;VADGLPLAASMQEDEQSGR;VLLTMIAR	6	0.428571	14	27	22	1310.81	179192	0.885509	60	24.593	TRUE	0.988543	0	0.000838169	0.00127095
O75396	O75396	ANNLSSLSK;DLQQYQSQAK;GEALSALDSK;IM(UniMod:35)VANIEEVLQR;IMVANIEEVLQR;KVPTVSRPYSFIEFDTFIQK;MVLLTMIAR;NLGSINTELQDVQR;RNLGSINTELQDVQR;VADGLPLAASM(UniMod:35)QEDEQSGR;VADGLPLAASMQEDEQSGR;VLLTM(UniMod:35)IAR;VLLTMIAR;VPTVSRPYSFIEFDTFIQK	14	GEALSALDSK;NLGSINTELQDVQR	2	0.142857	34	52	37	274.076	7791.09	0.961431	60	24.593	TRUE	0.599702	0	0.0498388	0.0459468
O75400	O75400	EPAFEDITLESER;FTNMLGQPGSTALDLFK;LAFNSLLEK;STTLDAGNIK;TLLEQLDDDQ	5	EPAFEDITLESER;FTNMLGQPGSTALDLFK;LAFNSLLEK;STTLDAGNIK;TLLEQLDDDQ	5	1	20	31	26	863.562	18351.5	0.893751	46	108.805	TRUE	0.999873	0	6.44745e-05	0.000120546
O75431	O75431	GHSLSDGLEEVQK;NYSNLLAFC(UniMod:4)R;RIEQHYFEDR;TLDQVLEDVDQC(UniMod:4)C(UniMod:4)QALSQR	4	GHSLSDGLEEVQK;NYSNLLAFC(UniMod:4)R;TLDQVLEDVDQC(UniMod:4)C(UniMod:4)QALSQR	3	0.75	2	19	10	4584.3	3114.22	0.79016	58	29.763	TRUE	0.886381	0	0.00851064	0.00984108
O75431	O75431	GHSLSDGLEEVQK;NYSNLLAFC(UniMod:4)R;RIEQHYFEDR;TLDQVLEDVDQC(UniMod:4)C(UniMod:4)QALSQR	4	GHSLSDGLEEVQK;TLDQVLEDVDQC(UniMod:4)C(UniMod:4)QALSQR	2	0.5	30	37	33	416.021	139	0.940141	58	29.763	TRUE	0.830957	0	0.0128949	0.014001
O75436	O75436	EITGIGPSTTTETETIAK;ELALPGELTQSR;EYDLIVHQLATYPDVNNSIK;FESPESQASAEQPEM;HYLFYDGESVSGK;IEFVGQIELFNDK;IQHMELQLIK;IYFLLVR;LFLAGYDPTPTM(UniMod:35)R;LFLAGYDPTPTMR;QQEIILWR;RLTDLVK;SNTHEFVNLVK;YEIMDGAPVK;YFLNLVLVDEEDRR	15	EITGIGPSTTTETETIAK;ELALPGELTQSR;EYDLIVHQLATYPDVNNSIK;FESPESQASAEQPEM;HYLFYDGESVSGK;IEFVGQIELFNDK;IQHMELQLIK;IYFLLVR;LFLAGYDPTPTM(UniMod:35)R;LFLAGYDPTPTMR;QQEIILWR;RLTDLVK;SNTHEFVNLVK;YEIMDGAPVK;YFLNLVLVDEEDRR	15	1	37	46	41	180.562	141358	0.982385	56	38.17	TRUE	1	0	6.44745e-05	0.000120546
O75439	O75439	AVEILADIIQNSTLGEAEIER;DLVDYITTHYK;FHFGDSLC(UniMod:4)THK;IDAVNAETIR;IPIPELEAR;IVLAAAGGVSHDELLDLAK;LC(UniMod:4)TSVTESEVAR;SPAIAAVGPIK;TILGPTENIK;TNMLLQLDGSTPIC(UniMod:4)EDIGR;VTC(UniMod:4)LESGLR	11	AVEILADIIQNSTLGEAEIER;DLVDYITTHYK;IDAVNAETIR;IPIPELEAR;IVLAAAGGVSHDELLDLAK;LC(UniMod:4)TSVTESEVAR;SPAIAAVGPIK;TILGPTENIK	8	0.727273	33	46	42	162.673	11283.8	0.716578	53	54.366	TRUE	0.992464	0	0.000515796	0.000818017
O75439	O75439	AVEILADIIQNSTLGEAEIER;DLVDYITTHYK;FHFGDSLC(UniMod:4)THK;IDAVNAETIR;IPIPELEAR;IVLAAAGGVSHDELLDLAK;LC(UniMod:4)TSVTESEVAR;SPAIAAVGPIK;TILGPTENIK;TNMLLQLDGSTPIC(UniMod:4)EDIGR;VTC(UniMod:4)LESGLR	11	IDAVNAETIR;IPIPELEAR;LC(UniMod:4)TSVTESEVAR;SPAIAAVGPIK;TILGPTENIK;VTC(UniMod:4)LESGLR	6	0.545455	57	68	60	24.872	3486.34	0.738088	53	54.366	FALSE	0.907183	0	0.00689877	0.0082347
O75448	O75448	AEPTVTNILK;SQAEQC(UniMod:4)GTLIR;VVLAITDLSLPLGR	3	AEPTVTNILK;VVLAITDLSLPLGR	2	0.666667	8	17	12	3720.92	817.176	0.911053	46	110.305	TRUE	0.830018	0	0.0130239	0.0140861
O75475	O75475	DFKPGDLIFAK;DIFPYSENK;NMFLVGEGDSVITQVLNK	3	DFKPGDLIFAK;DIFPYSENK;NMFLVGEGDSVITQVLNK	3	1	3	20	7	6269.12	7786.25	0.964899	52	60.103	TRUE	0.998768	0	6.44745e-05	0.000120546
O75475	O75475	DFKPGDLIFAK;DIFPYSENK;NMFLVGEGDSVITQVLNK	3	DFKPGDLIFAK;DIFPYSENK;NMFLVGEGDSVITQVLNK	3	1	34	52	44	132.036	12640.9	0.613091	52	60.103	TRUE	0.850302	0	0.011412	0.0126343
O75477	O75477	DLNLMAPGLTIQAVR;EALEPSGENVIQNK;LTPEYLELK;NFELMEAEK	4	EALEPSGENVIQNK;LTPEYLELK	2	0.5	2	20	7	6269.12	15889.1	0.920697	56	38.926	TRUE	0.78046	0	0.0193424	0.0200936
O75489	O75489	DFPLSGYVELR;FEIVYNLLSLR;ILTDYGFEGHPFR;QLSAFGEYVAEILPK;SLVDLTAVDVPTR;TYTDELTPIESAVSVFK;VVAEPVELAQEFR	7	DFPLSGYVELR;ILTDYGFEGHPFR;QLSAFGEYVAEILPK;SLVDLTAVDVPTR;TYTDELTPIESAVSVFK	5	0.714286	2	16	12	3720.92	17408	0.828463	58	30.242	TRUE	0.990322	0	0.000644745	0.000999091
O75489	O75489	DFPLSGYVELR;FEIVYNLLSLR;ILTDYGFEGHPFR;QLSAFGEYVAEILPK;SLVDLTAVDVPTR;TYTDELTPIESAVSVFK;VVAEPVELAQEFR	7	DFPLSGYVELR;SLVDLTAVDVPTR;TYTDELTPIESAVSVFK	3	0.428571	16	27	19	1792.55	12161.7	0.868953	58	30.242	TRUE	0.820052	0	0.0137331	0.0147253
O75496	O75496	ELAEVAEHVQYMAELIER;ENELSAGLSK;ENPSSQYWK;MIQPSASGSLVGR;NLGGVTQESFDLMIK	5	ENELSAGLSK;ENPSSQYWK;MIQPSASGSLVGR;NLGGVTQESFDLMIK	4	0.8	37	46	42	162.673	3634.15	0.639387	61	23.565	TRUE	0.863154	0	0.0103159	0.011622
O75506	O75506	FQTMSDQIIGR;NIADLMTQAGVEELESENK	2	FQTMSDQIIGR;NIADLMTQAGVEELESENK	2	1	2	17	7	6269.12	3755.61	0.882195	70	8.544	TRUE	0.882195	0	0.00870406	0.0100304
O75506	O75506	FQTMSDQIIGR;NIADLMTQAGVEELESENK	2	FQTMSDQIIGR;NIADLMTQAGVEELESENK	2	1	25	32	28	700.925	515.925	0.858868	70	8.544	TRUE	0.858868	0	0.0107028	0.0120092
O75521	O75521	ATEMLIFGK;DFENSMNQVK;KLTAGEAC(UniMod:4)AQGLVTEVFPDSTFQK;LHAVNAEEC(UniMod:4)NVLQGR;LTAGEAC(UniMod:4)AQGLVTEVFPDSTFQK;NAINTEMYHEIMR;PGVFDLINK;STGFETLVVTSEDGITK;WDAWNALGSLPK;WLSDEC(UniMod:4)TNAVVNFLSR	10	ATEMLIFGK;DFENSMNQVK;KLTAGEAC(UniMod:4)AQGLVTEVFPDSTFQK;LHAVNAEEC(UniMod:4)NVLQGR;LTAGEAC(UniMod:4)AQGLVTEVFPDSTFQK;NAINTEMYHEIMR;PGVFDLINK;STGFETLVVTSEDGITK;WDAWNALGSLPK;WLSDEC(UniMod:4)TNAVVNFLSR	10	1	32	46	40	200.418	10152.8	0.962881	55	43.585	TRUE	1	0	6.44745e-05	0.000120546
O75531	O75531	AYVVLGQFLVLK;DC(UniMod:4)FGC(UniMod:4)LR;PVGSLAGIGEVLGK	3	AYVVLGQFLVLK;DC(UniMod:4)FGC(UniMod:4)LR;PVGSLAGIGEVLGK	3	1	53	61	57	34.013	17062.3	0.899951	69	10.059	TRUE	0.98999	0	0.00070922	0.00109292
O75533	O75533	AAGLATMISTMRPDIDNMDEYVR;AALDEAQGVGLDSTGYYDQEIYGGSDSR;AIGPHDVLATLLNNLK;ATVNTFGYIAK;DTPGHGSGWAETPR;EVMLILIR;FAGYVTSIAATELEDDDDDYSSSTSLLGQK;GGDSIGETPTPGASK;IMGNLGAADIDHK;IWDPTPSHTPAGAATPGR;IYNSIYIGSQDALIAHYPR;LLVDVDESTLSPEEQK;LSSWDQAETPGHTPSLR;LTATPTPLGGMTGFHMQTEDR;MLQYC(UniMod:4)LQGLFHPAR;NRPLSDEELDAMFPEGYK;QC(UniMod:4)C(UniMod:4)GTDGVEANYIK;QLVDTTVELANK;SLVEIIEHGLVDEQQK;SVNDQPSGNLPFLKPDDIQYFDK;THE…	28	AAGLATMISTMRPDIDNMDEYVR;AALDEAQGVGLDSTGYYDQEIYGGSDSR;AIGPHDVLATLLNNLK;ATVNTFGYIAK;DTPGHGSGWAETPR;EVMLILIR;FAGYVTSIAATELEDDDDDYSSSTSLLGQK;GGDSIGETPTPGASK;IMGNLGAADIDHK;IWDPTPSHTPAGAATPGR;IYNSIYIGSQDALIAHYPR;LLVDVDESTLSPEEQK;LSSWDQAETPGHTPSLR;MLQYC(UniMod:4)LQGLFHPAR;NRPLSDEELDAMFPEGYK;QC(UniMod:4)C(UniMod:4)GTDGVEANYIK;QLVDTTVELANK;SLVEIIEHGLVDEQQK;SVNDQPSGNLPFLKPDDIQYFDK;THEDIEAQIR;VGAAEIISR;VKPY…	26	0.928571	2	32	11	4130.11	145931	0.943147	43	145.83	TRUE	1	0	6.44745e-05	0.000120546
O75534	O75534	ATNIEVLSNTFQFTNEAR;C(UniMod:4)SAC(UniMod:4)NVWR;DNFGFIETANHDK;DQFGFINYEVGDSK;DQFGFINYEVGDSKK;DVEGSTSPQIGDK;EAEDGIIAYDDC(UniMod:4)GVK;EAFGFIER;EIFFHYSEFK;EMGVIAAMR;FNISTDR;GDLETLQPGDDVEFTIK;GEVYPFGIVGMANK;GPDNSM(UniMod:35)GFGAER;GPDNSMGFGAER;IKQEILPEER;INFVIDNNK;LFFHC(UniMod:4)SQYNGNLQDLK;LLGYVATLK;LLPQGTVIFEDISIEHFEGTVTK;LLTSYGFIQC(UniMod:4)SER;NITLDDASAPR;NQNDPLPGR;QRPGQQVATC(UniMod:4)VR;RLLGYVA…	30	ATNIEVLSNTFQFTNEAR;C(UniMod:4)SAC(UniMod:4)NVWR;DNFGFIETANHDK;DQFGFINYEVGDSK;DQFGFINYEVGDSKK;DVEGSTSPQIGDK;EAEDGIIAYDDC(UniMod:4)GVK;EAFGFIER;EIFFHYSEFK;EMGVIAAMR;FNISTDR;GDLETLQPGDDVEFTIK;GEVYPFGIVGMANK;GPDNSMGFGAER;IKQEILPEER;INFVIDNNK;LFFHC(UniMod:4)SQYNGNLQDLK;LLGYVATLK;LLPQGTVIFEDISIEHFEGTVTK;LLTSYGFIQC(UniMod:4)SER;NITLDDASAPR;NQNDPLPGR;QRPGQQVATC(UniMod:4)VR;RLLGYVATLK;VDFVIPK;VGDDVEFEVSSD…	27	0.9	36	48	40	200.418	129981	0.902157	48	88.885	TRUE	1	0	6.44745e-05	0.000120546
O75534	O75534	ATNIEVLSNTFQFTNEAR;C(UniMod:4)SAC(UniMod:4)NVWR;DNFGFIETANHDK;DQFGFINYEVGDSK;DQFGFINYEVGDSKK;DVEGSTSPQIGDK;EAEDGIIAYDDC(UniMod:4)GVK;EAFGFIER;EIFFHYSEFK;EMGVIAAMR;FNISTDR;GDLETLQPGDDVEFTIK;GEVYPFGIVGMANK;GPDNSM(UniMod:35)GFGAER;GPDNSMGFGAER;IKQEILPEER;INFVIDNNK;LFFHC(UniMod:4)SQYNGNLQDLK;LLGYVATLK;LLPQGTVIFEDISIEHFEGTVTK;LLTSYGFIQC(UniMod:4)SER;NITLDDASAPR;NQNDPLPGR;QRPGQQVATC(UniMod:4)VR;RLLGYVA…	30	DNFGFIETANHDK;DQFGFINYEVGDSK;DVEGSTSPQIGDK;EAEDGIIAYDDC(UniMod:4)GVK;EAFGFIER;EIFFHYSEFK;GDLETLQPGDDVEFTIK;GEVYPFGIVGMANK;INFVIDNNK;LLGYVATLK;LLTSYGFIQC(UniMod:4)SER;NITLDDASAPR;VDFVIPK;VTLLEGDHVR	14	0.466667	2	11	7	6269.12	12621.7	0.782784	48	88.885	TRUE	0.995371	0	0.000322373	0.000523897
O75569	O75569	AAEAAINILK;LPEYTLSQEGGPAHK;SDVQIHVPTFTFR;VTVGDITC(UniMod:4)TGEGTSK	4	AAEAAINILK;SDVQIHVPTFTFR	2	0.5	3	14	7	6269.12	687.132	0.894067	57	34.404	TRUE	0.714678	0	0.0294004	0.0290688
O75592	O75592	ELIC(UniMod:4)GAC(UniMod:4)SDVSR;GIPIGMLVLGNK;ITFGFISC(UniMod:4)PIC(UniMod:4)K;NAIAETIIALTK;SEFDGDLQSQLLSK;SHPSLQSEQIGIVK;VLPEVTPSR;VTFPEC(UniMod:4)VR;VYTC(UniMod:4)EIYPVSATGK	9	ELIC(UniMod:4)GAC(UniMod:4)SDVSR;GIPIGMLVLGNK;ITFGFISC(UniMod:4)PIC(UniMod:4)K;NAIAETIIALTK;SEFDGDLQSQLLSK;SHPSLQSEQIGIVK;VLPEVTPSR;VTFPEC(UniMod:4)VR;VYTC(UniMod:4)EIYPVSATGK	9	1	3	17	10	4584.3	5032.92	0.680566	31	510.084	TRUE	0.999892	0	6.44745e-05	0.000120546
O75607	O75607	DEC(UniMod:4)NVVEVVAR;NHDHQEIAVPVANLK;VPAPVTMDSFFFGC(UniMod:4)ELSGHTR	3	DEC(UniMod:4)NVVEVVAR;NHDHQEIAVPVANLK;VPAPVTMDSFFFGC(UniMod:4)ELSGHTR	3	1	28	46	38	246.922	13072.3	0.703493	62	19.344	TRUE	0.912084	0	0.00599613	0.0072394
O75608	O75608	ALIDQEVK;ASFPQGPIGGANR;LAGVTALSC(UniMod:4)WLPLR;TLVNPANVTFK	4	ALIDQEVK;ASFPQGPIGGANR;LAGVTALSC(UniMod:4)WLPLR;TLVNPANVTFK	4	1	54	70	58	30.643	40053.4	0.790248	60	24.67	FALSE	0.990772	0	0.000644745	0.000999091
O75616	O75616	C(UniMod:4)QALGVITEK;DPNTQSVGNPQR;EIFMLSALSQEDVK;ETQVILLDTPGIISPGK;LLEHLPQEVPYNVQQK;NQLSPQLLR;STLSNQLLGR;TAVWEEGPGGELVIQQK;VVLLGAPNAGK;YSQIPSVLVMNK	10	C(UniMod:4)QALGVITEK;EIFMLSALSQEDVK;ETQVILLDTPGIISPGK;LLEHLPQEVPYNVQQK;NQLSPQLLR;STLSNQLLGR;VVLLGAPNAGK;YSQIPSVLVMNK	8	0.8	2	15	7	6269.12	12877	0.718467	54	48.35	TRUE	0.997129	0	0.000128949	0.000225423
O75616	O75616	C(UniMod:4)QALGVITEK;DPNTQSVGNPQR;EIFMLSALSQEDVK;ETQVILLDTPGIISPGK;LLEHLPQEVPYNVQQK;NQLSPQLLR;STLSNQLLGR;TAVWEEGPGGELVIQQK;VVLLGAPNAGK;YSQIPSVLVMNK	10	EIFMLSALSQEDVK;ETQVILLDTPGIISPGK;LLEHLPQEVPYNVQQK;NQLSPQLLR;STLSNQLLGR;VVLLGAPNAGK;YSQIPSVLVMNK	7	0.7	15	27	18	1989.68	6859.36	0.653939	54	48.35	TRUE	0.949221	0	0.00309478	0.00401608
O75643	O75643	AALETDENLLLC(UniMod:4)APTGAGK;ADEVLEILK;AIFEIVLNR;ANSNLVLQADR;DEPTGEVLSLVGK;DIDAFWLQR;DILC(UniMod:4)GAADEVLAVLK;DTLGLFLR;EEEVTGPVIAPLFPQK;EEGWWVVIGDAK;EEISATQIIVC(UniMod:4)TPEK;EGSASTEVLR;EIDLLLGQTDDTR;ESIEEPSAK;ETLLNGVGYLHEGLSPMER;FLYQLHETEK;FQIMNEIVYEK;FYDDAIVSQK;GDPLLDQR;GLIEIISNAAEYENIPIR;GNIIISTPEK;GPVLEALVAR;HINMDGTINVDDFK;HLILPEK;IIYIAPMR;IVALSSSLSNAK;KADEVLEILK;KPVIVFVPSR;LATYGITVAELTGDHQ…	65	AALETDENLLLC(UniMod:4)APTGAGK;ADEVLEILK;AIFEIVLNR;ANSNLVLQADR;DEPTGEVLSLVGK;DIDAFWLQR;DILC(UniMod:4)GAADEVLAVLK;DTLGLFLR;EEEVTGPVIAPLFPQK;EEGWWVVIGDAK;EEISATQIIVC(UniMod:4)TPEK;EIDLLLGQTDDTR;ETLLNGVGYLHEGLSPMER;FLYQLHETEK;FQIMNEIVYEK;FYDDAIVSQK;GDPLLDQR;GLIEIISNAAEYENIPIR;GNIIISTPEK;GPVLEALVAR;HINMDGTINVDDFK;HLILPEK;IIYIAPMR;IVALSSSLSNAK;KADEVLEILK;KPVIVFVPSR;LATYGITVAELTGDHQLC(UniMod:4)K;LELSVHL…	60	0.923077	22	32	26	863.562	152861	0.868378	38	244.508	TRUE	1	0	6.44745e-05	0.000120546
O75643	O75643	AALETDENLLLC(UniMod:4)APTGAGK;ADEVLEILK;AIFEIVLNR;ANSNLVLQADR;DEPTGEVLSLVGK;DIDAFWLQR;DILC(UniMod:4)GAADEVLAVLK;DTLGLFLR;EEEVTGPVIAPLFPQK;EEGWWVVIGDAK;EEISATQIIVC(UniMod:4)TPEK;EGSASTEVLR;EIDLLLGQTDDTR;ESIEEPSAK;ETLLNGVGYLHEGLSPMER;FLYQLHETEK;FQIMNEIVYEK;FYDDAIVSQK;GDPLLDQR;GLIEIISNAAEYENIPIR;GNIIISTPEK;GPVLEALVAR;HINMDGTINVDDFK;HLILPEK;IIYIAPMR;IVALSSSLSNAK;KADEVLEILK;KPVIVFVPSR;LATYGITVAELTGDHQ…	65	AALETDENLLLC(UniMod:4)APTGAGK;ADEVLEILK;AIFEIVLNR;ANSNLVLQADR;DEPTGEVLSLVGK;DIDAFWLQR;DILC(UniMod:4)GAADEVLAVLK;DTLGLFLR;EEEVTGPVIAPLFPQK;EEGWWVVIGDAK;EEISATQIIVC(UniMod:4)TPEK;EGSASTEVLR;EIDLLLGQTDDTR;ETLLNGVGYLHEGLSPMER;FLYQLHETEK;FQIMNEIVYEK;FYDDAIVSQK;GDPLLDQR;GLIEIISNAAEYENIPIR;GNIIISTPEK;GPVLEALVAR;HINMDGTINVDDFK;HLILPEK;IIYIAPMR;IVALSSSLSNAK;KADEVLEILK;KPVIVFVPSR;LATYGITVAELTGDHQLC(UniMod:…	59	0.907692	32	42	36	304.216	89102.8	0.877321	38	244.508	FALSE	1	0	6.44745e-05	0.000120546
O75643	O75643	AALETDENLLLC(UniMod:4)APTGAGK;ADEVLEILK;AIFEIVLNR;ANSNLVLQADR;DEPTGEVLSLVGK;DIDAFWLQR;DILC(UniMod:4)GAADEVLAVLK;DTLGLFLR;EEEVTGPVIAPLFPQK;EEGWWVVIGDAK;EEISATQIIVC(UniMod:4)TPEK;EGSASTEVLR;EIDLLLGQTDDTR;ESIEEPSAK;ETLLNGVGYLHEGLSPMER;FLYQLHETEK;FQIMNEIVYEK;FYDDAIVSQK;GDPLLDQR;GLIEIISNAAEYENIPIR;GNIIISTPEK;GPVLEALVAR;HINMDGTINVDDFK;HLILPEK;IIYIAPMR;IVALSSSLSNAK;KADEVLEILK;KPVIVFVPSR;LATYGITVAELTGDHQ…	65	AALETDENLLLC(UniMod:4)APTGAGK;ANSNLVLQADR;DEPTGEVLSLVGK;DIDAFWLQR;DILC(UniMod:4)GAADEVLAVLK;DTLGLFLR;EEEVTGPVIAPLFPQK;EEGWWVVIGDAK;EIDLLLGQTDDTR;ETLLNGVGYLHEGLSPMER;FLYQLHETEK;FQIMNEIVYEK;FYDDAIVSQK;GNIIISTPEK;HINMDGTINVDDFK;IIYIAPMR;IVALSSSLSNAK;KADEVLEILK;KPVIVFVPSR;LIILDEIHLLHDDR;LPDM(UniMod:35)LNAEIVLGNVQNAK;LTAIDILTTC(UniMod:4)AADIQR;LYDLNHNEIGELIR;M(UniMod:35)TQNPNYYNLQGISHR;MTQNPNYYNLQGISH…	41	0.630769	2	15	12	3720.92	131824	0.864529	38	244.508	TRUE	1	0	6.44745e-05	0.000120546
O75643	O75643	AALETDENLLLC(UniMod:4)APTGAGK;ADEVLEILK;AIFEIVLNR;ANSNLVLQADR;DEPTGEVLSLVGK;DIDAFWLQR;DILC(UniMod:4)GAADEVLAVLK;DTLGLFLR;EEEVTGPVIAPLFPQK;EEGWWVVIGDAK;EEISATQIIVC(UniMod:4)TPEK;EGSASTEVLR;EIDLLLGQTDDTR;ESIEEPSAK;ETLLNGVGYLHEGLSPMER;FLYQLHETEK;FQIMNEIVYEK;FYDDAIVSQK;GDPLLDQR;GLIEIISNAAEYENIPIR;GNIIISTPEK;GPVLEALVAR;HINMDGTINVDDFK;HLILPEK;IIYIAPMR;IVALSSSLSNAK;KADEVLEILK;KPVIVFVPSR;LATYGITVAELTGDHQ…	65	ADEVLEILK;AIFEIVLNR;ANSNLVLQADR;DILC(UniMod:4)GAADEVLAVLK;EEISATQIIVC(UniMod:4)TPEK;EIDLLLGQTDDTR;ETLLNGVGYLHEGLSPMER;FLYQLHETEK;FQIMNEIVYEK;GLIEIISNAAEYENIPIR;HINMDGTINVDDFK;IVALSSSLSNAK;LATYGITVAELTGDHQLC(UniMod:4)K;LPDM(UniMod:35)LNAEIVLGNVQNAK;LPDMLNAEIVLGNVQNAK;M(UniMod:35)TQNPNYYNLQGISHR;MTQNPNYYNLQGISHR;NIEMTQEDVR;NQVLVFVHSR;NSAFESLYQDK;PFGSEEQLLPVEK;QLPHFTSEHIK;SGGPVVVLVQLER;SPTLYGISHDDLK…	28	0.430769	2	15	10	4584.3	65266.8	0.815796	38	244.508	TRUE	0.999991	0	6.44745e-05	0.000120546
O75663	O75663	GTLLGESLK;IQHGSGFGIEFNATDALR;VAC(UniMod:4)AEEWQESR;VVPTTDHIDTEK	4	GTLLGESLK;IQHGSGFGIEFNATDALR;VAC(UniMod:4)AEEWQESR;VVPTTDHIDTEK	4	1	31	44	36	304.216	3573.28	0.853601	58	31.444	TRUE	0.996862	0	0.000193424	0.000335532
O75663	O75663	GTLLGESLK;IQHGSGFGIEFNATDALR;VAC(UniMod:4)AEEWQESR;VVPTTDHIDTEK	4	GTLLGESLK;VVPTTDHIDTEK	2	0.5	47	55	51	63.608	2010.29	0.971762	58	31.444	TRUE	0.917655	0	0.00548034	0.0066711
O75674	O75674	DPYATSVGHLIEK;EATNTTSEPSAPSQDLLDLSPSPR;EVYLDLVK;NSTVTLVPEQIGK;YNLPLDIQNR	5	DPYATSVGHLIEK;EATNTTSEPSAPSQDLLDLSPSPR;EVYLDLVK;NSTVTLVPEQIGK;YNLPLDIQNR	5	1	36	52	42	162.673	7469.3	0.937082	53	52.989	TRUE	0.999984	0	6.44745e-05	0.000120546
O75694	O75694	AAPQSPSVPK;AGIFQPHVR;C(UniMod:4)ITDTLQELVNQSK;DPQGLGLHFYK;ELSDSVTLSSSDR;FYEGVVELSLTAAEK;GLQEFLDR;GVIQVYDLGQDGQGM(UniMod:35)SR;GVIQVYDLGQDGQGMSR;HGEPEEDIVGLQAFQER;HLLVSNVGGDGEEIER;HNGIC(UniMod:4)IYFSR;IMGNIWDASLVVER;IQLQIQETLQR;ISLQAIQQLVR;ISNQVDLSNVC(UniMod:4)AQYR;KDPQGLGLHFYK;KPGPPVLSSDPNMLSNEEAGHHFEQMLK;LADMHSTEISLQQR;LHQEDQAC(UniMod:4)ATC(UniMod:4)LILAC(UniMod:4)STAAC(UniMod:4)DR;LIGFMRPENGNPQ…	36	AAPQSPSVPK;AGIFQPHVR;C(UniMod:4)ITDTLQELVNQSK;DPQGLGLHFYK;ELSDSVTLSSSDR;FYEGVVELSLTAAEK;GLQEFLDR;GVIQVYDLGQDGQGM(UniMod:35)SR;GVIQVYDLGQDGQGMSR;HGEPEEDIVGLQAFQER;HLLVSNVGGDGEEIER;HNGIC(UniMod:4)IYFSR;IMGNIWDASLVVER;IQLQIQETLQR;ISLQAIQQLVR;ISNQVDLSNVC(UniMod:4)AQYR;KDPQGLGLHFYK;KPGPPVLSSDPNMLSNEEAGHHFEQMLK;LADMHSTEISLQQR;LHQEDQAC(UniMod:4)ATC(UniMod:4)LILAC(UniMod:4)STAAC(UniMod:4)DR;LIGFMRPENGNPQ…	36	1	31	50	37	274.076	163268	0.914343	42	155.199	FALSE	1	0	6.44745e-05	0.000120546
O75717	O75717	AAELTATQVEEEEEEEDFRK;DIFLASASC(UniMod:4)DGSVR;FMVWNSIGIIR;GHDAPVLSLSFDPK;GLGNTWTPIC(UniMod:4)NTR;GQMEEQFWR;GTGFDGDQC(UniMod:4)LGVQLLELGK;IAAGSSDFLVK;ISYTDAEGNLGLLENVC(UniMod:4)DPSGK;IWEDLDDDDPK;LFTIGGVQK;LNAGYSNTATEWSQPR;LPYC(UniMod:4)QIATEK;LVTAVSNNTIQVHTFPEGVPDGILTR;NVLSETPAIC(UniMod:4)PPQNTENQRPK;PAVAILSFK;QILHGDPLPLTR;RVVDESDETENQEEK;SDHYWVVGIHENPQQLR;SHILEDDENSVDISM(UniMod:35)LK;SHILEDDENSVD…	27	AAELTATQVEEEEEEEDFRK;DIFLASASC(UniMod:4)DGSVR;FMVWNSIGIIR;GHDAPVLSLSFDPK;GLGNTWTPIC(UniMod:4)NTR;GQMEEQFWR;GTGFDGDQC(UniMod:4)LGVQLLELGK;IAAGSSDFLVK;ISYTDAEGNLGLLENVC(UniMod:4)DPSGK;IWEDLDDDDPK;LFTIGGVQK;LNAGYSNTATEWSQPR;LPYC(UniMod:4)QIATEK;LVTAVSNNTIQVHTFPEGVPDGILTR;NVLSETPAIC(UniMod:4)PPQNTENQRPK;PAVAILSFK;QILHGDPLPLTR;SDHYWVVGIHENPQQLR;SHILEDDENSVDISMLK;SNILSDNPDFSDEADIIK;STNILDNMGK;SVIFHNHLD…	24	0.888889	19	33	26	863.562	34921.5	0.93226	44	125.967	TRUE	1	0	6.44745e-05	0.000120546
O75718	O75718	AFYEC(UniMod:4)LAAC(UniMod:4)EGSR;AIAAAHTFLLK;DELM(UniMod:35)PLESAYR;DELMPLESAYR;NAAPC(UniMod:4)AVSYLLFDQNDK;SLPGAEDYIK;SYESLFIR;VMQQNLVYYQYHR	8	AFYEC(UniMod:4)LAAC(UniMod:4)EGSR;AIAAAHTFLLK;DELM(UniMod:35)PLESAYR;DELMPLESAYR;NAAPC(UniMod:4)AVSYLLFDQNDK;SLPGAEDYIK;SYESLFIR;VMQQNLVYYQYHR	8	1	31	49	39	222.458	58035.8	0.898854	54	46.562	TRUE	1	0	6.44745e-05	0.000120546
O75746	O75746	DLGIFGLYK;DVEVTKEEFAQSAIR;GLIPQLIGVAPEK;IAPLAEGALPYNLAELQR;IVQLLAGVADQTK;LATATFAGIENK;NIFLQYASTEVDGER;SPSVAVVQPK;VSALNVLR;YLGLYNDPNSNPK	10	DLGIFGLYK;GLIPQLIGVAPEK;IAPLAEGALPYNLAELQR;IVQLLAGVADQTK;LATATFAGIENK;VSALNVLR;YLGLYNDPNSNPK	7	0.7	2	16	12	3720.92	15439.4	0.918968	49	74.762	TRUE	0.999981	0	6.44745e-05	0.000120546
O75746	O75746	DLGIFGLYK;DVEVTKEEFAQSAIR;GLIPQLIGVAPEK;IAPLAEGALPYNLAELQR;IVQLLAGVADQTK;LATATFAGIENK;NIFLQYASTEVDGER;SPSVAVVQPK;VSALNVLR;YLGLYNDPNSNPK	10	IAPLAEGALPYNLAELQR;YLGLYNDPNSNPK	2	0.2	15	35	20	1614.96	3236.56	0.965947	49	74.762	TRUE	0.732116	0	0.0265635	0.0265747
O75787	O75787	ANSVFEDLSVTLR;ILVDALQK;IPDVAALSMGFSVK;LFQENSVLSSLPLNSLSR;NPASPYNLAYK;SFDTSLIR;YGEDSEQFR	7	ILVDALQK;SFDTSLIR	2	0.285714	14	33	18	1989.68	15167.2	0.932479	56	39.008	TRUE	0.657407	0	0.0386847	0.0370266
O75792	O75792	ADALYPVVSAASIC(UniMod:4)AK;EHVEPVFGFPQFVR;LADLEALK;LQDLDTDYGSGYPNDPK;LSSPVPAVC(UniMod:4)R	5	ADALYPVVSAASIC(UniMod:4)AK;EHVEPVFGFPQFVR;LADLEALK;LQDLDTDYGSGYPNDPK;LSSPVPAVC(UniMod:4)R	5	1	42	55	46	107.169	6422.59	0.901818	57	33.395	TRUE	0.999907	0	6.44745e-05	0.000120546
O75794	O75794	DFVDLSTGEDAHK;DYTQYYDHISK;SVILPLPQNVK;VQEAINSLGGSVFPK;WC(UniMod:4)ELIPGAEFR	5	DFVDLSTGEDAHK;SVILPLPQNVK;VQEAINSLGGSVFPK;WC(UniMod:4)ELIPGAEFR	4	0.8	35	44	40	200.418	4857.66	0.93747	56	39.135	TRUE	0.999068	0	6.44745e-05	0.000120546
O75794	O75794	DFVDLSTGEDAHK;DYTQYYDHISK;SVILPLPQNVK;VQEAINSLGGSVFPK;WC(UniMod:4)ELIPGAEFR	5	DFVDLSTGEDAHK;DYTQYYDHISK;SVILPLPQNVK;VQEAINSLGGSVFPK	4	0.8	46	54	49	78.368	4117.69	0.951147	56	39.135	TRUE	0.999551	0	6.44745e-05	0.000120546
O75821	O75821	DTLGPMQK;EDLNC(UniMod:4)QEEEDPM(UniMod:35)NK;EDLNC(UniMod:4)QEEEDPMNK;EKLPGELEPVQATQNK;ELAEQLGLSTGEK;ETDLQELFR;ETDLQELFRPFGSISR;FGNSEFDPPGPNVATTTVSDDVSMTFITSK;GFAFISFHR;GIPLATGDTSPEPELLPGAPLPPPK;LPGELEPVQATQNK;VTNLSEDTR	12	DTLGPMQK;EDLNC(UniMod:4)QEEEDPM(UniMod:35)NK;EDLNC(UniMod:4)QEEEDPMNK;ELAEQLGLSTGEK;ETDLQELFR;ETDLQELFRPFGSISR;FGNSEFDPPGPNVATTTVSDDVSMTFITSK;GFAFISFHR;GIPLATGDTSPEPELLPGAPLPPPK;LPGELEPVQATQNK;VTNLSEDTR	11	0.916667	30	40	35	337.67	44709.8	0.822381	57	35.611	TRUE	1	0	6.44745e-05	0.000120546
O75821	O75821	DTLGPMQK;EDLNC(UniMod:4)QEEEDPM(UniMod:35)NK;EDLNC(UniMod:4)QEEEDPMNK;EKLPGELEPVQATQNK;ELAEQLGLSTGEK;ETDLQELFR;ETDLQELFRPFGSISR;FGNSEFDPPGPNVATTTVSDDVSMTFITSK;GFAFISFHR;GIPLATGDTSPEPELLPGAPLPPPK;LPGELEPVQATQNK;VTNLSEDTR	12	EDLNC(UniMod:4)QEEEDPM(UniMod:35)NK;EDLNC(UniMod:4)QEEEDPMNK;EKLPGELEPVQATQNK;ELAEQLGLSTGEK;ETDLQELFR;ETDLQELFRPFGSISR;FGNSEFDPPGPNVATTTVSDDVSMTFITSK;GIPLATGDTSPEPELLPGAPLPPPK;LPGELEPVQATQNK	9	0.75	15	27	22	1310.81	47266.9	0.884198	57	35.611	TRUE	0.999996	0	6.44745e-05	0.000120546
O75821	O75821	DTLGPMQK;EDLNC(UniMod:4)QEEEDPM(UniMod:35)NK;EDLNC(UniMod:4)QEEEDPMNK;EKLPGELEPVQATQNK;ELAEQLGLSTGEK;ETDLQELFR;ETDLQELFRPFGSISR;FGNSEFDPPGPNVATTTVSDDVSMTFITSK;GFAFISFHR;GIPLATGDTSPEPELLPGAPLPPPK;LPGELEPVQATQNK;VTNLSEDTR	12	ELAEQLGLSTGEK;ETDLQELFRPFGSISR;GIPLATGDTSPEPELLPGAPLPPPK;LPGELEPVQATQNK	4	0.333333	1	14	11	4130.11	9946.1	0.908277	57	35.611	TRUE	0.927248	0	0.00483559	0.00598319
O75822	O75822	DDFTEFGK;DVC(UniMod:4)ISLEIDDLKK;ETFGVNNAVYGIDAM(UniMod:35)NPSSR;ETFGVNNAVYGIDAMNPSSR;ITNSLTVLC(UniMod:4)SEK;KITNSLTVLC(UniMod:4)SEK;KLQEESDLELAK;LEEPEEPK;LQEESDLELAK;RLEEPEEPK;VLTPEEQLADK	11	DDFTEFGK;DVC(UniMod:4)ISLEIDDLKK;ETFGVNNAVYGIDAM(UniMod:35)NPSSR;ETFGVNNAVYGIDAMNPSSR;ITNSLTVLC(UniMod:4)SEK;KITNSLTVLC(UniMod:4)SEK;KLQEESDLELAK;LEEPEEPK;LQEESDLELAK;VLTPEEQLADK	10	0.909091	30	52	39	222.458	147687	0.940129	59	29.062	TRUE	1	0	6.44745e-05	0.000120546
O75822	O75822	DDFTEFGK;DVC(UniMod:4)ISLEIDDLKK;ETFGVNNAVYGIDAM(UniMod:35)NPSSR;ETFGVNNAVYGIDAMNPSSR;ITNSLTVLC(UniMod:4)SEK;KITNSLTVLC(UniMod:4)SEK;KLQEESDLELAK;LEEPEEPK;LQEESDLELAK;RLEEPEEPK;VLTPEEQLADK	11	KLQEESDLELAK;VLTPEEQLADK	2	0.181818	54	65	60	24.872	3475.98	0.948849	59	29.062	FALSE	0.59152	0	0.0506125	0.0465332
O75828	O75828	AFENC(UniMod:4)SEDLQER;EYGGLNVLVNNAAVAFK;FHQLDIDDLQSIR;GQAAVQQLQAEGLSPR;LGVTVLSR;VVNISSLQC(UniMod:4)LR	6	EYGGLNVLVNNAAVAFK;FHQLDIDDLQSIR;GQAAVQQLQAEGLSPR;LGVTVLSR;VVNISSLQC(UniMod:4)LR	5	0.833333	54	61	57	34.013	86857.4	0.814498	58	30.85	FALSE	0.994958	0	0.000322373	0.000523897
O75843	O75843	DDAVANLTQLIGGAQELHAYSVR;GGLPITQLFR;GYALTALMK;VLAVNILGR;YVALTSLLR	5	DDAVANLTQLIGGAQELHAYSVR;GGLPITQLFR;GYALTALMK;VLAVNILGR;YVALTSLLR	5	1	28	43	36	304.216	6440.5	0.789741	48	87.117	TRUE	0.998046	0	0.000128949	0.000225423
O75844	O75844	DIQEDSGMEPR;HGFNQQTLGFFM(UniMod:35)K;HGFNQQTLGFFMK;NEEVLAVLGHELGHWK;SSHSNAYFYGFFK;TTTHVPPELGQIMDSETFEK	6	DIQEDSGMEPR;HGFNQQTLGFFMK;NEEVLAVLGHELGHWK;TTTHVPPELGQIMDSETFEK	4	0.666667	2	39	19	1792.55	31414.8	0.958735	52	54.813	TRUE	0.99934	0	6.44745e-05	0.000120546
O75874	O75874	ATDFVVPGPGK;DIFQEIYDK;GQETSTNPIASIFAWTR;IIWELIK;ISGGSVVEMQGDEMTR;LIDDMVAQAMK;LVSGWVKPIIIGR;SDYLNTFEFM(UniMod:35)DK;SDYLNTFEFMDK;SEGGFIWAC(UniMod:4)K;SIEDFAHSSFQMALSK;TVEAEAAHGTVTR;VEITYTPSDGTQK;VTYLVHNFEEGGGVAMGMYNQDK	14	ATDFVVPGPGK;DIFQEIYDK;GQETSTNPIASIFAWTR;IIWELIK;ISGGSVVEMQGDEMTR;LIDDMVAQAMK;LVSGWVKPIIIGR;SDYLNTFEFMDK;SEGGFIWAC(UniMod:4)K;SIEDFAHSSFQMALSK;VEITYTPSDGTQK;VTYLVHNFEEGGGVAMGMYNQDK	12	0.857143	46	54	50	70.603	47378.7	0.906451	54	46.659	FALSE	1	0	6.44745e-05	0.000120546
O75879	O75879	AGVGLLEVVLEPDMSC(UniMod:4)GEEAATAVR;ETLPELPSVTR;HYFYADLPAGYQITQQR;SQTLIDLNR	4	AGVGLLEVVLEPDMSC(UniMod:4)GEEAATAVR;ETLPELPSVTR;HYFYADLPAGYQITQQR;SQTLIDLNR	4	1	38	47	43	146.556	2672.22	0.876928	51	61.864	TRUE	0.998136	0	0.000128949	0.000225423
O75884	O75884	IPGFQC(UniMod:4)LAK;NMPDPITAR	2	IPGFQC(UniMod:4)LAK;NMPDPITAR	2	1	55	61	58	30.643	1403.72	0.920246	62	21	FALSE	0.920246	0	0.00522244	0.00637355
O75886	O75886	AIELSLQEQK;ALYDFEAVEDNELTFK;DPQFSLISATIK;LNVIDDDVEEIKK;LVNEAPVYSVYSK;SLYPSSEIQLNNK;VLEALELYNK	7	AIELSLQEQK;ALYDFEAVEDNELTFK;DPQFSLISATIK;LNVIDDDVEEIKK;LVNEAPVYSVYSK;SLYPSSEIQLNNK;VLEALELYNK	7	1	25	38	29	631.481	9835.17	0.865216	52	58.164	TRUE	0.999994	0	6.44745e-05	0.000120546
O75915	O75915	AWDDFFPGSDR;FARPDFR;RTPMGIVLDALEQQEEGINR;TPMGIVLDALEQQEEGINR	4	AWDDFFPGSDR;RTPMGIVLDALEQQEEGINR	2	0.5	2	27	22	1310.81	50827	0.939142	61	21.615	TRUE	0.828312	0	0.0130239	0.0140861
O75934	O75934	EAAAALVEEETRR;EMESNWVSLVSK;IENLELMSQHGC(UniMod:4)NAWK;RYELPAPSSGQK;TIVQLENEIYQIK;VYNENLVHMIEHAQK	6	EAAAALVEEETRR;EMESNWVSLVSK;IENLELMSQHGC(UniMod:4)NAWK;RYELPAPSSGQK;TIVQLENEIYQIK	5	0.833333	2	21	7	6269.12	8406.3	0.910488	60	26.131	TRUE	0.999702	0	6.44745e-05	0.000120546
O75934	O75934	EAAAALVEEETRR;EMESNWVSLVSK;IENLELMSQHGC(UniMod:4)NAWK;RYELPAPSSGQK;TIVQLENEIYQIK;VYNENLVHMIEHAQK	6	EAAAALVEEETRR;EMESNWVSLVSK;RYELPAPSSGQK;TIVQLENEIYQIK	4	0.666667	24	35	29	631.481	2059.62	0.839906	60	26.131	TRUE	0.96819	0	0.00193424	0.00263805
O75935	O75935	ALLEEYNK;KIEDLIK;LAQIHIQQQDQC(UniMod:4)VEITEESK;VQVALGNISSK;WVYGPGGAR;YLDPEYIDR	6	ALLEEYNK;KIEDLIK;LAQIHIQQQDQC(UniMod:4)VEITEESK;VQVALGNISSK;WVYGPGGAR;YLDPEYIDR	6	1	1	29	16	2451.35	22229.1	0.912917	62	21.119	TRUE	0.999995	0	6.44745e-05	0.000120546
O75935	O75935	ALLEEYNK;KIEDLIK;LAQIHIQQQDQC(UniMod:4)VEITEESK;VQVALGNISSK;WVYGPGGAR;YLDPEYIDR	6	ALLEEYNK;VQVALGNISSK;YLDPEYIDR	3	0.5	32	41	37	274.076	2904.99	0.970027	62	21.119	TRUE	0.991543	0	0.000580271	0.000909905
O75937	O75937	ALDVIQAGK;EGKPTIVEEDDPELFK;LLLDQEQK	3	ALDVIQAGK;EGKPTIVEEDDPELFK;LLLDQEQK	3	1	48	55	52	57.306	5150.39	0.941706	58	29.842	FALSE	0.996602	0	0.000257898	0.000437909
O75937	O75937	ALDVIQAGK;EGKPTIVEEDDPELFK;LLLDQEQK	3	ALDVIQAGK;EGKPTIVEEDDPELFK;LLLDQEQK	3	1	39	48	43	146.556	2405.41	0.495993	58	29.842	TRUE	0.745977	0	0.024049	0.0243161
O75947	O75947	AGLVDDFEK;KYPYWPHQPIENL;LAALPENPPAIDWAYYK;NLIPFDQM(UniMod:35)TIEDLNEAFPETK;NLIPFDQMTIEDLNEAFPETK;SC(UniMod:4)AEWVSLSK;SWNETLTSR;TIDWVAFAEIIPQNQK;YPYWPHQPIENL;YTAQVDAEEK	10	AGLVDDFEK;KYPYWPHQPIENL;LAALPENPPAIDWAYYK;SC(UniMod:4)AEWVSLSK;SWNETLTSR	5	0.5	14	32	19	1792.55	88097.3	0.961211	63	18.491	TRUE	0.999756	0	6.44745e-05	0.000120546
O75947	O75947	AGLVDDFEK;KYPYWPHQPIENL;LAALPENPPAIDWAYYK;NLIPFDQM(UniMod:35)TIEDLNEAFPETK;NLIPFDQMTIEDLNEAFPETK;SC(UniMod:4)AEWVSLSK;SWNETLTSR;TIDWVAFAEIIPQNQK;YPYWPHQPIENL;YTAQVDAEEK	10	AGLVDDFEK;LAALPENPPAIDWAYYK;SWNETLTSR;YTAQVDAEEK	4	0.4	32	38	35	337.67	3518.1	0.798161	63	18.491	TRUE	0.733328	0	0.0263056	0.0263669
O75947	O75947	AGLVDDFEK;KYPYWPHQPIENL;LAALPENPPAIDWAYYK;NLIPFDQM(UniMod:35)TIEDLNEAFPETK;NLIPFDQMTIEDLNEAFPETK;SC(UniMod:4)AEWVSLSK;SWNETLTSR;TIDWVAFAEIIPQNQK;YPYWPHQPIENL;YTAQVDAEEK	10	NLIPFDQM(UniMod:35)TIEDLNEAFPETK;NLIPFDQMTIEDLNEAFPETK;YPYWPHQPIENL	3	0.3	2	15	12	3720.92	12628.6	0.985041	63	18.491	TRUE	0.992488	0	0.000515796	0.000818017
O75955	O75955	AAYDIEVNTR;AQQVAVQEQEIAR;HGVPISVTGIAQVK;ISLNTLTLNVK;SPPVMVAGGR;TEAEIAHIALETLEGHQR;VTGEVLDILTR	7	AAYDIEVNTR;AQQVAVQEQEIAR;ISLNTLTLNVK;TEAEIAHIALETLEGHQR;VTGEVLDILTR	5	0.714286	2	9	6	6958.53	2431.58	0.694623	54	47.355	TRUE	0.925179	0	0.00496454	0.00612992
O75955	O75955	AAYDIEVNTR;AQQVAVQEQEIAR;HGVPISVTGIAQVK;ISLNTLTLNVK;SPPVMVAGGR;TEAEIAHIALETLEGHQR;VTGEVLDILTR	7	AAYDIEVNTR;AQQVAVQEQEIAR;HGVPISVTGIAQVK;VTGEVLDILTR	4	0.571429	33	46	41	180.562	2366.24	0.678601	54	47.355	TRUE	0.703735	0	0.0307544	0.0302119
O75962	O75962	APIEDLDLEGQK;AVEVMC(UniMod:4)IVPR;DLADIAAFFR;EGEDLIQQLR;FEFETNMVSLEGLTK;LDQC(UniMod:4)FQLR;LLIQLADGFC(UniMod:4)EK;LQRPLTPGSSDSLTASANYSK;LVESGHYASQQIR;SLQLDIIPASIPGSEVK;STLLDMSSIFHQK;VQDLLEFLHEK	12	APIEDLDLEGQK;AVEVMC(UniMod:4)IVPR;DLADIAAFFR;FEFETNMVSLEGLTK;LDQC(UniMod:4)FQLR;LLIQLADGFC(UniMod:4)EK;LQRPLTPGSSDSLTASANYSK;LVESGHYASQQIR;SLQLDIIPASIPGSEVK	9	0.75	2	21	11	4130.11	7141.2	0.629439	35	346.9	TRUE	0.982144	0	0.00116054	0.00167551
O75964	O75964	IVNSAQTGSFK;LATFWYYAK;TPALVNAAVTYSK;VELVPPTPAEIPR	4	TPALVNAAVTYSK;VELVPPTPAEIPR	2	0.5	34	41	37	274.076	13660.3	0.933356	67	11.428	TRUE	0.813097	0	0.0142489	0.0151855
O76003	O76003	ASVMLFMK;AYSNWPTYPQLYVK;ELEASEELDTIC(UniMod:4)PK;ELPQVSFVK;ENGELLPILR;GELVGGLDIVK;HASSGSFLPSANEHLK;HNIQFSSFDIFSDEEVR;IDRLDGAHAPELTK;LEAEGVPEVSEK;LTHAAPC(UniMod:4)MLFMK;YEISSVPTFLFFK	12	ASVMLFMK;AYSNWPTYPQLYVK;ELEASEELDTIC(UniMod:4)PK;ELPQVSFVK;ENGELLPILR;GELVGGLDIVK;HASSGSFLPSANEHLK;HNIQFSSFDIFSDEEVR;IDRLDGAHAPELTK;LEAEGVPEVSEK;LTHAAPC(UniMod:4)MLFMK;YEISSVPTFLFFK	12	1	46	55	51	63.608	68039	0.92743	56	37.432	FALSE	1	0	6.44745e-05	0.000120546
O76021	O76021	ALPASETPK;ATNESEDEIPQLVPIGK;AVDALLTHC(UniMod:4)K;DDVAPESGDTTVK;EINDC(UniMod:4)IGGTVLNISK;LLSSFDFFLTDAR;LTLPHSIR;RLLPSLIGR;SDSEDIC(UniMod:4)LFTK;TVSQIISLQTLK;VPVSVNLLSK	11	ATNESEDEIPQLVPIGK;AVDALLTHC(UniMod:4)K;DDVAPESGDTTVK;EINDC(UniMod:4)IGGTVLNISK;LLSSFDFFLTDAR;LTLPHSIR;RLLPSLIGR;SDSEDIC(UniMod:4)LFTK;TVSQIISLQTLK;VPVSVNLLSK	10	0.909091	2	21	7	6269.12	25840.1	0.886971	52	54.973	TRUE	1	0	6.44745e-05	0.000120546
O76031	O76031	AQQGIVFLDEVDK;DVGGEGVQQGLLK;IYNNIPANLR;LAFQQKPPPPPK;LLEGTIVNVPEK;LLQDANYNVEK;LPVVVPLHSLDEK;NAVIPQYQALFSMDK;SNILLLGPTGSGK;TLLAQTLAK;TLVQILTEPR;YLGFGTPSNLGK	12	AQQGIVFLDEVDK;DVGGEGVQQGLLK;IYNNIPANLR;LAFQQKPPPPPK;LLEGTIVNVPEK;LLQDANYNVEK;LPVVVPLHSLDEK;NAVIPQYQALFSMDK;SNILLLGPTGSGK;TLLAQTLAK;TLVQILTEPR;YLGFGTPSNLGK	12	1	44	52	47	96.551	8850.79	0.793075	50	69.224	FALSE	1	0	6.44745e-05	0.000120546
O76070	O76070	EDLRPSAPQQEGEASK;ENVVQSVTSVAEK;EQANAVSEAVVSSVNTVATK;KEDLRPSAPQQEGEASK;TVEEAENIAVTSGVVR	5	EDLRPSAPQQEGEASK;ENVVQSVTSVAEK;EQANAVSEAVVSSVNTVATK;TVEEAENIAVTSGVVR	4	0.8	46	55	51	63.608	14220.7	0.968177	66	13.331	TRUE	0.999874	0	6.44745e-05	0.000120546
O76070	O76070	EDLRPSAPQQEGEASK;ENVVQSVTSVAEK;EQANAVSEAVVSSVNTVATK;KEDLRPSAPQQEGEASK;TVEEAENIAVTSGVVR	5	EDLRPSAPQQEGEASK;ENVVQSVTSVAEK;EQANAVSEAVVSSVNTVATK;TVEEAENIAVTSGVVR	4	0.8	38	46	42	162.673	1244.82	0.869561	66	13.331	TRUE	0.991991	0	0.000580271	0.000909905
O76071	O76071	EPGLLASC(UniMod:4)SDDGEVAFWK;HVVWHPSQELLASASYDDTVK;IWGTEGDSWIC(UniMod:4)K;NQDDFEC(UniMod:4)VTTLEGHENEVK;QYLPGNEQGVAC(UniMod:4)SGSDPSWK;SVAWAPSGNLLATC(UniMod:4)SR;YQRPEGL	7	HVVWHPSQELLASASYDDTVK;IWGTEGDSWIC(UniMod:4)K;NQDDFEC(UniMod:4)VTTLEGHENEVK;SVAWAPSGNLLATC(UniMod:4)SR	4	0.571429	15	26	23	1180.94	3382.51	0.764194	56	37.84	TRUE	0.852368	0	0.0110896	0.0123496
O76071	O76071	EPGLLASC(UniMod:4)SDDGEVAFWK;HVVWHPSQELLASASYDDTVK;IWGTEGDSWIC(UniMod:4)K;NQDDFEC(UniMod:4)VTTLEGHENEVK;QYLPGNEQGVAC(UniMod:4)SGSDPSWK;SVAWAPSGNLLATC(UniMod:4)SR;YQRPEGL	7	IWGTEGDSWIC(UniMod:4)K;SVAWAPSGNLLATC(UniMod:4)SR	2	0.285714	3	15	11	4130.11	2106.87	0.913239	56	37.84	TRUE	0.580104	0	0.053256	0.04868
O76075	O76075	AEDPPWFEGLESR;ILFSTWNLDHIIEK;LLADLLHNVSQNIAAETR;TIIPTLVEAIK	4	AEDPPWFEGLESR;ILFSTWNLDHIIEK;LLADLLHNVSQNIAAETR;TIIPTLVEAIK	4	1	40	48	44	132.036	2880.71	0.813226	56	39.11	TRUE	0.993484	0	0.000386847	0.000624603
O76094	O76094	AIELLQEFSDQHPENAAEIK;ALLAMYTNQAEQC(UniMod:4)R;EAISDLQQLWK;GTQGATAGASSELDASK;ISASLQSQSPEHLLPVLIQAAQLC(UniMod:4)R;LTMAQLK;LTNAEGVEFK;QLQAIEFNK;SPAHLSLIR;TEEALQLYNQIIK;TNLSAVVAAQSNWEK;VDVEALENSAGATYIR;VKLTNAEGVEFK;VLANNSLSFEK;VVC(UniMod:4)LIQNGSFK;YDEC(UniMod:4)LAVYR	16	AIELLQEFSDQHPENAAEIK;ALLAMYTNQAEQC(UniMod:4)R;EAISDLQQLWK;GTQGATAGASSELDASK;LTMAQLK;LTNAEGVEFK;QLQAIEFNK;SPAHLSLIR;TEEALQLYNQIIK;TNLSAVVAAQSNWEK;VDVEALENSAGATYIR;VKLTNAEGVEFK;VLANNSLSFEK;VVC(UniMod:4)LIQNGSFK;YDEC(UniMod:4)LAVYR	15	0.9375	27	36	32	461.771	17055.9	0.809651	49	74.606	TRUE	1	0	6.44745e-05	0.000120546
O76094	O76094	AIELLQEFSDQHPENAAEIK;ALLAMYTNQAEQC(UniMod:4)R;EAISDLQQLWK;GTQGATAGASSELDASK;ISASLQSQSPEHLLPVLIQAAQLC(UniMod:4)R;LTMAQLK;LTNAEGVEFK;QLQAIEFNK;SPAHLSLIR;TEEALQLYNQIIK;TNLSAVVAAQSNWEK;VDVEALENSAGATYIR;VKLTNAEGVEFK;VLANNSLSFEK;VVC(UniMod:4)LIQNGSFK;YDEC(UniMod:4)LAVYR	16	ALLAMYTNQAEQC(UniMod:4)R;EAISDLQQLWK;ISASLQSQSPEHLLPVLIQAAQLC(UniMod:4)R;LTNAEGVEFK;SPAHLSLIR;YDEC(UniMod:4)LAVYR	6	0.375	2	10	7	6269.12	3773.6	0.911863	49	74.606	TRUE	0.992489	0	0.000515796	0.000818017
O94760	O94760	ALPESLGQHALR;DENATLDGGDVLFTGR;DYAVSTVPVADGLHLK;GAEILADTFK;LTVPDDIAANC(UniMod:4)IYLNIPNK;VDGLLTC(UniMod:4)C(UniMod:4)SVLINK	6	ALPESLGQHALR;DENATLDGGDVLFTGR;DYAVSTVPVADGLHLK;GAEILADTFK;LTVPDDIAANC(UniMod:4)IYLNIPNK;VDGLLTC(UniMod:4)C(UniMod:4)SVLINK	6	1	52	61	56	37.754	22426.6	0.797359	58	31.122	FALSE	0.999658	0	6.44745e-05	0.000120546
O94776	O94776	AMSTLVPQGGPVLC(UniMod:4)R;DISSSLNSLADSNAR;DITLFHAMDTLQR;DLVAQAPLKPK;GHLSRPEAQSLSPYTTSANR;LNPADAPNPVVFVATK;LPLATIVK;QFESLPATHIR;RPYAPINANAIK;TLLADQGEIR;VGDYVYFENSSSNPYLVR;VWDPDNPLTDR;YQAEIPDR	13	AMSTLVPQGGPVLC(UniMod:4)R;DISSSLNSLADSNAR;DITLFHAMDTLQR;DLVAQAPLKPK;GHLSRPEAQSLSPYTTSANR;LNPADAPNPVVFVATK;LPLATIVK;QFESLPATHIR;RPYAPINANAIK;TLLADQGEIR;VGDYVYFENSSSNPYLVR;VWDPDNPLTDR;YQAEIPDR	13	1	14	38	18	1989.68	72350.3	0.948072	49	75.023	TRUE	1	0	6.44745e-05	0.000120546
O94776	O94776	AMSTLVPQGGPVLC(UniMod:4)R;DISSSLNSLADSNAR;DITLFHAMDTLQR;DLVAQAPLKPK;GHLSRPEAQSLSPYTTSANR;LNPADAPNPVVFVATK;LPLATIVK;QFESLPATHIR;RPYAPINANAIK;TLLADQGEIR;VGDYVYFENSSSNPYLVR;VWDPDNPLTDR;YQAEIPDR	13	DITLFHAMDTLQR;LNPADAPNPVVFVATK;QFESLPATHIR;TLLADQGEIR;YQAEIPDR	5	0.384615	3	14	8	5648.01	14108.6	0.819552	49	75.023	TRUE	0.84379	0	0.0117988	0.0130109
O94804	O94804	AGNVLMTLEGDIR;FFDTELENLER;GLTEPQIQVVC(UniMod:4)R;LSEEAEC(UniMod:4)PNPSTPSK;SDPPTLLTPSK	5	AGNVLMTLEGDIR;FFDTELENLER;GLTEPQIQVVC(UniMod:4)R;SDPPTLLTPSK	4	0.8	34	47	38	246.922	3577.68	0.973458	46	112.135	TRUE	0.999927	0	6.44745e-05	0.000120546
O94808	O94808	ETEDITFSTLVER;GYEFESETDTETIAK;SVHYPGEAVATR;VIFLEDDDIAAVADGK;WATHGVPSAVNSHPQR	5	ETEDITFSTLVER;GYEFESETDTETIAK;VIFLEDDDIAAVADGK;WATHGVPSAVNSHPQR	4	0.8	2	16	12	3720.92	3346.81	0.491097	49	76.931	TRUE	0.674028	0	0.0357834	0.0346135
O94826	O94826	AAAFEQLQK;ATFYLLIGNANAAKPDLDK;C(UniMod:4)AEGYALYAQALTDQQQFGK;C(UniMod:4)IDLEPDNATTYVHK;GFEEVIK;GLLQLQWK;LRPESALAQAQK;NREPLMPSPQFIK;NVDLSTFYQNR;QAYTGNNSSQIQAAMK;QYMEEENYDK;SYFSSFTDDIISQPMLK;YEQAIQC(UniMod:4)YTEAISLC(UniMod:4)PTEK;YGLKPPTL;YMAEALLLR	15	ATFYLLIGNANAAKPDLDK;C(UniMod:4)AEGYALYAQALTDQQQFGK;GFEEVIK;GLLQLQWK;LRPESALAQAQK;NREPLMPSPQFIK;NVDLSTFYQNR;QYMEEENYDK;SYFSSFTDDIISQPMLK;YEQAIQC(UniMod:4)YTEAISLC(UniMod:4)PTEK;YGLKPPTL;YMAEALLLR	12	0.8	12	34	19	1792.55	73363.5	0.76213	50	67.455	TRUE	0.999976	0	6.44745e-05	0.000120546
O94855	O94855	EEQEETSAIR;EILVNQTAHMLAC(UniMod:4)YR;GLYGGSSYVDFLC(UniMod:4)C(UniMod:4)VHK;GQIPPLVTTDC(UniMod:4)MIQDQGNASPR;IGFDAIM(UniMod:35)R;IGFDAIMR;IHNLGLNC(UniMod:4)SSQLADLYK;ILFQPQTNVYDSLAK;KLDPDSIPSPIQVIENDR;LFIFHSSLPTAEAPGK;LIC(UniMod:4)EELK;LSEDSGALIQC(UniMod:4)AVLYTTISGQR;M(UniMod:35)IMGIIQQK;NC(UniMod:4)ASPSAASQLILPDSMK;NC(UniMod:4)VLLSRPEISTDER;SC(UniMod:4)ETDALINFFAK;VGFITYNK;VLHFFNVK;VLPVYMNC(UniM…	19	EILVNQTAHMLAC(UniMod:4)YR;GLYGGSSYVDFLC(UniMod:4)C(UniMod:4)VHK;GQIPPLVTTDC(UniMod:4)MIQDQGNASPR;IGFDAIM(UniMod:35)R;IGFDAIMR;IHNLGLNC(UniMod:4)SSQLADLYK;ILFQPQTNVYDSLAK;KLDPDSIPSPIQVIENDR;LFIFHSSLPTAEAPGK;LIC(UniMod:4)EELK;LSEDSGALIQC(UniMod:4)AVLYTTISGQR;M(UniMod:35)IMGIIQQK;NC(UniMod:4)ASPSAASQLILPDSMK;NC(UniMod:4)VLLSRPEISTDER;SC(UniMod:4)ETDALINFFAK;VGFITYNK;VLHFFNVK;VLPVYMNC(UniMod:4)LLK	18	0.947368	34	51	38	246.922	54253.1	0.938562	46	113.01	TRUE	1	0	6.44745e-05	0.000120546
O94874	O94874	AVFVPDIYSR;EYITPAQISK;FFADDTQAALTK;FINDC(UniMod:4)TELFR;GVIFTEAFVAR;IISGHIDLDNR;LGIPDAVSYIK;NNPVHLITEEDLK;TYDLPGNFLTQALTQR	9	AVFVPDIYSR;FINDC(UniMod:4)TELFR;GVIFTEAFVAR;LGIPDAVSYIK	4	0.444444	20	28	23	1180.94	7864.9	0.865025	48	89.595	TRUE	0.918541	0	0.00548034	0.0066711
O94874	O94874	AVFVPDIYSR;EYITPAQISK;FFADDTQAALTK;FINDC(UniMod:4)TELFR;GVIFTEAFVAR;IISGHIDLDNR;LGIPDAVSYIK;NNPVHLITEEDLK;TYDLPGNFLTQALTQR	9	EYITPAQISK;GVIFTEAFVAR;TYDLPGNFLTQALTQR	3	0.333333	27	40	30	568.917	2199.99	0.856473	48	89.595	TRUE	0.677707	0	0.0352031	0.0341289
O94888	O94888	ADGVVEGIDVNGPK;ASLQETHFDSTQTK;DFQTETIR;DVWSNEAVK;EHFIFWQVYHDSEEGQR;EQITLPEQAK;FELLTNFPR;GLIQQFTTITGASESVGK;QEILVEPEPLFGAPK;REQITLPEQAK	10	ADGVVEGIDVNGPK;ASLQETHFDSTQTK;DFQTETIR;EHFIFWQVYHDSEEGQR;EQITLPEQAK;FELLTNFPR;GLIQQFTTITGASESVGK;QEILVEPEPLFGAPK;REQITLPEQAK	9	0.9	33	50	42	162.673	17622.4	0.890646	52	54.862	TRUE	1	0	6.44745e-05	0.000120546
O94905	O94905	ADAEC(UniMod:4)YTAMK;DIPNMFMDSAGSVSK;ISEIEDAAFLAR;KISEIEDAAFLAR;LALQQDLTSMAPGLVIQAVR;LSFGLEDEPLETATK;LTPEYLQLMK;NYELMESEK;SVQTTLQTDEVK;VAQVAEITYGQK;VTKPNIPEAIR	11	ADAEC(UniMod:4)YTAMK;DIPNMFMDSAGSVSK;LALQQDLTSMAPGLVIQAVR;LSFGLEDEPLETATK;LTPEYLQLMK;NYELMESEK;VTKPNIPEAIR	7	0.636364	2	18	7	6269.12	16904	0.712653	56	37.84	TRUE	0.961323	0	0.00245003	0.00327732
O94906	O94906	AAELETDIR;AAQDLC(UniMod:4)EEALR;AAVELEEPEDAR;AEVLWLMGAK;AGSVATC(UniMod:4)QAVMR;AVIGIGIEEEDRK;EQWIQDAEEC(UniMod:4)DR;ETNPHHPPAWIASAR;FELQHGTEEQQEEVR;HGELWC(UniMod:4)AVSK;HIWITAAK;IQQQFSDLK;LAEVTEEEWLSIPEVGDAR;LESENDEYER;LEWVQDNIR;LSQVSDSVSGQTVVDPK;LTPVPDSFFAK;NPGLWLESVR;SEDVWLEAAR;WLAGDVPAAR	20	AAQDLC(UniMod:4)EEALR;AAVELEEPEDAR;AEVLWLMGAK;EQWIQDAEEC(UniMod:4)DR;ETNPHHPPAWIASAR;FELQHGTEEQQEEVR;HGELWC(UniMod:4)AVSK;HIWITAAK;IQQQFSDLK;LAEVTEEEWLSIPEVGDAR;LEWVQDNIR;LTPVPDSFFAK;NPGLWLESVR;SEDVWLEAAR;WLAGDVPAAR	15	0.75	15	33	19	1792.55	33069	0.784075	46	106.925	TRUE	0.999998	0	6.44745e-05	0.000120546
O94906	O94906	AAELETDIR;AAQDLC(UniMod:4)EEALR;AAVELEEPEDAR;AEVLWLMGAK;AGSVATC(UniMod:4)QAVMR;AVIGIGIEEEDRK;EQWIQDAEEC(UniMod:4)DR;ETNPHHPPAWIASAR;FELQHGTEEQQEEVR;HGELWC(UniMod:4)AVSK;HIWITAAK;IQQQFSDLK;LAEVTEEEWLSIPEVGDAR;LESENDEYER;LEWVQDNIR;LSQVSDSVSGQTVVDPK;LTPVPDSFFAK;NPGLWLESVR;SEDVWLEAAR;WLAGDVPAAR	20	AAELETDIR;AAQDLC(UniMod:4)EEALR;AAVELEEPEDAR;AEVLWLMGAK;EQWIQDAEEC(UniMod:4)DR;HGELWC(UniMod:4)AVSK;LAEVTEEEWLSIPEVGDAR;LESENDEYER;LEWVQDNIR;LTPVPDSFFAK;NPGLWLESVR;WLAGDVPAAR	12	0.6	2	16	12	3720.92	34619.3	0.698946	46	106.925	TRUE	0.989157	0	0.000773694	0.00118533
O94915	O94915	AIANVFQNR;DC(UniMod:4)SNWINVVC(UniMod:4)R;ELIEELHPIIK;FGEITNEAVSFLGDSLQR;LMNVLSLC(UniMod:4)GPESGLPK;LQLLSPQVDINSPINAK;QPLTATTLSDVLSR;SAEQLTTFLK;SASLVVPSDIPK;VFLVIADSLQQK	10	AIANVFQNR;DC(UniMod:4)SNWINVVC(UniMod:4)R;ELIEELHPIIK;FGEITNEAVSFLGDSLQR;LMNVLSLC(UniMod:4)GPESGLPK;LQLLSPQVDINSPINAK;QPLTATTLSDVLSR;SAEQLTTFLK;SASLVVPSDIPK;VFLVIADSLQQK	10	1	2	17	11	4130.11	11164.2	0.867105	35	339.598	TRUE	1	0	6.44745e-05	0.000120546
O94915	O94915	AIANVFQNR;DC(UniMod:4)SNWINVVC(UniMod:4)R;ELIEELHPIIK;FGEITNEAVSFLGDSLQR;LMNVLSLC(UniMod:4)GPESGLPK;LQLLSPQVDINSPINAK;QPLTATTLSDVLSR;SAEQLTTFLK;SASLVVPSDIPK;VFLVIADSLQQK	10	DC(UniMod:4)SNWINVVC(UniMod:4)R;LQLLSPQVDINSPINAK;SASLVVPSDIPK;VFLVIADSLQQK	4	0.4	2	17	12	3720.92	4307.87	0.946579	35	339.598	TRUE	0.989962	0	0.00070922	0.00109292
O94919	O94919	DSDIIEDVMVK;ILEVVNQIQDEER;QALNTDYLDSDYQR	3	DSDIIEDVMVK;ILEVVNQIQDEER	2	0.666667	9	32	12	3720.92	4509.59	0.888487	52	55.017	TRUE	0.789409	0	0.0178594	0.0186926
O94919	O94919	DSDIIEDVMVK;ILEVVNQIQDEER;QALNTDYLDSDYQR	3	DSDIIEDVMVK;ILEVVNQIQDEER	2	0.666667	2	9	6	6958.53	1874.04	0.984632	52	55.017	TRUE	0.969501	0	0.00186976	0.00257011
O94925	O94925	C(UniMod:4)VQSNIVLLTQAFR;DGPGETDAFGNSEGK;ESGDRNFAIGYYLK;FALSAMDMEQR;FDYVM(UniMod:35)QFLNK;FDYVMQFLNK;FSPDLWGVSVC(UniMod:4)TVDGQR;GIHFC(UniMod:4)HDLVSLC(UniMod:4)NFHNYDNLR;GSTHPQPGVSPPAAPAAPGPK;LFLNEDDKPHNPM(UniMod:35)VNAGAIVVTSLIK;LFLNEDDKPHNPMVNAGAIVVTSLIK;LTLQTTSDGVM(UniMod:35)LDK;LTLQTTSDGVMLDK;M(UniMod:35)AGNEYVGFSNATFQSER;MAGNEYVGFSNATFQSER;NFAIGYYLK;TALHVAAAEGHVEVVK;VADYIPQLAK;YAIAVNDLGTEYV…	19	C(UniMod:4)VQSNIVLLTQAFR;DGPGETDAFGNSEGK;ESGDRNFAIGYYLK;FALSAMDMEQR;FDYVM(UniMod:35)QFLNK;FDYVMQFLNK;FSPDLWGVSVC(UniMod:4)TVDGQR;GIHFC(UniMod:4)HDLVSLC(UniMod:4)NFHNYDNLR;GSTHPQPGVSPPAAPAAPGPK;LFLNEDDKPHNPM(UniMod:35)VNAGAIVVTSLIK;LFLNEDDKPHNPMVNAGAIVVTSLIK;LTLQTTSDGVM(UniMod:35)LDK;LTLQTTSDGVMLDK;M(UniMod:35)AGNEYVGFSNATFQSER;MAGNEYVGFSNATFQSER;NFAIGYYLK;VADYIPQLAK;YAIAVNDLGTEYVHR	18	0.947368	40	48	44	132.036	258962	0.962636	50	73.461	FALSE	1	0	6.44745e-05	0.000120546
O94925	O94925	C(UniMod:4)VQSNIVLLTQAFR;DGPGETDAFGNSEGK;ESGDRNFAIGYYLK;FALSAMDMEQR;FDYVM(UniMod:35)QFLNK;FDYVMQFLNK;FSPDLWGVSVC(UniMod:4)TVDGQR;GIHFC(UniMod:4)HDLVSLC(UniMod:4)NFHNYDNLR;GSTHPQPGVSPPAAPAAPGPK;LFLNEDDKPHNPM(UniMod:35)VNAGAIVVTSLIK;LFLNEDDKPHNPMVNAGAIVVTSLIK;LTLQTTSDGVM(UniMod:35)LDK;LTLQTTSDGVMLDK;M(UniMod:35)AGNEYVGFSNATFQSER;MAGNEYVGFSNATFQSER;NFAIGYYLK;TALHVAAAEGHVEVVK;VADYIPQLAK;YAIAVNDLGTEYV…	19	C(UniMod:4)VQSNIVLLTQAFR;DGPGETDAFGNSEGK;FDYVMQFLNK;FSPDLWGVSVC(UniMod:4)TVDGQR;GSTHPQPGVSPPAAPAAPGPK;LTLQTTSDGVMLDK;NFAIGYYLK;VADYIPQLAK;YAIAVNDLGTEYVHR	9	0.473684	28	35	32	461.771	6208.78	0.858393	50	73.461	TRUE	0.998134	0	0.000128949	0.000225423
O94966	O94966	ELEC(UniMod:4)AEDPGSAGEAAR;ENSTASEVLDSLSQSVHVKPENLR;GLC(UniMod:4)RPENIGYPFLVSVPASR;INDLVEFPVR;LAQLLEGYAR;LFDDSTVTTVDESQVVTR;LQEFVLVASK;NDSFIVDLFQGQYK;SEDTGLDSVATR;VGVGPLQLEDVDAAFTDTDC(UniMod:4)VVR;VVVLEVQQRPQVPSVPISK;YAYVLFYR	12	ELEC(UniMod:4)AEDPGSAGEAAR;ENSTASEVLDSLSQSVHVKPENLR;GLC(UniMod:4)RPENIGYPFLVSVPASR;INDLVEFPVR;LAQLLEGYAR;LFDDSTVTTVDESQVVTR;NDSFIVDLFQGQYK;SEDTGLDSVATR;VVVLEVQQRPQVPSVPISK	9	0.75	35	44	39	222.458	7021.77	0.795928	43	145.651	FALSE	0.999727	0	6.44745e-05	0.000120546
O94966	O94966	ELEC(UniMod:4)AEDPGSAGEAAR;ENSTASEVLDSLSQSVHVKPENLR;GLC(UniMod:4)RPENIGYPFLVSVPASR;INDLVEFPVR;LAQLLEGYAR;LFDDSTVTTVDESQVVTR;LQEFVLVASK;NDSFIVDLFQGQYK;SEDTGLDSVATR;VGVGPLQLEDVDAAFTDTDC(UniMod:4)VVR;VVVLEVQQRPQVPSVPISK;YAYVLFYR	12	ELEC(UniMod:4)AEDPGSAGEAAR;INDLVEFPVR;LAQLLEGYAR;NDSFIVDLFQGQYK;SEDTGLDSVATR;VGVGPLQLEDVDAAFTDTDC(UniMod:4)VVR;VVVLEVQQRPQVPSVPISK	7	0.583333	26	36	33	416.021	4539.97	0.786057	43	145.651	TRUE	0.983734	0	0.00109607	0.00160445
O94973	O94973	AVDLLYAMC(UniMod:4)DR;EMAEAFAGEIPK;FVNLFPEVKPTIQDVLR;LEPNLQAQMYR;LLQC(UniMod:4)YPPPDPAVR;LTEC(UniMod:4)LETILNK;NPTFMGLALHC(UniMod:4)IASVGSR;QLSNPQQEVQNIFK;THIETVINALK;TTQIGC(UniMod:4)LLR;TVFEALQAPAC(UniMod:4)HENLVK;VLVAGDTMDSVK;YGGTFQNVSVQLPITLNK	13	AVDLLYAMC(UniMod:4)DR;EMAEAFAGEIPK;FVNLFPEVKPTIQDVLR;LEPNLQAQMYR;LLQC(UniMod:4)YPPPDPAVR;LTEC(UniMod:4)LETILNK;NPTFMGLALHC(UniMod:4)IASVGSR;QLSNPQQEVQNIFK;THIETVINALK;TTQIGC(UniMod:4)LLR;TVFEALQAPAC(UniMod:4)HENLVK;VLVAGDTMDSVK;YGGTFQNVSVQLPITLNK	13	1	32	43	38	246.922	11497.7	0.89483	46	103.96	TRUE	1	0	6.44745e-05	0.000120546
O94973	O94973	AVDLLYAMC(UniMod:4)DR;EMAEAFAGEIPK;FVNLFPEVKPTIQDVLR;LEPNLQAQMYR;LLQC(UniMod:4)YPPPDPAVR;LTEC(UniMod:4)LETILNK;NPTFMGLALHC(UniMod:4)IASVGSR;QLSNPQQEVQNIFK;THIETVINALK;TTQIGC(UniMod:4)LLR;TVFEALQAPAC(UniMod:4)HENLVK;VLVAGDTMDSVK;YGGTFQNVSVQLPITLNK	13	AVDLLYAMC(UniMod:4)DR;TVFEALQAPAC(UniMod:4)HENLVK	2	0.153846	3	10	7	6269.12	461.756	0.95898	46	103.96	TRUE	0.60494	0	0.0490006	0.0453951
O94979	O94979	AQDGSHPLSLQDLIEK;ATVWDLR;AVQLTQAM(UniMod:35)DTSTVGVLLAAK;AVQLTQAMDTSTVGVLLAAK;C(UniMod:4)LSSATDPQTK;DSDQVAQSDGEESPAAEEQLLGEHIK;EIVESC(UniMod:4)DLK;EQTLSPTITSGLHNIAR;GDVSGVLIAGGENGNIILYDPSK;IDASQTEFEK;ISVYSIM(UniMod:35)GGSTDGLR;ISVYSIMGGSTDGLR;KIDASQTEFEK;KPIPDEHLILK;LIWGPYK;LVTFENVR;M(UniMod:35)PSHQGAEQQQQQHHVFISQVVTEK;MPSHQGAEQQQQQHHVFISQVVTEK;NPAVLSAASFDGR;QVQHILASASPSGR;SDQLQQAVQSQGFINYC(UniMo…	27	AQDGSHPLSLQDLIEK;ATVWDLR;AVQLTQAMDTSTVGVLLAAK;DSDQVAQSDGEESPAAEEQLLGEHIK;EIVESC(UniMod:4)DLK;EQTLSPTITSGLHNIAR;GDVSGVLIAGGENGNIILYDPSK;IDASQTEFEK;ISVYSIM(UniMod:35)GGSTDGLR;ISVYSIMGGSTDGLR;KIDASQTEFEK;KPIPDEHLILK;LIWGPYK;LVTFENVR;M(UniMod:35)PSHQGAEQQQQQHHVFISQVVTEK;MPSHQGAEQQQQQHHVFISQVVTEK;NPAVLSAASFDGR;QVQHILASASPSGR;SDQLQQAVQSQGFINYC(UniMod:4)QK;TGPQNGWNDPPALNR;TQPPEDISC(UniMod:4)IAWNR;TTFEDL…	25	0.925926	22	34	27	778.005	164810	0.927319	44	133.015	TRUE	1	0	6.44745e-05	0.000120546
O94992	O94992	AENLQLLTENELHR;AFPQLGGRPGPEGEGSLESQPPPLQTQAC(UniMod:4)PESSC(UniMod:4)LR;ELELELDR;GQPVAPYNTTQFLM(UniMod:35)DDHDQEEPDLK;GQPVAPYNTTQFLMDDHDQEEPDLK;LGAPAAGGEEEWGQQQR;LRAENLQLLTENELHR;VRELELELDR;YHTESLQNMSK	9	AENLQLLTENELHR;AFPQLGGRPGPEGEGSLESQPPPLQTQAC(UniMod:4)PESSC(UniMod:4)LR;ELELELDR;GQPVAPYNTTQFLM(UniMod:35)DDHDQEEPDLK;GQPVAPYNTTQFLMDDHDQEEPDLK;LGAPAAGGEEEWGQQQR;LRAENLQLLTENELHR;VRELELELDR;YHTESLQNMSK	9	1	30	48	37	274.076	20448.2	0.844501	55	40.623	TRUE	1	0	6.44745e-05	0.000120546
O95070	O95070	TAALGPDSM(UniMod:35)GGPVPR;TAALGPDSMGGPVPR;YFFAVDTAYVAK	3	TAALGPDSMGGPVPR;YFFAVDTAYVAK	2	0.666667	14	33	19	1792.55	8294.89	0.94444	58	32.011	TRUE	0.891968	0	0.00799484	0.00932666
O95071	O95071	AASTAPSSTSTPAASSAGLIYIDPSNLR;AAVIIMAVEK;ATFLGLTNEK;AYPAAITILETAQK;IGFSVQPDR;IGHLLPEEQVYLNQQSGTIR;LEHTAQTYSELQGER;LLC(UniMod:4)DSVVLQPYLR;LLTATNLVTLPNSR;LSLELFGR;LTYQDAVNLQNYVEEK;MLVVAEQPLHAMR;NSLEDLTAEDFR;NVAIFTAGQESPIILR;QC(UniMod:4)VVGPNHAAFLLEDGR;SGTISTSAAAAAAALEASNASSYLTSASSLAR;TSDSPWFLSGSETLGR;VATWVDETLSSVASK;VDEAMELIIAHGR;VLLLPLER;VQAMQPAFASK;WLDGASFDNER;YC(UniMod:4)IFDLATGK	23	AASTAPSSTSTPAASSAGLIYIDPSNLR;AYPAAITILETAQK;IGHLLPEEQVYLNQQSGTIR;LEHTAQTYSELQGER;LLC(UniMod:4)DSVVLQPYLR;LLTATNLVTLPNSR;LSLELFGR;LTYQDAVNLQNYVEEK;MLVVAEQPLHAMR;NSLEDLTAEDFR;NVAIFTAGQESPIILR;QC(UniMod:4)VVGPNHAAFLLEDGR;SGTISTSAAAAAAALEASNASSYLTSASSLAR;TSDSPWFLSGSETLGR;VATWVDETLSSVASK;VDEAMELIIAHGR;VLLLPLER;VQAMQPAFASK;WLDGASFDNER	19	0.826087	2	15	11	4130.11	13844.9	0.706828	36	309.352	TRUE	0.999999	0	6.44745e-05	0.000120546
O95081	O95081	GSASTPVQGSIPEGK;IWLGLFDAR;SISMTTFTEPEVVFLQSR;WYVPPDQVK	4	GSASTPVQGSIPEGK;IWLGLFDAR;SISMTTFTEPEVVFLQSR;WYVPPDQVK	4	1	39	46	43	146.556	3078.66	0.871271	54	48.963	TRUE	0.997867	0	0.000128949	0.000225423
O95155	O95155	AC(UniMod:4)ADAGLLDESFLR;DENPFASLTATSQPIAAAAR;DVIFLSSLSAQFK;EAALSYMAAVVNANMK;EC(UniMod:4)SLDSDYFK;ELFEEVISK;ENPPGPPIAASAPGPSQSLGLNVHNMTPATSPIGASGVAHR;FFEMIENHPLSTK;FYTDVEHTGATSEFYDK;HLLNSPTDPFNR;IKLETVDPTYIFHPR;ILDPAYPDITLPLNSDVPK;ILHSILLNGETR;ITLPNDETR;LAAMLNFNLQQLC(UniMod:4)GPK;LAGGQTSQPTTPLTSPQR;LETVDPTYIFHPR;LPSGTIMDR;LVEVMFMTNPAVQPR;M(UniMod:35)C(UniMod:4)SQPAVSQLLSNIR;MC(UniMod:4)SQPAVSQLLS…	35	AC(UniMod:4)ADAGLLDESFLR;DENPFASLTATSQPIAAAAR;DVIFLSSLSAQFK;EAALSYMAAVVNANMK;EC(UniMod:4)SLDSDYFK;ELFEEVISK;ENPPGPPIAASAPGPSQSLGLNVHNMTPATSPIGASGVAHR;FFEMIENHPLSTK;FYTDVEHTGATSEFYDK;HLLNSPTDPFNR;IKLETVDPTYIFHPR;ILDPAYPDITLPLNSDVPK;ILHSILLNGETR;ITLPNDETR;LAAMLNFNLQQLC(UniMod:4)GPK;LAGGQTSQPTTPLTSPQR;LETVDPTYIFHPR;LPSGTIMDR;LVEVMFMTNPAVQPR;M(UniMod:35)C(UniMod:4)SQPAVSQLLSNIR;MC(UniMod:4)SQPAVSQLLS…	34	0.971429	33	46	37	274.076	65520.5	0.865222	43	146.185	FALSE	1	0	6.44745e-05	0.000120546
O95163	O95163	AFEDTLQLMER;ALSAFLTC(UniMod:4)GNWK;ALVLAQIR;DFEPILEQQIHQDDFGESK;DIQGPGNPQC(UniMod:4)FSLR;EYLPFLNTLK;FITVGWGR;GDGQFFAVSVVC(UniMod:4)PETGAR;INLNLIYDHNPK;IQFENNEDQDVNPLK;IVTVVPQDTK;LDIIETNVKPSILEAQK;LGAVGGSGFK;NEVSLVAEGFLPEDGSGR;NSGGFPVR;NYMAFLDSQTATFSR;SNDLAVLDASNQISVYK;SVGDNSSDLSNVAVIDGNR;SVVLQLADGQIFK;TEQGTVLIGSEHGLIEVDPVSR;TLQAGLSSNHVSHGEVLR;TMYPAPVTSSVYLSR;TSVPVLDAELFIPPK;TTPELEIVLQK;VFLGNVETFI…	27	AFEDTLQLMER;ALVLAQIR;DFEPILEQQIHQDDFGESK;EYLPFLNTLK;FITVGWGR;GDGQFFAVSVVC(UniMod:4)PETGAR;INLNLIYDHNPK;IQFENNEDQDVNPLK;IVTVVPQDTK;LDIIETNVKPSILEAQK;NSGGFPVR;SNDLAVLDASNQISVYK;SVGDNSSDLSNVAVIDGNR;SVVLQLADGQIFK;TEQGTVLIGSEHGLIEVDPVSR;TMYPAPVTSSVYLSR;TSVPVLDAELFIPPK;TTPELEIVLQK;VFLGNVETFIK;VHELQGNAPSDPDAVSAEEALK;YC(UniMod:4)LSILTSHVK	21	0.777778	34	48	37	274.076	23081	0.899718	43	150.254	FALSE	1	0	6.44745e-05	0.000120546
O95163	O95163	AFEDTLQLMER;ALSAFLTC(UniMod:4)GNWK;ALVLAQIR;DFEPILEQQIHQDDFGESK;DIQGPGNPQC(UniMod:4)FSLR;EYLPFLNTLK;FITVGWGR;GDGQFFAVSVVC(UniMod:4)PETGAR;INLNLIYDHNPK;IQFENNEDQDVNPLK;IVTVVPQDTK;LDIIETNVKPSILEAQK;LGAVGGSGFK;NEVSLVAEGFLPEDGSGR;NSGGFPVR;NYMAFLDSQTATFSR;SNDLAVLDASNQISVYK;SVGDNSSDLSNVAVIDGNR;SVVLQLADGQIFK;TEQGTVLIGSEHGLIEVDPVSR;TLQAGLSSNHVSHGEVLR;TMYPAPVTSSVYLSR;TSVPVLDAELFIPPK;TTPELEIVLQK;VFLGNVETFI…	27	AFEDTLQLMER;ALSAFLTC(UniMod:4)GNWK;ALVLAQIR;DFEPILEQQIHQDDFGESK;DIQGPGNPQC(UniMod:4)FSLR;EYLPFLNTLK;FITVGWGR;GDGQFFAVSVVC(UniMod:4)PETGAR;INLNLIYDHNPK;IQFENNEDQDVNPLK;IVTVVPQDTK;NEVSLVAEGFLPEDGSGR;SNDLAVLDASNQISVYK;SVVLQLADGQIFK;TMYPAPVTSSVYLSR;TSVPVLDAELFIPPK;TTPELEIVLQK;VFLGNVETFIK;VHELQGNAPSDPDAVSAEEALK;YC(UniMod:4)LSILTSHVK	20	0.740741	26	34	31	512.552	31522.8	0.809384	43	150.254	TRUE	1	0	6.44745e-05	0.000120546
O95163	O95163	AFEDTLQLMER;ALSAFLTC(UniMod:4)GNWK;ALVLAQIR;DFEPILEQQIHQDDFGESK;DIQGPGNPQC(UniMod:4)FSLR;EYLPFLNTLK;FITVGWGR;GDGQFFAVSVVC(UniMod:4)PETGAR;INLNLIYDHNPK;IQFENNEDQDVNPLK;IVTVVPQDTK;LDIIETNVKPSILEAQK;LGAVGGSGFK;NEVSLVAEGFLPEDGSGR;NSGGFPVR;NYMAFLDSQTATFSR;SNDLAVLDASNQISVYK;SVGDNSSDLSNVAVIDGNR;SVVLQLADGQIFK;TEQGTVLIGSEHGLIEVDPVSR;TLQAGLSSNHVSHGEVLR;TMYPAPVTSSVYLSR;TSVPVLDAELFIPPK;TTPELEIVLQK;VFLGNVETFI…	27	ALVLAQIR;FITVGWGR;INLNLIYDHNPK;IVTVVPQDTK;LDIIETNVKPSILEAQK;SNDLAVLDASNQISVYK;TTPELEIVLQK	7	0.259259	22	34	30	568.917	14944.4	0.842254	43	150.254	TRUE	0.782387	0	0.0188266	0.0195879
O95163	O95163	AFEDTLQLMER;ALSAFLTC(UniMod:4)GNWK;ALVLAQIR;DFEPILEQQIHQDDFGESK;DIQGPGNPQC(UniMod:4)FSLR;EYLPFLNTLK;FITVGWGR;GDGQFFAVSVVC(UniMod:4)PETGAR;INLNLIYDHNPK;IQFENNEDQDVNPLK;IVTVVPQDTK;LDIIETNVKPSILEAQK;LGAVGGSGFK;NEVSLVAEGFLPEDGSGR;NSGGFPVR;NYMAFLDSQTATFSR;SNDLAVLDASNQISVYK;SVGDNSSDLSNVAVIDGNR;SVVLQLADGQIFK;TEQGTVLIGSEHGLIEVDPVSR;TLQAGLSSNHVSHGEVLR;TMYPAPVTSSVYLSR;TSVPVLDAELFIPPK;TTPELEIVLQK;VFLGNVETFI…	27	ALSAFLTC(UniMod:4)GNWK;EYLPFLNTLK;FITVGWGR;TMYPAPVTSSVYLSR;VFLGNVETFIK;VHELQGNAPSDPDAVSAEEALK	6	0.222222	3	15	12	3720.92	4813.18	0.892066	43	150.254	TRUE	0.857773	0	0.0107672	0.0120701
O95168	O95168	GLIENPALLR;TLPETLDPAEYNISPETR	2	GLIENPALLR;TLPETLDPAEYNISPETR	2	1	2	33	12	3720.92	9713.18	0.950381	65	15.209	TRUE	0.950381	0	0.00296583	0.00385403
O95197	O95197	HIDDSSPEDLIAAFTETR;TPVC(UniMod:4)SIDGSTPITK;TQIDHYVGIAR	3	HIDDSSPEDLIAAFTETR;TQIDHYVGIAR	2	0.666667	20	34	23	1180.94	33873.3	0.955274	46	112.611	TRUE	0.912548	0	0.00599613	0.0072394
O95208	O95208	ENIFAIQTLK;NIVNNYSEAEIK	2	ENIFAIQTLK;NIVNNYSEAEIK	2	1	34	48	38	246.922	2989.51	0.984267	50	68.482	TRUE	0.984267	0	0.00109607	0.00160445
O95218	O95218	AVGPASILK;ENVEYIER;GLFSANDWQC(UniMod:4)K;LEERTGYGGGFNER;TC(UniMod:4)SNVNWAR;TGYGGGFNER;VSDGDWIC(UniMod:4)PDKK;YKLDEDEDEDDADLSK	8	AVGPASILK;ENVEYIER;GLFSANDWQC(UniMod:4)K;LEERTGYGGGFNER;TGYGGGFNER;VSDGDWIC(UniMod:4)PDKK;YKLDEDEDEDDADLSK	7	0.875	31	47	39	222.458	31716.8	0.851919	56	37.404	TRUE	0.999936	0	6.44745e-05	0.000120546
O95219	O95219	ETVNETGFQLK;EYLFYAEALR;HYSDELQSVISHLLR;IGLENFLLR;LFGQETPEQR;LSADNMDPDFVER;NAWADIER;QQC(UniMod:4)EELVTGTVR;VFSEWSAIEK;VLEEQINEGEQQLK	10	EYLFYAEALR;HYSDELQSVISHLLR;LSADNMDPDFVER;NAWADIER;VFSEWSAIEK;VLEEQINEGEQQLK	6	0.6	25	33	28	700.925	3149.75	0.818827	53	51.909	TRUE	0.98715	0	0.000902643	0.00135525
O95232	O95232	STTSTIESFAAQEK;YLQSLLAEVER	2	STTSTIESFAAQEK;YLQSLLAEVER	2	1	2	21	8	5648.01	1949.15	0.811988	53	51.466	TRUE	0.811987	0	0.0144423	0.0153778
O95232	O95232	STTSTIESFAAQEK;YLQSLLAEVER	2	STTSTIESFAAQEK;YLQSLLAEVER	2	1	38	47	43	146.556	6232.86	0.993152	53	51.466	TRUE	0.993152	0	0.000451322	0.000721566
O95235	O95235	ELLEEMYEEK;ESLTSFYQEEIQER;IEELEALLQEAR;IENVETLVLQAPK;ILHLQGEGDIVPK;ISELSLC(UniMod:4)DLAGSER;LAASASTQQLQEVK;LGESLQSAER;NLLSDC(UniMod:4)SVVSTSLEDK;QQSVAHQQSGSELALR;VFQGFFTGR;VRPLLPSELER;WAQPDTAPLPVPANIR	13	ELLEEMYEEK;ESLTSFYQEEIQER;IEELEALLQEAR;IENVETLVLQAPK;ILHLQGEGDIVPK;ISELSLC(UniMod:4)DLAGSER;NLLSDC(UniMod:4)SVVSTSLEDK;VFQGFFTGR;VRPLLPSELER;WAQPDTAPLPVPANIR	10	0.769231	32	42	37	274.076	4568.29	0.835169	47	100.278	TRUE	0.999988	0	6.44745e-05	0.000120546
O95239	O95239	ELELEVINLQK;EQQLLSTLK;EVC(UniMod:4)EQNQQLLR;FLEQSM(UniMod:35)DIEDLK;FLEQSMDIEDLK;GLLC(UniMod:4)LGNVISALGDDK;GLLC(UniMod:4)LGNVISALGDDKK;GLSEAAGQTAQMLER;GQVSESEDSITK;GYNATVLAYGQTGSGK;ILAQDVAQLK;KTPPAPSPFDLPELK;LHLVDLAGSER;LLDAESEDRPK;LQELEGQIADLK;LVETLEDQELK;NKPIVNIDPQTAELNHLK;QIESLETEMEFR;RLQELEGQIADLK;SAQIADLQQK;SDC(UniMod:4)GVDC(UniMod:4)C(UniMod:4)C(UniMod:4)DPTK;SDFEFTLK;SSDAFTTQHALR;TFSLTEVR…	32	ELELEVINLQK;EQQLLSTLK;EVC(UniMod:4)EQNQQLLR;FLEQSM(UniMod:35)DIEDLK;FLEQSMDIEDLK;GLLC(UniMod:4)LGNVISALGDDK;GLLC(UniMod:4)LGNVISALGDDKK;GLSEAAGQTAQMLER;GYNATVLAYGQTGSGK;ILAQDVAQLK;KTPPAPSPFDLPELK;LHLVDLAGSER;LLDAESEDRPK;LQELEGQIADLK;LVETLEDQELK;NKPIVNIDPQTAELNHLK;QIESLETEMEFR;RLQELEGQIADLK;SAQIADLQQK;SDFEFTLK;SSDAFTTQHALR;TFSLTEVR;TPPAPSPFDLPELK;TVASTAMNSQSSR;TVLVALDTVSC(UniMod:4)LEQGNNSR;TYSMGGA…	30	0.9375	21	35	29	631.481	35741.1	0.79243	43	139.881	TRUE	1	0	6.44745e-05	0.000120546
O95260	O95260	DPSEEAAVLQYASLVGQK;FNQDPEAVDEDR;SLEDLIFESLPENASHK	3	DPSEEAAVLQYASLVGQK;FNQDPEAVDEDR;SLEDLIFESLPENASHK	3	1	41	49	45	118.955	1305.83	0.787372	52	59.09	TRUE	0.954789	0	0.0027724	0.00362457
O95292	O95292	C(UniMod:4)VFELPAENDKPHDVEINK;EAKPEDLMDSK;FRGPFTDVVTTNLK;GPFTDVVTTNLK;SLSSSLDDTEVK;SLSSSLDDTEVKK;TVQSNSPISALAPTGK;VEQVLSLEPQHELK	8	C(UniMod:4)VFELPAENDKPHDVEINK;GPFTDVVTTNLK;SLSSSLDDTEVK;VEQVLSLEPQHELK	4	0.5	14	34	18	1989.68	59785.1	0.970367	59	27.228	TRUE	0.999167	0	6.44745e-05	0.000120546
O95295	O95295	EQIDNLATELC(UniMod:4)R;VALDLDPYVK;VVLVNNILQNAQER	3	EQIDNLATELC(UniMod:4)R;VALDLDPYVK;VVLVNNILQNAQER	3	1	16	27	23	1180.94	4739.46	0.930055	65	14.874	TRUE	0.995108	0	0.000322373	0.000523897
O95295	O95295	EQIDNLATELC(UniMod:4)R;VALDLDPYVK;VVLVNNILQNAQER	3	EQIDNLATELC(UniMod:4)R;VALDLDPYVK	2	0.666667	27	39	31	512.552	3320.93	0.981573	65	14.874	TRUE	0.963485	0	0.00232108	0.00312337
O95297	O95297	DYTGC(UniMod:4)STSESLSPVK;ISWAGDLDK;NPPDIVVQPGHIR;SESVVYADIR	4	DYTGC(UniMod:4)STSESLSPVK;SESVVYADIR	2	0.5	10	22	19	1792.55	2377.07	0.897867	59	29.082	TRUE	0.723829	0	0.0274017	0.0272692
O95302	O95302	DSISIENK;DSTFNVFVGK;GLLGMC(UniMod:4)VGEK;GQLITGMDQALVGMC(UniMod:4)VNER;IITIPPFLAYGEDGDGK;ISQSGDFLR;IVVPPHLGYGEEGR;LAPGFDAELIVK;NMFTNQDR;YHYVGTFPDGQK	10	DSISIENK;DSTFNVFVGK;GLLGMC(UniMod:4)VGEK;GQLITGMDQALVGMC(UniMod:4)VNER;IITIPPFLAYGEDGDGK;ISQSGDFLR;IVVPPHLGYGEEGR;LAPGFDAELIVK;YHYVGTFPDGQK	9	0.9	39	49	44	132.036	90995	0.970734	51	63.084	TRUE	1	0	6.44745e-05	0.000120546
O95336	O95336	ELPAAVAPAGPASLAR;ILEDQEENPLPAALVQPHTGK;IVAPISDSPKPPPQR;LC(UniMod:4)WFLDEAAAR;LPIPESQVITINPELPVEEAAEDYAK;LVPFDHAESTYGLYR;RILEDQEENPLPAALVQPHTGK;TVIFVATGEGK;VTLTLPVLNAAR;WTLGFC(UniMod:4)DER	10	ELPAAVAPAGPASLAR;ILEDQEENPLPAALVQPHTGK;IVAPISDSPKPPPQR;LC(UniMod:4)WFLDEAAAR;LPIPESQVITINPELPVEEAAEDYAK;LVPFDHAESTYGLYR;RILEDQEENPLPAALVQPHTGK;TVIFVATGEGK;VTLTLPVLNAAR;WTLGFC(UniMod:4)DER	10	1	52	60	56	37.754	32074.4	0.883524	59	27.547	FALSE	1	0	6.44745e-05	0.000120546
O95340	O95340	AEAETLPSLSITK;DIHELFVPENK;EGENPPDGFMAPK;EM(UniMod:35)NADAVFAFQLR;EMNADAVFAFQLR;GC(UniMod:4)TVWLTGLSGAGK;GFTGIDSDYEKPETPER;HNEFDFISGTR;HPVLLLHPLGGWTK;LTPLELK;NLGFSPGDREENIR;NPVHNGHALLMQDTR;QHAAVLEEGVLDPK;VLSMAPGLTSVEIIPFR;WNDGLDQYR	15	AEAETLPSLSITK;DIHELFVPENK;EGENPPDGFMAPK;EM(UniMod:35)NADAVFAFQLR;EMNADAVFAFQLR;GC(UniMod:4)TVWLTGLSGAGK;GFTGIDSDYEKPETPER;HNEFDFISGTR;HPVLLLHPLGGWTK;LTPLELK;NLGFSPGDREENIR;NPVHNGHALLMQDTR;QHAAVLEEGVLDPK;VLSMAPGLTSVEIIPFR;WNDGLDQYR	15	1	42	51	47	96.551	27323.8	0.902166	50	69.501	FALSE	1	0	6.44745e-05	0.000120546
O95347	O95347	ALEEELAGLK;ALNHEIEELEK;AMNVLTEAEER;DQEALEAVK;DTSATTALELVAGER;DYDWINAER;EGMFNNANVLFK;ENLTELSGGQR;EVITAQDTVIK;FVDGVSTVAR;GLVASLISVK;HLFGQPNSAYDFK;ILTTIEDLDQK;ILTTIEDLDQKK;LQEELSENDK;LYNVVVDTEVTGK;NQALNIAWQK;QQEVEAITLELEELKR;QQLEAVNEAIK;SLEDALAEAQR;SSYLEYQK;SYESQIEVMAAEVAK;TEEADLLQTK;TEVNGFDPLFNAITGLNGSGK;TIEESEETLK;TILEEEITPTIQK;TVTLGGDVFDPHGTLSGGAR;VALGNTWK;YLINGVNANNTR;YTIIPLNK	30	ALEEELAGLK;ALNHEIEELEK;AMNVLTEAEER;DQEALEAVK;DTSATTALELVAGER;DYDWINAER;EGMFNNANVLFK;ENLTELSGGQR;EVITAQDTVIK;GLVASLISVK;ILTTIEDLDQK;LYNVVVDTEVTGK;NQALNIAWQK;QQEVEAITLELEELKR;QQLEAVNEAIK;SLEDALAEAQR;SYESQIEVMAAEVAK;TEEADLLQTK;TIEESEETLK;TILEEEITPTIQK;TVTLGGDVFDPHGTLSGGAR;VALGNTWK;YTIIPLNK	23	0.766667	15	38	19	1792.55	98652.1	0.912338	44	135.656	TRUE	1	0	6.44745e-05	0.000120546
O95347	O95347	ALEEELAGLK;ALNHEIEELEK;AMNVLTEAEER;DQEALEAVK;DTSATTALELVAGER;DYDWINAER;EGMFNNANVLFK;ENLTELSGGQR;EVITAQDTVIK;FVDGVSTVAR;GLVASLISVK;HLFGQPNSAYDFK;ILTTIEDLDQK;ILTTIEDLDQKK;LQEELSENDK;LYNVVVDTEVTGK;NQALNIAWQK;QQEVEAITLELEELKR;QQLEAVNEAIK;SLEDALAEAQR;SSYLEYQK;SYESQIEVMAAEVAK;TEEADLLQTK;TEVNGFDPLFNAITGLNGSGK;TIEESEETLK;TILEEEITPTIQK;TVTLGGDVFDPHGTLSGGAR;VALGNTWK;YLINGVNANNTR;YTIIPLNK	30	ALEEELAGLK;ALNHEIEELEK;AMNVLTEAEER;DTSATTALELVAGER;EGMFNNANVLFK;ENLTELSGGQR;EVITAQDTVIK;FVDGVSTVAR;GLVASLISVK;HLFGQPNSAYDFK;ILTTIEDLDQK;NQALNIAWQK;QQLEAVNEAIK;SLEDALAEAQR;SYESQIEVMAAEVAK;TEEADLLQTK;TILEEEITPTIQK;TVTLGGDVFDPHGTLSGGAR;YTIIPLNK	19	0.633333	2	15	12	3720.92	81061.8	0.961	44	135.656	TRUE	1	0	6.44745e-05	0.000120546
O95352	O95352	C(UniMod:4)LLLGAGTLGC(UniMod:4)NVAR;DVAHSIIFEVK;FDNVLPVSLAFDK;GYYYNGDSAGLPAR;IFPGVNAR;ISYSNPVR;LAESSVDLNLK;LGC(UniMod:4)YFC(UniMod:4)NDVVAPGDSTR;LPEMAFSPDC(UniMod:4)PK;LTLEFSAFDMSAPTPAR;LVPTLDLDK;QPLYEFEDC(UniMod:4)LGGGKPK;SGTALENPVLLNK;VLDQYER;WLPAVIAASK	15	C(UniMod:4)LLLGAGTLGC(UniMod:4)NVAR;DVAHSIIFEVK;FDNVLPVSLAFDK;GYYYNGDSAGLPAR;IFPGVNAR;ISYSNPVR;LAESSVDLNLK;LGC(UniMod:4)YFC(UniMod:4)NDVVAPGDSTR;LPEMAFSPDC(UniMod:4)PK;LTLEFSAFDMSAPTPAR;LVPTLDLDK;QPLYEFEDC(UniMod:4)LGGGKPK;SGTALENPVLLNK;WLPAVIAASK	14	0.933333	35	52	43	146.556	22304	0.923075	49	77.96	FALSE	1	0	6.44745e-05	0.000120546
O95361	O95361	AQANVMLFLEEK;ATAQPPAPLSPDSGSPSPDSGSASPVEEEDVGSSEK;AVAEM(UniMod:35)QFGELLAAVR;AVAEMQFGELLAAVR;EAELQC(UniMod:4)TQLDLER;EFTAWYSDM(UniMod:35)ETPLK;EFTAWYSDMETPLK;EQFLQYAYDITFDPDTAHK;EVLC(UniMod:4)DFC(UniMod:4)LDDTRR;FSEPVYAAFWLSK;LNENAISR;LQSHLLTEPVK;MAAISNTVQFLEEYC(UniMod:4)K;NTEDITFPSVYVGLK;QVLSQQSLYLHR;SVLVSVSEVK;TQVSAVVQR;VITESTVHLIQLLENYK;VTNTTPWEHPYPDLPSR;YWTSKPEPSTR	20	AQANVMLFLEEK;ATAQPPAPLSPDSGSPSPDSGSASPVEEEDVGSSEK;AVAEM(UniMod:35)QFGELLAAVR;AVAEMQFGELLAAVR;EAELQC(UniMod:4)TQLDLER;EFTAWYSDMETPLK;EQFLQYAYDITFDPDTAHK;EVLC(UniMod:4)DFC(UniMod:4)LDDTRR;FSEPVYAAFWLSK;LQSHLLTEPVK;MAAISNTVQFLEEYC(UniMod:4)K;NTEDITFPSVYVGLK;QVLSQQSLYLHR;SVLVSVSEVK;TQVSAVVQR;VITESTVHLIQLLENYK;VTNTTPWEHPYPDLPSR;YWTSKPEPSTR	18	0.9	25	45	34	374.804	93024.3	0.859959	51	63.955	TRUE	1	0	6.44745e-05	0.000120546
O95361	O95361	AQANVMLFLEEK;ATAQPPAPLSPDSGSPSPDSGSASPVEEEDVGSSEK;AVAEM(UniMod:35)QFGELLAAVR;AVAEMQFGELLAAVR;EAELQC(UniMod:4)TQLDLER;EFTAWYSDM(UniMod:35)ETPLK;EFTAWYSDMETPLK;EQFLQYAYDITFDPDTAHK;EVLC(UniMod:4)DFC(UniMod:4)LDDTRR;FSEPVYAAFWLSK;LNENAISR;LQSHLLTEPVK;MAAISNTVQFLEEYC(UniMod:4)K;NTEDITFPSVYVGLK;QVLSQQSLYLHR;SVLVSVSEVK;TQVSAVVQR;VITESTVHLIQLLENYK;VTNTTPWEHPYPDLPSR;YWTSKPEPSTR	20	EAELQC(UniMod:4)TQLDLER;EQFLQYAYDITFDPDTAHK;NTEDITFPSVYVGLK	3	0.15	3	15	12	3720.92	1548.93	0.932755	51	63.955	TRUE	0.631374	0	0.0441651	0.0416738
O95372	O95372	DLAILQC(UniMod:4)HGELDPM(UniMod:35)VPVR;DLAILQC(UniMod:4)HGELDPMVPVR;IPVTLNM(UniMod:35)K;IPVTLNMK	4	DLAILQC(UniMod:4)HGELDPM(UniMod:35)VPVR;DLAILQC(UniMod:4)HGELDPMVPVR;IPVTLNMK	3	0.75	54	61	58	30.643	21506.7	0.937306	60	24.737	FALSE	0.988701	0	0.000838169	0.00127095
O95373	O95373	AC(UniMod:4)WVLHYFC(UniMod:4)EVK;AFAVGVQQVLLK;AIFQTIQNR;DVPNETLQVEEDDRPELPWWK;ENIVEAIIHSPELIR;ETENDDLTNVIQK;EYNEFAEVFLK;FIQLLSDQSDQSVLIQK;FKSDQNLQTALELTR;FSAPVVPSSFNFGGPAPGM(UniMod:35)N;FSAPVVPSSFNFGGPAPGMN;GIDQC(UniMod:4)IPLFVEAALER;GTM(UniMod:35)DPALR;LLEVIILQC(UniMod:4)K;NPVWYQALTHGLNEEQR;QLQDIATLADQR;SDQNLQTALELTR;SPLVAAM(UniMod:35)QHFLPVLK;SPLVAAMQHFLPVLK;TM(UniMod:35)GFC(UniMod:4)YQILTEPNAD…	26	DVPNETLQVEEDDRPELPWWK;NPVWYQALTHGLNEEQR;SPLVAAMQHFLPVLK;TMGFC(UniMod:4)YQILTEPNADPR;VLQQTLNYINQGVSHALTWK;VQLTTC(UniMod:4)IHHIIK;YLEMIYSMC(UniMod:4)K	7	0.269231	3	15	12	3720.92	21178.7	0.94009	45	119.517	TRUE	0.996959	0	0.000193424	0.000335532
O95373	O95373	AC(UniMod:4)WVLHYFC(UniMod:4)EVK;AFAVGVQQVLLK;AIFQTIQNR;DVPNETLQVEEDDRPELPWWK;ENIVEAIIHSPELIR;ETENDDLTNVIQK;EYNEFAEVFLK;FIQLLSDQSDQSVLIQK;FKSDQNLQTALELTR;FSAPVVPSSFNFGGPAPGM(UniMod:35)N;FSAPVVPSSFNFGGPAPGMN;GIDQC(UniMod:4)IPLFVEAALER;GTM(UniMod:35)DPALR;LLEVIILQC(UniMod:4)K;NPVWYQALTHGLNEEQR;QLQDIATLADQR;SDQNLQTALELTR;SPLVAAM(UniMod:35)QHFLPVLK;SPLVAAMQHFLPVLK;TM(UniMod:35)GFC(UniMod:4)YQILTEPNAD…	26	AC(UniMod:4)WVLHYFC(UniMod:4)EVK;EYNEFAEVFLK;FIQLLSDQSDQSVLIQK;LLEVIILQC(UniMod:4)K;NPVWYQALTHGLNEEQR;QLQDIATLADQR;VLQQTLNYINQGVSHALTWK	7	0.269231	2	22	18	1989.68	64787.5	0.840529	45	119.517	TRUE	0.801896	0	0.0162476	0.0171611
O95376	O95376	C(UniMod:4)NEVFC(UniMod:4)FK;DGVGVGVSC(UniMod:4)MAQDC(UniMod:4)PLR;ENLLSLAC(UniMod:4)QHQFC(UniMod:4)R;ENPDIVNQSQQAQAR;ESEGALNEHMTSLASVLK;SC(UniMod:4)WEQHC(UniMod:4)SVLVK;SLQLEAQTYQR;SNSAQLLVEAR;TPEDFVFPLLPNEELR	9	C(UniMod:4)NEVFC(UniMod:4)FK;DGVGVGVSC(UniMod:4)MAQDC(UniMod:4)PLR;ENLLSLAC(UniMod:4)QHQFC(UniMod:4)R;ENPDIVNQSQQAQAR;ESEGALNEHMTSLASVLK;SC(UniMod:4)WEQHC(UniMod:4)SVLVK;SLQLEAQTYQR;SNSAQLLVEAR;TPEDFVFPLLPNEELR	9	1	44	52	48	86.986	4479.36	0.874295	52	57.819	FALSE	1	0	6.44745e-05	0.000120546
O95396	O95396	DVVGGLMAWAAK;ILQSLSAAQELDPLTVR;LASALLAEQEPQPER;LNSAVEC(UniMod:4)VPYTQALTPATALDLVR;RYDVVADC(UniMod:4)SDNVPTR;SLQLLSPEER;YLVNDAC(UniMod:4)VLAGRPLVSASALR	7	DVVGGLMAWAAK;ILQSLSAAQELDPLTVR;LASALLAEQEPQPER;LNSAVEC(UniMod:4)VPYTQALTPATALDLVR;RYDVVADC(UniMod:4)SDNVPTR;SLQLLSPEER;YLVNDAC(UniMod:4)VLAGRPLVSASALR	7	1	41	50	45	118.955	2900.38	0.828496	53	49.669	TRUE	0.999975	0	6.44745e-05	0.000120546
O95400	O95400	DSWLDNIDWVK;GNLGVYQETR;LSGLADQMVAR;LVDPVAGSGGPGSR;VTFQGVGDEEDEDEIIVPK	5	DSWLDNIDWVK;LSGLADQMVAR;LVDPVAGSGGPGSR	3	0.6	2	15	12	3720.92	7147.32	0.954635	56	37.646	TRUE	0.988386	0	0.000838169	0.00127095
O95400	O95400	DSWLDNIDWVK;GNLGVYQETR;LSGLADQMVAR;LVDPVAGSGGPGSR;VTFQGVGDEEDEDEIIVPK	5	DSWLDNIDWVK;LSGLADQMVAR;LVDPVAGSGGPGSR	3	0.6	15	31	19	1792.55	7057.74	0.972997	56	37.646	TRUE	0.995781	0	0.000322373	0.000523897
O95433	O95433	ADATNVNNWHWTER;DEPDTNLVALMK;EAMGIYISTLK;ETFLTSPEELYR;FHM(UniMod:35)VDGNVSGEFTDLVPEK;FHMVDGNVSGEFTDLVPEK;GIPAPEEER;LDGEASINNR;NGETELC(UniMod:4)MEGR;TEFTQGMILPTMNGESVDPVGQPALK;VFTTQELVQAFTHAPATLEADR	11	ADATNVNNWHWTER;DEPDTNLVALMK;EAMGIYISTLK;ETFLTSPEELYR;FHM(UniMod:35)VDGNVSGEFTDLVPEK;FHMVDGNVSGEFTDLVPEK;GIPAPEEER;NGETELC(UniMod:4)MEGR	8	0.727273	46	54	50	70.603	14403.9	0.812878	56	38.274	FALSE	0.999435	0	6.44745e-05	0.000120546
O95433	O95433	ADATNVNNWHWTER;DEPDTNLVALMK;EAMGIYISTLK;ETFLTSPEELYR;FHM(UniMod:35)VDGNVSGEFTDLVPEK;FHMVDGNVSGEFTDLVPEK;GIPAPEEER;LDGEASINNR;NGETELC(UniMod:4)MEGR;TEFTQGMILPTMNGESVDPVGQPALK;VFTTQELVQAFTHAPATLEADR	11	DEPDTNLVALMK;EAMGIYISTLK;FHMVDGNVSGEFTDLVPEK;TEFTQGMILPTMNGESVDPVGQPALK;VFTTQELVQAFTHAPATLEADR	5	0.454545	3	15	11	4130.11	8688.93	0.879524	56	38.274	TRUE	0.975739	0	0.00135397	0.00190821
O95453	O95453	DIINNTSLAELEK;EMTTC(UniMod:4)VFPR;EQEELNDAVGFSR;FIDQVVEK;IEDLLQSEENK;IQTYAEYMGR;LIEPFFNK;LIYQTLSWK;NLDLEPC(UniMod:4)TGFQR;NNSFTAPSTVGK;VMDIPYLNLEGPDLQPK	11	DIINNTSLAELEK;EMTTC(UniMod:4)VFPR;EQEELNDAVGFSR;FIDQVVEK;IEDLLQSEENK;IQTYAEYMGR;LIEPFFNK;LIYQTLSWK;NLDLEPC(UniMod:4)TGFQR;NNSFTAPSTVGK;VMDIPYLNLEGPDLQPK	11	1	32	47	42	162.673	11771.9	0.933449	50	73.451	TRUE	1	0	6.44745e-05	0.000120546
O95456	O95456	IPAILYLC(UniMod:4)YTDVMK;LDLITVEAFKPILSTR;TSESTGSLPSPFLR;TSLEVSLLEK	4	LDLITVEAFKPILSTR;TSESTGSLPSPFLR;TSLEVSLLEK	3	0.75	41	48	44	132.036	5466.93	0.852883	57	32.854	TRUE	0.941438	0	0.003804	0.00485918
O95456	O95456	IPAILYLC(UniMod:4)YTDVMK;LDLITVEAFKPILSTR;TSESTGSLPSPFLR;TSLEVSLLEK	4	LDLITVEAFKPILSTR;TSESTGSLPSPFLR;TSLEVSLLEK	3	0.75	48	57	52	57.306	4067.42	0.941747	57	32.854	FALSE	0.990215	0	0.000644745	0.000999091
O95456	O95456	IPAILYLC(UniMod:4)YTDVMK;LDLITVEAFKPILSTR;TSESTGSLPSPFLR;TSLEVSLLEK	4	LDLITVEAFKPILSTR;TSESTGSLPSPFLR	2	0.5	35	42	39	222.458	5475.74	0.855768	57	32.854	TRUE	0.626713	0	0.0448743	0.0421749
O95466	O95466	AGSVSLDSVLADVR;FLPTEYER;LQSLDALLEMK;SQGPSLDLSALK;SYVDTGGVSR;TAQEAFESVVEYFGENPK;VLQELDMSDFEEQFK	7	AGSVSLDSVLADVR;FLPTEYER;LQSLDALLEMK;SQGPSLDLSALK;TAQEAFESVVEYFGENPK	5	0.714286	14	25	18	1989.68	5719.57	0.805136	45	121.854	TRUE	0.984568	0	0.00103159	0.0015285
O95466	O95466	AGSVSLDSVLADVR;FLPTEYER;LQSLDALLEMK;SQGPSLDLSALK;SYVDTGGVSR;TAQEAFESVVEYFGENPK;VLQELDMSDFEEQFK	7	AGSVSLDSVLADVR;FLPTEYER;VLQELDMSDFEEQFK	3	0.428571	25	37	28	700.925	2231.02	0.885157	45	121.854	TRUE	0.855394	0	0.0108962	0.01216
O95466	O95466	AGSVSLDSVLADVR;FLPTEYER;LQSLDALLEMK;SQGPSLDLSALK;SYVDTGGVSR;TAQEAFESVVEYFGENPK;VLQELDMSDFEEQFK	7	SQGPSLDLSALK;TAQEAFESVVEYFGENPK	2	0.285714	4	15	12	3720.92	1251.68	0.923256	45	121.854	TRUE	0.619346	0	0.0459703	0.0429831
O95486	O95486	ANFLQNMIEDR;C(UniMod:4)TLTSIPQTQALLNK;DIHMTPSTDFYK;DLVQLPVVTSSTIVR;ELVQDLLK;GLSIHTFHGNFFVR;IFAMC(UniMod:4)QVK;LNC(UniMod:4)NPELFR;M(UniMod:35)SVFQTQLPTLGVGALKPR;MSVFQTQLPTLGVGALKPR;SMTASLSDAR;TIPQPPILQLSVEK;TLETQSALGPALQAAFK;TYINPFVSFLDQR;VDNLSDEGALNISDR;VNDVPEEFLYNPLTR;VVNLLQER	17	ANFLQNMIEDR;C(UniMod:4)TLTSIPQTQALLNK;DIHMTPSTDFYK;DLVQLPVVTSSTIVR;ELVQDLLK;GLSIHTFHGNFFVR;IFAMC(UniMod:4)QVK;LNC(UniMod:4)NPELFR;M(UniMod:35)SVFQTQLPTLGVGALKPR;MSVFQTQLPTLGVGALKPR;SMTASLSDAR;TIPQPPILQLSVEK;TLETQSALGPALQAAFK;TYINPFVSFLDQR;VDNLSDEGALNISDR;VNDVPEEFLYNPLTR;VVNLLQER	17	1	35	48	39	222.458	45059.6	0.963236	45	119.749	FALSE	1	0	6.44745e-05	0.000120546
O95487	O95487	AEFFQHLIEDR;C(UniMod:4)TLTNIPQTQALLNK;DLTQLPVITSNTIVR;DSRPLSPILHIVK;ETHSALGPALQAAFK;IGFEAVMR;IVPQPPLQK;LNC(UniMod:4)SPDSFR;LTDEGAVHVNDR;MTHLPELDTLSSER;SSPVVSTVLSGSSGSSSTR;SVSSSLSDAR;TPPTANHPVEPVTSVTQPSELLQQK;TYINPFVSFIDQR;VNDVPEEFMYNPLTR;VSVFQTQLPSLGAGLLQSR;VVQHLGPATDFYK;VYAMC(UniMod:4)QIK	18	AEFFQHLIEDR;C(UniMod:4)TLTNIPQTQALLNK;DLTQLPVITSNTIVR;DSRPLSPILHIVK;ETHSALGPALQAAFK;IGFEAVMR;IVPQPPLQK;LNC(UniMod:4)SPDSFR;LTDEGAVHVNDR;MTHLPELDTLSSER;SSPVVSTVLSGSSGSSSTR;SVSSSLSDAR;TPPTANHPVEPVTSVTQPSELLQQK;TYINPFVSFIDQR;VNDVPEEFMYNPLTR;VSVFQTQLPSLGAGLLQSR;VVQHLGPATDFYK;VYAMC(UniMod:4)QIK	18	1	33	46	38	246.922	21195	0.835107	44	137.418	FALSE	1	0	6.44745e-05	0.000120546
O95544	O95544	AC(UniMod:4)VLQNPQTIMHIQDPASQR;DASLLQPFK;NTAWVSFDGR;SLHGPC(UniMod:4)PVTTFGPK;VLEDPAIASDESFGAVK	5	AC(UniMod:4)VLQNPQTIMHIQDPASQR;DASLLQPFK;NTAWVSFDGR;SLHGPC(UniMod:4)PVTTFGPK;VLEDPAIASDESFGAVK	5	1	32	48	43	146.556	5355.04	0.912822	53	49.228	TRUE	0.999942	0	6.44745e-05	0.000120546
O95551	O95551	SLDLLGLEK;SQEIIPFPSTK	2	SLDLLGLEK;SQEIIPFPSTK	2	1	48	55	52	57.306	880.862	0.947001	55	40.93	FALSE	0.947001	0	0.00335268	0.00432586
O95571	O95571	EAVLIDPVLETAPR;GGSGAPILLR;LSGAQADLHIEDGDSIR;LTLSC(UniMod:4)EEFVK;SLLPGC(UniMod:4)QSVISR	5	EAVLIDPVLETAPR;GGSGAPILLR;LSGAQADLHIEDGDSIR;LTLSC(UniMod:4)EEFVK;SLLPGC(UniMod:4)QSVISR	5	1	51	65	56	37.754	7972.87	0.753251	59	27.873	FALSE	0.996293	0	0.000257898	0.000437909
O95573	O95573	ADFFEDENGQR;DIVSLVPR;EVLNEEDEVQPNGK;GDTSM(UniMod:35)LKPTLMAAVPEIMDR;GDTSMLKPTLMAAVPEIMDR;GEILIGGQSVTM(UniMod:35)GYYK;GEILIGGQSVTMGYYK;GIIVHTMAAVEALGAK;GTWEELC(UniMod:4)NSC(UniMod:4)EMENEVLK;GVM(UniMod:35)ISHSNIIAGITGMAER;GVMISHSNIIAGITGMAER;HIITVDGKPPTWSEFPK;IGYSSPQTLADQSSK;LLLC(UniMod:4)GGAPLSATTQR;LQAGEYVSLGK;LSPEPWTPETGLVTDAFK;NLFILAYNYK;NTPLC(UniMod:4)DSFVFR;NWEEGGYFNTDKPHPR;SLLGGNIR;SVNSLDGL…	26	DIVSLVPR;EVLNEEDEVQPNGK;GDTSM(UniMod:35)LKPTLMAAVPEIMDR;GEILIGGQSVTM(UniMod:35)GYYK;GEILIGGQSVTMGYYK;GVMISHSNIIAGITGMAER;IGYSSPQTLADQSSK;LLLC(UniMod:4)GGAPLSATTQR;LSPEPWTPETGLVTDAFK;NLFILAYNYK;NTPLC(UniMod:4)DSFVFR;NWEEGGYFNTDKPHPR;TNIAIFC(UniMod:4)ETR;VGAPLVC(UniMod:4)C(UniMod:4)EIK;VLSEAAISASLEK;WLC(UniMod:4)TGDIGEFEPDGC(UniMod:4)LK	16	0.615385	14	34	23	1180.94	173080	0.720318	49	80.42	TRUE	0.999198	0	6.44745e-05	0.000120546
O95602	O95602	AALNLPEAASYDEVR;AVIHLLLC(UniMod:4)QLR;DFNMIDLK;DVFAVYGIAVDPR;EGELLC(UniMod:4)GVLDK;ELVLNTEGINLPELFK;GEMNVTLGIPR;IIEESTHC(UniMod:4)GPQAVR;LLALMAQEQK;LTITFPAMVHR;SLPC(UniMod:4)FEPYEFTPR;TALSAVDMTQR;VDDYSQEWAAQTEK;VLEVGALQAVYELER;YAEVLDLR	15	AALNLPEAASYDEVR;AVIHLLLC(UniMod:4)QLR;DFNMIDLK;DVFAVYGIAVDPR;EGELLC(UniMod:4)GVLDK;ELVLNTEGINLPELFK;GEMNVTLGIPR;IIEESTHC(UniMod:4)GPQAVR;LLALMAQEQK;LTITFPAMVHR;SLPC(UniMod:4)FEPYEFTPR;TALSAVDMTQR;VLEVGALQAVYELER;YAEVLDLR	14	0.933333	31	41	36	304.216	9566.51	0.919382	40	194.811	FALSE	1	0	6.44745e-05	0.000120546
O95602	O95602	AALNLPEAASYDEVR;AVIHLLLC(UniMod:4)QLR;DFNMIDLK;DVFAVYGIAVDPR;EGELLC(UniMod:4)GVLDK;ELVLNTEGINLPELFK;GEMNVTLGIPR;IIEESTHC(UniMod:4)GPQAVR;LLALMAQEQK;LTITFPAMVHR;SLPC(UniMod:4)FEPYEFTPR;TALSAVDMTQR;VDDYSQEWAAQTEK;VLEVGALQAVYELER;YAEVLDLR	15	AALNLPEAASYDEVR;EGELLC(UniMod:4)GVLDK;ELVLNTEGINLPELFK;GEMNVTLGIPR;IIEESTHC(UniMod:4)GPQAVR;SLPC(UniMod:4)FEPYEFTPR;TALSAVDMTQR;VLEVGALQAVYELER	8	0.533333	2	12	7	6269.12	4193.95	0.84258	40	194.811	TRUE	0.99706	0	0.000128949	0.000225423
O95630	O95630	AVTITDLR;GVETC(UniMod:4)GILC(UniMod:4)GK;LTDHGLEEISSC(UniMod:4)R	3	AVTITDLR;GVETC(UniMod:4)GILC(UniMod:4)GK;LTDHGLEEISSC(UniMod:4)R	3	1	45	52	49	78.368	1370.87	0.914904	54	48.077	FALSE	0.992759	0	0.000451322	0.000721566
O95671	O95671	HDSIPAADTFEDLSDVEGGGSEPTQR;KAEDLFQDAYYQSPETR;LLDIC(UniMod:4)AAMGLLEK	3	HDSIPAADTFEDLSDVEGGGSEPTQR;KAEDLFQDAYYQSPETR;LLDIC(UniMod:4)AAMGLLEK	3	1	40	48	44	132.036	1612.44	0.903198	50	68.857	FALSE	0.990629	0	0.000644745	0.000999091
O95716	O95716	C(UniMod:4)DLEDER;LADDLGFEFFEASAK;LLLIGNSSVGK;LQIWDTAGQER;LVDVIC(UniMod:4)EK;TITTAYYR;TYSWDNAQVILVGNK	7	LQIWDTAGQER;LVDVIC(UniMod:4)EK;TYSWDNAQVILVGNK	3	0.428571	2	49	22	1310.81	233955	0.931745	60	24.267	TRUE	0.941897	0	0.00373952	0.00478069
O95747	O95747	DELWLVMK;DLVIVAANLQK;DTAEGVSQELISAGLVDGR;EVLEGLEYLHK;IPISLVLR;LASGVEGSDIPDDGK;LLSGGSVLDIIK;MISLC(UniMod:4)LQK;RPTAAELLR;SGVLDESTIATILR;TFVGTPC(UniMod:4)WMAPEVMEQVR;VLMLTLQNDPPSLETGVQDK	12	DELWLVMK;DLVIVAANLQK;DTAEGVSQELISAGLVDGR;EVLEGLEYLHK;IPISLVLR;LASGVEGSDIPDDGK;LLSGGSVLDIIK;MISLC(UniMod:4)LQK;RPTAAELLR;SGVLDESTIATILR;TFVGTPC(UniMod:4)WMAPEVMEQVR;VLMLTLQNDPPSLETGVQDK	12	1	43	51	47	96.551	56240.8	0.902001	52	58.022	FALSE	1	0	6.44745e-05	0.000120546
O95749	O95749	DNYTC(UniMod:4)PTEEEYK;GGNPELVALVK;SFC(UniMod:4)EDLTEGK;VLTLDHPDAVK;YC(UniMod:4)VHYLEDVGSFEYTR	5	GGNPELVALVK;SFC(UniMod:4)EDLTEGK;VLTLDHPDAVK;YC(UniMod:4)VHYLEDVGSFEYTR	4	0.8	39	47	43	146.556	2186.99	0.950198	57	34.871	TRUE	0.999524	0	6.44745e-05	0.000120546
O95757	O95757	AQFEQLC(UniMod:4)ASLLAR;AVMEQANLQR;C(UniMod:4)HAEHTPEEEIDHTGAK;C(UniMod:4)ISDAMSWLNSK;C(UniMod:4)TPAC(UniMod:4)ISLGSR;DISTTLNADEAVAR;EDISSIEIVGGATR;EFSITDLVPYSITLR;EPFELEAFYTNLHEVPYPDAR;FITPEDLSK;GC(UniMod:4)ALQC(UniMod:4)AILSPAFK;IGSFTIQNVFPQSDGDSSK;IRLPYELQK;KPVADC(UniMod:4)VISIPSFFTDAER;LM(UniMod:35)NETTAVALAYGIYK;LMNETTAVALAYGIYK;LPYELQK;LSAVLEDTENWLYEDGEDQPK;LSLTQDPVVK;M(UniMod:35)IMQDKLEK;N…	33	AQFEQLC(UniMod:4)ASLLAR;AVMEQANLQR;C(UniMod:4)TPAC(UniMod:4)ISLGSR;DISTTLNADEAVAR;EDISSIEIVGGATR;EFSITDLVPYSITLR;EPFELEAFYTNLHEVPYPDAR;FITPEDLSK;GC(UniMod:4)ALQC(UniMod:4)AILSPAFK;IGSFTIQNVFPQSDGDSSK;KPVADC(UniMod:4)VISIPSFFTDAER;LMNETTAVALAYGIYK;LPYELQK;LSAVLEDTENWLYEDGEDQPK;LSLTQDPVVK;M(UniMod:35)IMQDKLEK;NAVEEYVYDFR;NFDEALVDYFC(UniMod:4)DEFK;QDLPPLDEKPR;QLGQDLLNSYIENEGK;SFDDPIVQTER;SGGIETIANEY…	29	0.878788	33	54	38	246.922	217948	0.882737	47	94.512	TRUE	1	0	6.44745e-05	0.000120546
O95757	O95757	AQFEQLC(UniMod:4)ASLLAR;AVMEQANLQR;C(UniMod:4)HAEHTPEEEIDHTGAK;C(UniMod:4)ISDAMSWLNSK;C(UniMod:4)TPAC(UniMod:4)ISLGSR;DISTTLNADEAVAR;EDISSIEIVGGATR;EFSITDLVPYSITLR;EPFELEAFYTNLHEVPYPDAR;FITPEDLSK;GC(UniMod:4)ALQC(UniMod:4)AILSPAFK;IGSFTIQNVFPQSDGDSSK;IRLPYELQK;KPVADC(UniMod:4)VISIPSFFTDAER;LM(UniMod:35)NETTAVALAYGIYK;LMNETTAVALAYGIYK;LPYELQK;LSAVLEDTENWLYEDGEDQPK;LSLTQDPVVK;M(UniMod:35)IMQDKLEK;N…	33	C(UniMod:4)ISDAMSWLNSK;DISTTLNADEAVAR;EDISSIEIVGGATR;EPFELEAFYTNLHEVPYPDAR;FITPEDLSK;IGSFTIQNVFPQSDGDSSK;KPVADC(UniMod:4)VISIPSFFTDAER;LPYELQK;LSAVLEDTENWLYEDGEDQPK;LSLTQDPVVK;NAVEEYVYDFR;NFDEALVDYFC(UniMod:4)DEFK;QLGQDLLNSYIENEGK;SFDDPIVQTER;SIDLPIQSSLC(UniMod:4)R;SVMAAAQVAGLNC(UniMod:4)LR;TSFEDGSGEC(UniMod:4)EVFC(UniMod:4)K;VLATTFDPYLGGR;VNIHGIFSVASASVIEK;YDHLDPTEMEK;YLEEERPFAIEQVTGMLLAK	21	0.636364	33	50	39	222.458	125694	0.951824	47	94.512	TRUE	1	0	6.44745e-05	0.000120546
O95757	O95757	AQFEQLC(UniMod:4)ASLLAR;AVMEQANLQR;C(UniMod:4)HAEHTPEEEIDHTGAK;C(UniMod:4)ISDAMSWLNSK;C(UniMod:4)TPAC(UniMod:4)ISLGSR;DISTTLNADEAVAR;EDISSIEIVGGATR;EFSITDLVPYSITLR;EPFELEAFYTNLHEVPYPDAR;FITPEDLSK;GC(UniMod:4)ALQC(UniMod:4)AILSPAFK;IGSFTIQNVFPQSDGDSSK;IRLPYELQK;KPVADC(UniMod:4)VISIPSFFTDAER;LM(UniMod:35)NETTAVALAYGIYK;LMNETTAVALAYGIYK;LPYELQK;LSAVLEDTENWLYEDGEDQPK;LSLTQDPVVK;M(UniMod:35)IMQDKLEK;N…	33	AQFEQLC(UniMod:4)ASLLAR;AVMEQANLQR;DISTTLNADEAVAR;EDISSIEIVGGATR;EFSITDLVPYSITLR;EPFELEAFYTNLHEVPYPDAR;FITPEDLSK;GC(UniMod:4)ALQC(UniMod:4)AILSPAFK;KPVADC(UniMod:4)VISIPSFFTDAER;LMNETTAVALAYGIYK;LSAVLEDTENWLYEDGEDQPK;LSLTQDPVVK;NFDEALVDYFC(UniMod:4)DEFK;SGGIETIANEYSDR;SIDLPIQSSLC(UniMod:4)R;SVMAAAQVAGLNC(UniMod:4)LR;TSFEDGSGEC(UniMod:4)EVFC(UniMod:4)K;VLATTFDPYLGGR;YLEEERPFAIEQVTGMLLAK	19	0.575758	1	15	12	3720.92	24959.5	0.805441	47	94.512	TRUE	0.999996	0	6.44745e-05	0.000120546
O95758	O95758	NLFIEAGC(UniMod:4)SVK;VTNLLM(UniMod:35)LK;VTNLLMLK	3	VTNLLM(UniMod:35)LK;VTNLLMLK	2	0.666667	32	52	47	96.551	62166.3	0.959514	52	59.69	FALSE	0.920667	0	0.00522244	0.00637355
O95782	O95782	AADLLYAMC(UniMod:4)DR;AC(UniMod:4)NQLGQFLQHR;ALLLSTYIK;ALQVGC(UniMod:4)LLR;ASPDLVPMGEWTAR;DFLTPPLLSVR;EM(UniMod:35)GEAFAADIPR;EMGEAFAADIPR;FFQPTEM(UniMod:35)AAQDFFQR;FFQPTEMAAQDFFQR;FHLC(UniMod:4)SVATR;FINLFPETK;GLAVFISDIR;HLC(UniMod:4)ELLAQQF;IAGDYVSEEVWYR;ILVAGDSMDSVK;LEPNAQAQMYR;LLQC(UniMod:4)YPPPEDAAVK;LVEC(UniMod:4)LETVLNK;NADVELQQR;NNGVLFENQLLQIGVK;QLSLPQQEAQK;QSAALC(UniMod:4)LLR;SSPPVQFSLL…	32	AADLLYAMC(UniMod:4)DR;AC(UniMod:4)NQLGQFLQHR;ALLLSTYIK;ALQVGC(UniMod:4)LLR;ASPDLVPMGEWTAR;DFLTPPLLSVR;EM(UniMod:35)GEAFAADIPR;EMGEAFAADIPR;FFQPTEM(UniMod:35)AAQDFFQR;FFQPTEMAAQDFFQR;FHLC(UniMod:4)SVATR;FINLFPETK;GLAVFISDIR;HLC(UniMod:4)ELLAQQF;IAGDYVSEEVWYR;ILVAGDSMDSVK;LEPNAQAQMYR;LLQC(UniMod:4)YPPPEDAAVK;LVEC(UniMod:4)LETVLNK;NADVELQQR;NNGVLFENQLLQIGVK;QLSLPQQEAQK;QSAALC(UniMod:4)LLR;SSPPVQFSLL…	32	1	33	46	38	246.922	98167.3	0.927541	46	107.546	TRUE	1	0	6.44745e-05	0.000120546
O95782	O95782	AADLLYAMC(UniMod:4)DR;AC(UniMod:4)NQLGQFLQHR;ALLLSTYIK;ALQVGC(UniMod:4)LLR;ASPDLVPMGEWTAR;DFLTPPLLSVR;EM(UniMod:35)GEAFAADIPR;EMGEAFAADIPR;FFQPTEM(UniMod:35)AAQDFFQR;FFQPTEMAAQDFFQR;FHLC(UniMod:4)SVATR;FINLFPETK;GLAVFISDIR;HLC(UniMod:4)ELLAQQF;IAGDYVSEEVWYR;ILVAGDSMDSVK;LEPNAQAQMYR;LLQC(UniMod:4)YPPPEDAAVK;LVEC(UniMod:4)LETVLNK;NADVELQQR;NNGVLFENQLLQIGVK;QLSLPQQEAQK;QSAALC(UniMod:4)LLR;SSPPVQFSLL…	32	AADLLYAMC(UniMod:4)DR;AC(UniMod:4)NQLGQFLQHR;ALLLSTYIK;ALQVGC(UniMod:4)LLR;ASPDLVPMGEWTAR;DFLTPPLLSVR;EMGEAFAADIPR;FFQPTEMAAQDFFQR;FINLFPETK;GLAVFISDIR;HLC(UniMod:4)ELLAQQF;IAGDYVSEEVWYR;ILVAGDSMDSVK;LEPNAQAQMYR;LLQC(UniMod:4)YPPPEDAAVK;LVEC(UniMod:4)LETVLNK;QSAALC(UniMod:4)LLR;TC(UniMod:4)VSLAVSR;THIDTVINALK;VGGYILGEFGNLIAGDPR;YGGAPQALTLK;YLALESMC(UniMod:4)TLASSEFSHEAVK;YLETADYAIR	23	0.71875	3	10	7	6269.12	22706.5	0.94773	46	107.546	TRUE	1	0	6.44745e-05	0.000120546
O95782	O95782	AADLLYAMC(UniMod:4)DR;AC(UniMod:4)NQLGQFLQHR;ALLLSTYIK;ALQVGC(UniMod:4)LLR;ASPDLVPMGEWTAR;DFLTPPLLSVR;EM(UniMod:35)GEAFAADIPR;EMGEAFAADIPR;FFQPTEM(UniMod:35)AAQDFFQR;FFQPTEMAAQDFFQR;FHLC(UniMod:4)SVATR;FINLFPETK;GLAVFISDIR;HLC(UniMod:4)ELLAQQF;IAGDYVSEEVWYR;ILVAGDSMDSVK;LEPNAQAQMYR;LLQC(UniMod:4)YPPPEDAAVK;LVEC(UniMod:4)LETVLNK;NADVELQQR;NNGVLFENQLLQIGVK;QLSLPQQEAQK;QSAALC(UniMod:4)LLR;SSPPVQFSLL…	32	AADLLYAMC(UniMod:4)DR;AC(UniMod:4)NQLGQFLQHR;ALLLSTYIK;ALQVGC(UniMod:4)LLR;DFLTPPLLSVR;EMGEAFAADIPR;FINLFPETK;GLAVFISDIR;IAGDYVSEEVWYR;ILVAGDSMDSVK;LLQC(UniMod:4)YPPPEDAAVK;LVEC(UniMod:4)LETVLNK;QSAALC(UniMod:4)LLR;THIDTVINALK;VGGYILGEFGNLIAGDPR;YGGAPQALTLK;YLETADYAIR	17	0.53125	15	25	21	1454.95	22905.3	0.726714	46	107.546	TRUE	0.996462	0	0.000257898	0.000437909
O95816	O95816	EELNLTANR;FLDDLGNAK;FQSIVIGC(UniMod:4)ALEDQK;FQSIVIGC(UniMod:4)ALEDQKK;IIDEVVNK;LLESLDQLELR	6	FLDDLGNAK;FQSIVIGC(UniMod:4)ALEDQK;FQSIVIGC(UniMod:4)ALEDQKK;IIDEVVNK;LLESLDQLELR	5	0.833333	2	22	7	6269.12	49102.7	0.912594	60	23.772	TRUE	0.999729	0	6.44745e-05	0.000120546
O95816	O95816	EELNLTANR;FLDDLGNAK;FQSIVIGC(UniMod:4)ALEDQK;FQSIVIGC(UniMod:4)ALEDQKK;IIDEVVNK;LLESLDQLELR	6	EELNLTANR;FQSIVIGC(UniMod:4)ALEDQK;IIDEVVNK;LLESLDQLELR	4	0.666667	35	46	39	222.458	2953.26	0.674724	60	23.772	TRUE	0.801914	0	0.0162476	0.0171611
O95817	O95817	AAPSTAPAEATPPKPGEAEAPPK;ELLALDSVDPEGR;FRTEAAAAAPQR;IDPQTGWPFFVDHNSR;IQGDDWEPRPLR;KYLMIEEYLTKELLALDSVDPEGR;PGPVGPELPPGHIPIQVIR;QC(UniMod:4)GQVAAAAAAQPPASHGPER;SQSPAASDC(UniMod:4)SSSSSSASLPSSGR;SSTPLHSPSPIR;THYPAQQGEYQTHQPVYHK;VQGLEQAVDNFEGK;YLMIEEYLTK	13	ELLALDSVDPEGR;FRTEAAAAAPQR;IDPQTGWPFFVDHNSR;KYLMIEEYLTKELLALDSVDPEGR;PGPVGPELPPGHIPIQVIR;QC(UniMod:4)GQVAAAAAAQPPASHGPER;SSTPLHSPSPIR;VQGLEQAVDNFEGK;YLMIEEYLTK	9	0.692308	32	46	35	337.67	18976.3	0.757213	51	61.595	TRUE	0.997727	0	0.000128949	0.000225423
O95817	O95817	AAPSTAPAEATPPKPGEAEAPPK;ELLALDSVDPEGR;FRTEAAAAAPQR;IDPQTGWPFFVDHNSR;IQGDDWEPRPLR;KYLMIEEYLTKELLALDSVDPEGR;PGPVGPELPPGHIPIQVIR;QC(UniMod:4)GQVAAAAAAQPPASHGPER;SQSPAASDC(UniMod:4)SSSSSSASLPSSGR;SSTPLHSPSPIR;THYPAQQGEYQTHQPVYHK;VQGLEQAVDNFEGK;YLMIEEYLTK	13	ELLALDSVDPEGR;IDPQTGWPFFVDHNSR;IQGDDWEPRPLR;KYLMIEEYLTKELLALDSVDPEGR;PGPVGPELPPGHIPIQVIR;QC(UniMod:4)GQVAAAAAAQPPASHGPER;YLMIEEYLTK	7	0.538462	2	15	12	3720.92	23844.5	0.902002	51	61.595	TRUE	0.999515	0	6.44745e-05	0.000120546
O95817	O95817	AAPSTAPAEATPPKPGEAEAPPK;ELLALDSVDPEGR;FRTEAAAAAPQR;IDPQTGWPFFVDHNSR;IQGDDWEPRPLR;KYLMIEEYLTKELLALDSVDPEGR;PGPVGPELPPGHIPIQVIR;QC(UniMod:4)GQVAAAAAAQPPASHGPER;SQSPAASDC(UniMod:4)SSSSSSASLPSSGR;SSTPLHSPSPIR;THYPAQQGEYQTHQPVYHK;VQGLEQAVDNFEGK;YLMIEEYLTK	13	ELLALDSVDPEGR;KYLMIEEYLTKELLALDSVDPEGR	2	0.153846	25	33	29	631.481	13440.2	0.994444	51	61.595	TRUE	0.935333	0	0.00412637	0.00520219
O95819	O95819	FFSFIEGC(UniMod:4)LVK;GQNVLLTENAEVK;NIATYYGAFIK;QQLLQEQQLR	4	GQNVLLTENAEVK;NIATYYGAFIK;QQLLQEQQLR	3	0.75	35	45	39	222.458	1908.45	0.925255	43	142.101	FALSE	0.984075	0	0.00109607	0.00160445
O95822	O95822	ADLLEAQALK;ASEQVLSLVAQFQK;EAAVLLQAEDR;EISEITGGPINETLK;NELFTDSEC(UniMod:4)K;YFLEETGPNSTSYLGSK	6	ADLLEAQALK;ASEQVLSLVAQFQK;EAAVLLQAEDR;EISEITGGPINETLK;YFLEETGPNSTSYLGSK	5	0.833333	40	47	43	146.556	2385.31	0.850074	52	55.003	TRUE	0.997777	0	0.000128949	0.000225423
O95831	O95831	AALSASEGEEVPQDK;ALGTEVIQLFPEK;APSHVPFLLIGGGTAAFAAAR;C(UniMod:4)LIATGGTPR;DGEQHEDLNEVAK;ELWFSDDPNVTK;ILPEYLSNWTM(UniMod:35)EK;ILPEYLSNWTMEK;ISGLGLTPEQK;KVETDHIVAAVGLEPNVELAK;LAGENMTGAAK;LFNIHED;LNDGSQITYEK;SNIWVAGDAAC(UniMod:4)FYDIK;TGGLEIDSDFGGFR;VETDHIVAAVGLEPNVELAK;VLIVSEDPELPYMRPPLSK;VMPNAIVQSVGVSSGK;VNAELQAR;VVQLDVR	20	AALSASEGEEVPQDK;ALGTEVIQLFPEK;APSHVPFLLIGGGTAAFAAAR;C(UniMod:4)LIATGGTPR;DGEQHEDLNEVAK;ELWFSDDPNVTK;ILPEYLSNWTM(UniMod:35)EK;ILPEYLSNWTMEK;ISGLGLTPEQK;KVETDHIVAAVGLEPNVELAK;LFNIHED;LNDGSQITYEK;SNIWVAGDAAC(UniMod:4)FYDIK;TGGLEIDSDFGGFR;VETDHIVAAVGLEPNVELAK;VLIVSEDPELPYMRPPLSK;VMPNAIVQSVGVSSGK;VVQLDVR	18	0.9	32	48	38	246.922	69323	0.851251	51	66.901	TRUE	1	0	6.44745e-05	0.000120546
O95831	O95831	AALSASEGEEVPQDK;ALGTEVIQLFPEK;APSHVPFLLIGGGTAAFAAAR;C(UniMod:4)LIATGGTPR;DGEQHEDLNEVAK;ELWFSDDPNVTK;ILPEYLSNWTM(UniMod:35)EK;ILPEYLSNWTMEK;ISGLGLTPEQK;KVETDHIVAAVGLEPNVELAK;LAGENMTGAAK;LFNIHED;LNDGSQITYEK;SNIWVAGDAAC(UniMod:4)FYDIK;TGGLEIDSDFGGFR;VETDHIVAAVGLEPNVELAK;VLIVSEDPELPYMRPPLSK;VMPNAIVQSVGVSSGK;VNAELQAR;VVQLDVR	20	AALSASEGEEVPQDK;ALGTEVIQLFPEK;C(UniMod:4)LIATGGTPR;ELWFSDDPNVTK;ILPEYLSNWTMEK;ISGLGLTPEQK;LFNIHED;LNDGSQITYEK;SNIWVAGDAAC(UniMod:4)FYDIK;TGGLEIDSDFGGFR;VETDHIVAAVGLEPNVELAK;VLIVSEDPELPYMRPPLSK;VMPNAIVQSVGVSSGK;VVQLDVR	14	0.7	26	32	29	631.481	22726.4	0.747529	51	66.901	TRUE	0.999907	0	6.44745e-05	0.000120546
O95831	O95831	AALSASEGEEVPQDK;ALGTEVIQLFPEK;APSHVPFLLIGGGTAAFAAAR;C(UniMod:4)LIATGGTPR;DGEQHEDLNEVAK;ELWFSDDPNVTK;ILPEYLSNWTM(UniMod:35)EK;ILPEYLSNWTMEK;ISGLGLTPEQK;KVETDHIVAAVGLEPNVELAK;LAGENMTGAAK;LFNIHED;LNDGSQITYEK;SNIWVAGDAAC(UniMod:4)FYDIK;TGGLEIDSDFGGFR;VETDHIVAAVGLEPNVELAK;VLIVSEDPELPYMRPPLSK;VMPNAIVQSVGVSSGK;VNAELQAR;VVQLDVR	20	AALSASEGEEVPQDK;ALGTEVIQLFPEK;APSHVPFLLIGGGTAAFAAAR;C(UniMod:4)LIATGGTPR;ELWFSDDPNVTK;ILPEYLSNWTMEK;ISGLGLTPEQK;LFNIHED;LNDGSQITYEK;TGGLEIDSDFGGFR;VETDHIVAAVGLEPNVELAK;VLIVSEDPELPYMRPPLSK;VMPNAIVQSVGVSSGK	13	0.65	2	15	12	3720.92	31172.7	0.893357	51	66.901	TRUE	1	0	6.44745e-05	0.000120546
O95833	O95833	APLEHELAGEPQLR;FLDGDRLTLADC(UniMod:4)SLLPK;GVPFTLTTVDTR;NPVPAQDEALYQQLLR;QAPIPAELR;YRESNTAGNDVFHK	6	FLDGDRLTLADC(UniMod:4)SLLPK;GVPFTLTTVDTR;NPVPAQDEALYQQLLR;QAPIPAELR	4	0.666667	52	61	57	34.013	7546.08	0.909276	59	26.648	FALSE	0.993512	0	0.000386847	0.000624603
O95834	O95834	EVIFSVEDGSVK;LLASADDFGK;LQEVEVPEDFGPVR	3	EVIFSVEDGSVK;LLASADDFGK;LQEVEVPEDFGPVR	3	1	48	55	52	57.306	2037.35	0.978819	50	70.679	FALSE	0.999551	0	6.44745e-05	0.000120546
O95834	O95834	EVIFSVEDGSVK;LLASADDFGK;LQEVEVPEDFGPVR	3	EVIFSVEDGSVK;LLASADDFGK;LQEVEVPEDFGPVR	3	1	40	48	45	118.955	910.654	0.433683	50	70.679	FALSE	0.679285	0	0.0349452	0.0338997
O95861	O95861	AIAGVINQPYYNYEAGPDAVLGR;ASAYVFASPGC(UniMod:4)K;EEDLVVWVDPLDGTK;HMNSAGVLATLR;IIQLIEGK;KWDTC(UniMod:4)APEVILHAVGGK;LAQM(UniMod:35)SIC(UniMod:4)SSLAR;LAQMSIC(UniMod:4)SSLAR;LTDIHGNVLQYHK;LVASAYSIAQK;LVTDC(UniMod:4)VAAM(UniMod:35)NPDAVLR;LVTDC(UniMod:4)VAAMNPDAVLR;RVIAEGDLGIVEK;VIAEGDLGIVEK	14	AIAGVINQPYYNYEAGPDAVLGR;ASAYVFASPGC(UniMod:4)K;EEDLVVWVDPLDGTK;HMNSAGVLATLR;IIQLIEGK;KWDTC(UniMod:4)APEVILHAVGGK;LAQM(UniMod:35)SIC(UniMod:4)SSLAR;LAQMSIC(UniMod:4)SSLAR;LTDIHGNVLQYHK;LVASAYSIAQK;LVTDC(UniMod:4)VAAM(UniMod:35)NPDAVLR;LVTDC(UniMod:4)VAAMNPDAVLR;RVIAEGDLGIVEK;VIAEGDLGIVEK	14	1	52	60	55	41.905	42396.8	0.8504	57	33.392	FALSE	1	0	6.44745e-05	0.000120546
O95865	O95865	AGAGLSSLC(UniMod:4)LVLSTRPHS;ALQDLGLR;GGGDLPNSQEALQK;GVPESLASGEGAGAGLPALDLAK;LSDVTLVPVSC(UniMod:4)SELEK	5	AGAGLSSLC(UniMod:4)LVLSTRPHS;ALQDLGLR;GGGDLPNSQEALQK;GVPESLASGEGAGAGLPALDLAK;LSDVTLVPVSC(UniMod:4)SELEK	5	1	52	61	57	34.013	7201.86	0.914273	58	29.644	FALSE	0.999946	0	6.44745e-05	0.000120546
O95870	O95870	ALMPVLLQGQAR;GTADTLLNR;YQGPVLLIR	3	ALMPVLLQGQAR;YQGPVLLIR	2	0.666667	20	30	23	1180.94	1395.29	0.775823	51	63.243	TRUE	0.601901	0	0.0493875	0.0456552
O95881	O95881	DEDFSPDGGYIPR;EAAASGLPLM(UniMod:35)VIIHK;EAAASGLPLMVIIHK;ILFLDPSGK;VHPEIINENGNPSYK;YFYVSAEQVVQGMK	6	DEDFSPDGGYIPR;EAAASGLPLM(UniMod:35)VIIHK;EAAASGLPLMVIIHK;ILFLDPSGK;VHPEIINENGNPSYK;YFYVSAEQVVQGMK	6	1	54	61	58	30.643	21199.3	0.740585	62	19.206	FALSE	0.998825	0	6.44745e-05	0.000120546
O95983	O95983	AFM(UniMod:35)VTDEDIR;AFMVTDEDIR;GKPDLNTALPVR;KLSGLNAFDIAEELVK;LSGLNAFDIAEELVK;NPGVWLNTTQPLC(UniMod:4)K;YLGGSMDLSTFDFR	7	AFM(UniMod:35)VTDEDIR;AFMVTDEDIR;GKPDLNTALPVR;KLSGLNAFDIAEELVK;LSGLNAFDIAEELVK;NPGVWLNTTQPLC(UniMod:4)K;YLGGSMDLSTFDFR	7	1	14	23	18	1989.68	9899.73	0.791602	57	32.844	TRUE	0.999918	0	6.44745e-05	0.000120546
O96000	O96000	AFDLIVDRPVTLVR;EVEQFTQVAK;TPVQPNPIVYMMK;VDQEIINIMQDR;YQDLGAYSSAR	5	EVEQFTQVAK;YQDLGAYSSAR	2	0.4	14	35	18	1989.68	8200.28	0.958124	62	20.777	TRUE	0.842727	0	0.0119278	0.0131195
O96007	O96007	AASLEAVSYAIDTLK;EIYEESSTWK;LGLVPVSEASIIIAVSSAHR;LPLSPPLVEDSAFEPSRK	4	AASLEAVSYAIDTLK;EIYEESSTWK;LPLSPPLVEDSAFEPSRK	3	0.75	44	52	48	86.986	2254.6	0.767853	62	20.944	TRUE	0.863345	0	0.0103159	0.011622
O96008	O96008	ELFPIQM(UniMod:35)EGVK;ELFPIQMEGVK;FVNWQVDGEYR;GSVDSNWIVGATLEK;M(UniMod:35)QDTSVSFGYQLDLPK;RPGEEGTVMSLAGK	6	ELFPIQMEGVK;FVNWQVDGEYR;GSVDSNWIVGATLEK	3	0.5	14	36	18	1989.68	16936	0.988349	56	37.893	TRUE	0.998674	0	6.44745e-05	0.000120546
O96019	O96019	ENMEAISPLK;IPEGLFDPSNVK;LIANNTTVER;QGGPTYYIDTNALR;SEASLHPVLMSEAPWNTR;SPLAGDFITMQC(UniMod:4)R;STGLILDSGATHTTAIPVHDGYVLQQGIVK;TAVLTAFANGR;VDFPTAIGM(UniMod:35)VVER;VDFPTAIGMVVER	10	ENMEAISPLK;IPEGLFDPSNVK;LIANNTTVER;QGGPTYYIDTNALR;SEASLHPVLMSEAPWNTR;SPLAGDFITMQC(UniMod:4)R;STGLILDSGATHTTAIPVHDGYVLQQGIVK;TAVLTAFANGR;VDFPTAIGMVVER	9	0.9	2	11	8	5648.01	20169.9	0.951536	54	47.461	TRUE	1	0	6.44745e-05	0.000120546
O96019	O96019	ENMEAISPLK;IPEGLFDPSNVK;LIANNTTVER;QGGPTYYIDTNALR;SEASLHPVLMSEAPWNTR;SPLAGDFITMQC(UniMod:4)R;STGLILDSGATHTTAIPVHDGYVLQQGIVK;TAVLTAFANGR;VDFPTAIGM(UniMod:35)VVER;VDFPTAIGMVVER	10	ENMEAISPLK;IPEGLFDPSNVK;QGGPTYYIDTNALR;SEASLHPVLMSEAPWNTR;SPLAGDFITMQC(UniMod:4)R;STGLILDSGATHTTAIPVHDGYVLQQGIVK;VDFPTAIGMVVER	7	0.7	11	22	15	2720.93	27296.3	0.967528	54	47.461	TRUE	1	0	6.44745e-05	0.000120546
O96019	O96019	ENMEAISPLK;IPEGLFDPSNVK;LIANNTTVER;QGGPTYYIDTNALR;SEASLHPVLMSEAPWNTR;SPLAGDFITMQC(UniMod:4)R;STGLILDSGATHTTAIPVHDGYVLQQGIVK;TAVLTAFANGR;VDFPTAIGM(UniMod:35)VVER;VDFPTAIGMVVER	10	ENMEAISPLK;IPEGLFDPSNVK;LIANNTTVER;QGGPTYYIDTNALR;SEASLHPVLMSEAPWNTR;SPLAGDFITMQC(UniMod:4)R;STGLILDSGATHTTAIPVHDGYVLQQGIVK	7	0.7	49	57	53	51.629	4685.33	0.87794	54	47.461	FALSE	0.9998	0	6.44745e-05	0.000120546
O96019	O96019	ENMEAISPLK;IPEGLFDPSNVK;LIANNTTVER;QGGPTYYIDTNALR;SEASLHPVLMSEAPWNTR;SPLAGDFITMQC(UniMod:4)R;STGLILDSGATHTTAIPVHDGYVLQQGIVK;TAVLTAFANGR;VDFPTAIGM(UniMod:35)VVER;VDFPTAIGMVVER	10	ENMEAISPLK;QGGPTYYIDTNALR;SPLAGDFITMQC(UniMod:4)R;VDFPTAIGMVVER	4	0.4	22	35	27	778.005	4984.78	0.894259	54	47.461	TRUE	0.939046	0	0.00399742	0.00507476
P00167	P00167	EQAGGDATENFEDVGHSTDAR;FLEEHPGGEEVLR;TFIIGELHPDDRPK;YYTLEEIQK	4	EQAGGDATENFEDVGHSTDAR;FLEEHPGGEEVLR;TFIIGELHPDDRPK;YYTLEEIQK	4	1	4	27	23	1180.94	48362.9	0.913919	65	15.33	TRUE	0.999362	0	6.44745e-05	0.000120546
P00338	P00338	DDVFLSVPC(UniMod:4)ILGQNGISDLVK;DLADELALVDVIEDK;DQLIYNLLK;DYNVTANSK;GEM(UniMod:35)M(UniMod:35)DLQHGSLFLR;GEM(UniMod:35)MDLQHGSLFLR;GEMM(UniMod:35)DLQHGSLFLR;GEMMDLQHGSLFLR;KSADTLWGIQK;LGVHPLSC(UniMod:4)HGWVLGEHGDSSVPVWSGM(UniMod:35)NVAGVSLK;LGVHPLSC(UniMod:4)HGWVLGEHGDSSVPVWSGMNVAGVSLK;LKGEM(UniMod:35)M(UniMod:35)DLQHGSLFLR;LKGEM(UniMod:35)MDLQHGSLFLR;LKGEMM(UniMod:35)DLQHGSLFLR;LKGEMMDLQHGSLFLR;…	22	DLADELALVDVIEDK;DQLIYNLLK;DYNVTANSK;GEM(UniMod:35)M(UniMod:35)DLQHGSLFLR;GEM(UniMod:35)MDLQHGSLFLR;GEMM(UniMod:35)DLQHGSLFLR;GEMMDLQHGSLFLR;KSADTLWGIQK;LGVHPLSC(UniMod:4)HGWVLGEHGDSSVPVWSGM(UniMod:35)NVAGVSLK;LGVHPLSC(UniMod:4)HGWVLGEHGDSSVPVWSGMNVAGVSLK;LKGEM(UniMod:35)M(UniMod:35)DLQHGSLFLR;LKGEM(UniMod:35)MDLQHGSLFLR;LKGEMM(UniMod:35)DLQHGSLFLR;LKGEMMDLQHGSLFLR;LVIITAGAR;NVNIFKFIIPNVVK;QVVESAY…	21	0.954545	44	54	49	78.368	2.04564e+06	0.769408	56	36.689	TRUE	1	0	6.44745e-05	0.000120546
P00338	P00338	DDVFLSVPC(UniMod:4)ILGQNGISDLVK;DLADELALVDVIEDK;DQLIYNLLK;DYNVTANSK;GEM(UniMod:35)M(UniMod:35)DLQHGSLFLR;GEM(UniMod:35)MDLQHGSLFLR;GEMM(UniMod:35)DLQHGSLFLR;GEMMDLQHGSLFLR;KSADTLWGIQK;LGVHPLSC(UniMod:4)HGWVLGEHGDSSVPVWSGM(UniMod:35)NVAGVSLK;LGVHPLSC(UniMod:4)HGWVLGEHGDSSVPVWSGMNVAGVSLK;LKGEM(UniMod:35)M(UniMod:35)DLQHGSLFLR;LKGEM(UniMod:35)MDLQHGSLFLR;LKGEMM(UniMod:35)DLQHGSLFLR;LKGEMMDLQHGSLFLR;…	22	DLADELALVDVIEDK;DQLIYNLLK;GEMMDLQHGSLFLR;LVIITAGAR;QVVESAYEVIK;SADTLWGIQK;VIGSGC(UniMod:4)NLDSAR;VTLTSEEEAR	8	0.363636	32	39	36	304.216	19312.8	0.968796	56	36.689	TRUE	0.999998	0	6.44745e-05	0.000120546
P00338	P00338	DDVFLSVPC(UniMod:4)ILGQNGISDLVK;DLADELALVDVIEDK;DQLIYNLLK;DYNVTANSK;GEM(UniMod:35)M(UniMod:35)DLQHGSLFLR;GEM(UniMod:35)MDLQHGSLFLR;GEMM(UniMod:35)DLQHGSLFLR;GEMMDLQHGSLFLR;KSADTLWGIQK;LGVHPLSC(UniMod:4)HGWVLGEHGDSSVPVWSGM(UniMod:35)NVAGVSLK;LGVHPLSC(UniMod:4)HGWVLGEHGDSSVPVWSGMNVAGVSLK;LKGEM(UniMod:35)M(UniMod:35)DLQHGSLFLR;LKGEM(UniMod:35)MDLQHGSLFLR;LKGEMM(UniMod:35)DLQHGSLFLR;LKGEMMDLQHGSLFLR;…	22	DQLIYNLLK;LVIITAGAR;QVVESAYEVIK;VIGSGC(UniMod:4)NLDSAR;VTLTSEEEAR	5	0.227273	7	16	11	4130.11	24728.9	0.899031	56	36.689	TRUE	0.844145	0	0.0117344	0.0129488
P00338	P00338	DDVFLSVPC(UniMod:4)ILGQNGISDLVK;DLADELALVDVIEDK;DQLIYNLLK;DYNVTANSK;GEM(UniMod:35)M(UniMod:35)DLQHGSLFLR;GEM(UniMod:35)MDLQHGSLFLR;GEMM(UniMod:35)DLQHGSLFLR;GEMMDLQHGSLFLR;KSADTLWGIQK;LGVHPLSC(UniMod:4)HGWVLGEHGDSSVPVWSGM(UniMod:35)NVAGVSLK;LGVHPLSC(UniMod:4)HGWVLGEHGDSSVPVWSGMNVAGVSLK;LKGEM(UniMod:35)M(UniMod:35)DLQHGSLFLR;LKGEM(UniMod:35)MDLQHGSLFLR;LKGEMM(UniMod:35)DLQHGSLFLR;LKGEMMDLQHGSLFLR;…	22	SADTLWGIQK;VIGSGC(UniMod:4)NLDSAR;VTLTSEEEAR	3	0.136364	57	70	60	24.872	57908.2	0.933797	56	36.689	FALSE	0.590608	0	0.0511283	0.0469436
P00367	P00367	AKPYEGSILEADC(UniMod:4)DILIPAASEK;ALASLM(UniMod:35)TYK;ALASLMTYK;C(UniMod:4)AVVDVPFGGAK;C(UniMod:4)IAVGESDGSIWNPDGIDPK;DDGSWEVIEGYR;DIVHSGLAYTM(UniMod:35)ER;DIVHSGLAYTMER;DSNYHLLM(UniMod:35)SVQESLER;DSNYHLLMSVQESLER;FTM(UniMod:35)ELAKKGFIGPGIDVPAPDM(UniMod:35)STGER;GFIGPGIDVPAPDM(UniMod:35)STGER;GFIGPGIDVPAPDMSTGER;HGGTIPIVPTAEFQDR;IIAEGANGPTTPEADK;IIKPC(UniMod:4)NHVLSLSFPIR;LQHGSILGFPK;M(UniMod:…	28	AKPYEGSILEADC(UniMod:4)DILIPAASEK;ALASLM(UniMod:35)TYK;ALASLMTYK;C(UniMod:4)AVVDVPFGGAK;C(UniMod:4)IAVGESDGSIWNPDGIDPK;DDGSWEVIEGYR;DIVHSGLAYTM(UniMod:35)ER;DIVHSGLAYTMER;DSNYHLLM(UniMod:35)SVQESLER;DSNYHLLMSVQESLER;FTM(UniMod:35)ELAKKGFIGPGIDVPAPDM(UniMod:35)STGER;GFIGPGIDVPAPDM(UniMod:35)STGER;GFIGPGIDVPAPDMSTGER;HGGTIPIVPTAEFQDR;IIAEGANGPTTPEADK;IIKPC(UniMod:4)NHVLSLSFPIR;LQHGSILGFPK;MVEGFFDR;…	27	0.964286	40	48	44	132.036	300488	0.970519	51	61.398	TRUE	1	0	6.44745e-05	0.000120546
P00374	P00374	EPPQGAHFLSR;LLPEYPGVLSDVQEEK;LTEQPELANK;NGDLPWPPLR;TWFSIPEK;VDMVWIVGGSSVYK;VGSLNC(UniMod:4)IVAVSQNM(UniMod:35)GIGK;VGSLNC(UniMod:4)IVAVSQNMGIGK	8	EPPQGAHFLSR;LLPEYPGVLSDVQEEK;LTEQPELANK;NGDLPWPPLR;TWFSIPEK;VDMVWIVGGSSVYK;VGSLNC(UniMod:4)IVAVSQNM(UniMod:35)GIGK;VGSLNC(UniMod:4)IVAVSQNMGIGK	8	1	54	61	57	34.013	38019.3	0.939336	61	21.453	FALSE	1	0	6.44745e-05	0.000120546
P00387	P00387	APEAWDYGQGFVNEEMIR;DILLRPELEELR;DPDDHTVC(UniMod:4)HLLFANQTEK;FALPSPQHILGLPVGQHIYLSAR;GPSGLLVYQGK;IDGNLVVR;IDGNLVVRPYTPISSDDDK;MSQYLESMQIGDTIEFR;STPAITLESPDIK;SVGM(UniMod:35)IAGGTGITPM(UniMod:35)LQVIR;SVGM(UniMod:35)IAGGTGITPMLQVIR;SVGMIAGGTGITPM(UniMod:35)LQVIR;SVGMIAGGTGITPMLQVIR	13	DILLRPELEELR;DPDDHTVC(UniMod:4)HLLFANQTEK;GPSGLLVYQGK;IDGNLVVR;IDGNLVVRPYTPISSDDDK;SVGMIAGGTGITPMLQVIR	6	0.461538	2	42	23	1180.94	242561	0.879261	57	34.235	TRUE	0.990251	0	0.000644745	0.000999091
P00387	P00387	APEAWDYGQGFVNEEMIR;DILLRPELEELR;DPDDHTVC(UniMod:4)HLLFANQTEK;FALPSPQHILGLPVGQHIYLSAR;GPSGLLVYQGK;IDGNLVVR;IDGNLVVRPYTPISSDDDK;MSQYLESMQIGDTIEFR;STPAITLESPDIK;SVGM(UniMod:35)IAGGTGITPM(UniMod:35)LQVIR;SVGM(UniMod:35)IAGGTGITPMLQVIR;SVGMIAGGTGITPM(UniMod:35)LQVIR;SVGMIAGGTGITPMLQVIR	13	APEAWDYGQGFVNEEMIR;DPDDHTVC(UniMod:4)HLLFANQTEK;GPSGLLVYQGK;STPAITLESPDIK;SVGMIAGGTGITPMLQVIR	5	0.384615	2	34	21	1454.95	142068	0.968469	57	34.235	TRUE	0.999601	0	6.44745e-05	0.000120546
P00390	P00390	ADFDNTVAIHPTSSEELVTLR;ALLTPVAIAAGR;ALLTPVAIAAGRK;GHAAFTSDPKPTIEVSGK;GHIIVDEFQNTNVK;GIYAVGDVC(UniMod:4)GK;LGGTC(UniMod:4)VNVGC(UniMod:4)VPK;LNAIYQNNLTK;QEPQPQGPPPAAGAVASYDYLVIGGGSGGLASAR;SFDSMISTNC(UniMod:4)TEELENAGVEVLK;TLSGLEVSMVTAVPGR;TYSTSFTPMYHAVTK;VVGIHMQGLGC(UniMod:4)DEMLQGFAVAVK;YGIENVK	14	ADFDNTVAIHPTSSEELVTLR;ALLTPVAIAAGR;ALLTPVAIAAGRK;GHAAFTSDPKPTIEVSGK;GHIIVDEFQNTNVK;GIYAVGDVC(UniMod:4)GK;LGGTC(UniMod:4)VNVGC(UniMod:4)VPK;LNAIYQNNLTK;QEPQPQGPPPAAGAVASYDYLVIGGGSGGLASAR;SFDSMISTNC(UniMod:4)TEELENAGVEVLK;TLSGLEVSMVTAVPGR;TYSTSFTPMYHAVTK;VVGIHMQGLGC(UniMod:4)DEMLQGFAVAVK;YGIENVK	14	1	44	52	49	78.368	62473.3	0.882783	52	56.257	FALSE	1	0	6.44745e-05	0.000120546
P00403	P00403	ILYMTDEVNDPSLTIK;LLDVDNR;VVLPIEAPIR	3	ILYMTDEVNDPSLTIK;VVLPIEAPIR	2	0.666667	2	34	17	2208.49	57285.3	0.972397	60	25.565	TRUE	0.945556	0	0.00348162	0.00447152
P00441	P00441	DGVADVSIEDSVISLSGDHC(UniMod:4)IIGR;GDGPVQGIINFEQK;GLTEGLHGFHVHEFGDNTAGC(UniMod:4)TSAGPHFNPLSR;HVGDLGNVTADK;LAC(UniMod:4)GVIGIAQ	5	DGVADVSIEDSVISLSGDHC(UniMod:4)IIGR;GDGPVQGIINFEQK;GLTEGLHGFHVHEFGDNTAGC(UniMod:4)TSAGPHFNPLSR;HVGDLGNVTADK	4	0.8	39	45	42	162.673	3697.75	0.993163	64	15.936	TRUE	0.999999	0	6.44745e-05	0.000120546
P00441	P00441	DGVADVSIEDSVISLSGDHC(UniMod:4)IIGR;GDGPVQGIINFEQK;GLTEGLHGFHVHEFGDNTAGC(UniMod:4)TSAGPHFNPLSR;HVGDLGNVTADK;LAC(UniMod:4)GVIGIAQ	5	DGVADVSIEDSVISLSGDHC(UniMod:4)IIGR;GDGPVQGIINFEQK;GLTEGLHGFHVHEFGDNTAGC(UniMod:4)TSAGPHFNPLSR;LAC(UniMod:4)GVIGIAQ	4	0.8	52	58	55	41.905	128763	0.987981	64	15.936	TRUE	0.999993	0	6.44745e-05	0.000120546
P00491	P00491	DHINLPGFSGQNPLR;DHINLPGFSGQNPLRGPNDER;ELQEGTYVMVAGPSFETVAEC(UniMod:4)R;FEVGDIM(UniMod:35)LIR;FEVGDIMLIR;FGDRFPAMSDAYDR;FHMYEGYPLWK;FPAMSDAYDR;HRPQVAIIC(UniMod:4)GSGLGGLTDK;LGADAVGM(UniMod:35)STVPEVIVAR;LGADAVGMSTVPEVIVAR;LTQAQIFDYGEIPNFPR;LVFGFLNGR;NTAEWLLSHTK;VFGFSLITNK;VFHLLGVDTLVVTNAAGGLNPK;VIM(UniMod:35)DYESLEK;VIMDYESLEK	18	DHINLPGFSGQNPLR;DHINLPGFSGQNPLRGPNDER;ELQEGTYVMVAGPSFETVAEC(UniMod:4)R;FEVGDIM(UniMod:35)LIR;FEVGDIMLIR;FGDRFPAMSDAYDR;FHMYEGYPLWK;FPAMSDAYDR;HRPQVAIIC(UniMod:4)GSGLGGLTDK;LGADAVGM(UniMod:35)STVPEVIVAR;LGADAVGMSTVPEVIVAR;LTQAQIFDYGEIPNFPR;LVFGFLNGR;NTAEWLLSHTK;VFGFSLITNK;VFHLLGVDTLVVTNAAGGLNPK;VIM(UniMod:35)DYESLEK;VIMDYESLEK	18	1	48	55	51	63.608	172978	0.951435	58	32.118	FALSE	1	0	6.44745e-05	0.000120546
P00492	P00492	DLNHVC(UniMod:4)VISETGK;EMGGHHIVALC(UniMod:4)VLK;FFADLLDYIK;FVVGYALDYNEYFR;NVLIVEDIIDTGK;SIPM(UniMod:35)TVDFIR;SIPMTVDFIR;SVGYKPDFVGFEIPDK;SYC(UniMod:4)NDQSTGDIK;TM(UniMod:35)QTLLSLVR;TMQTLLSLVR;VFIPHGLIM(UniMod:35)DR;VFIPHGLIMDR;VIGGDDLSTLTGK	14	DLNHVC(UniMod:4)VISETGK;EMGGHHIVALC(UniMod:4)VLK;FFADLLDYIK;FVVGYALDYNEYFR;NVLIVEDIIDTGK;SIPM(UniMod:35)TVDFIR;SIPMTVDFIR;SVGYKPDFVGFEIPDK;TM(UniMod:35)QTLLSLVR;TMQTLLSLVR;VFIPHGLIM(UniMod:35)DR;VFIPHGLIMDR;VIGGDDLSTLTGK	13	0.928571	48	55	52	57.306	82009.5	0.887399	60	24.579	TRUE	1	0	6.44745e-05	0.000120546
P00505	P00505	ASAELALGENSEVLK;DAGM(UniMod:35)QLQGYR;DAGMQLQGYR;DDNGKPYVLPSVR;EYLPIGGLAEFC(UniMod:4)K;FVTVQTISGTGALR;HFIEQGINVC(UniMod:4)LC(UniMod:4)QSYAK;IAAAILNTPDLR;IAAAILNTPDLRK;IGASFLQR;ILIRPM(UniMod:35)YSNPPLNGAR;ILIRPMYSNPPLNGAR;ISVAGVTSSNVGYLAHAIHQVTK;M(UniMod:35)NLGVGAYR;MNLGVGAYR;NMGLYGER;PTWGNHTPIFR;QWLQEVK;TC(UniMod:4)GFDFTGAVEDISK;VGAFTMVC(UniMod:4)K	20	DAGMQLQGYR;DDNGKPYVLPSVR;EYLPIGGLAEFC(UniMod:4)K;IAAAILNTPDLRK;IGASFLQR;ILIRPMYSNPPLNGAR;ISVAGVTSSNVGYLAHAIHQVTK;MNLGVGAYR;PTWGNHTPIFR;QWLQEVK;TC(UniMod:4)GFDFTGAVEDISK;VGAFTMVC(UniMod:4)K	12	0.6	49	55	52	57.306	98988.4	0.952148	54	47.518	FALSE	1	0	6.44745e-05	0.000120546
P00505	P00505	ASAELALGENSEVLK;DAGM(UniMod:35)QLQGYR;DAGMQLQGYR;DDNGKPYVLPSVR;EYLPIGGLAEFC(UniMod:4)K;FVTVQTISGTGALR;HFIEQGINVC(UniMod:4)LC(UniMod:4)QSYAK;IAAAILNTPDLR;IAAAILNTPDLRK;IGASFLQR;ILIRPM(UniMod:35)YSNPPLNGAR;ILIRPMYSNPPLNGAR;ISVAGVTSSNVGYLAHAIHQVTK;M(UniMod:35)NLGVGAYR;MNLGVGAYR;NMGLYGER;PTWGNHTPIFR;QWLQEVK;TC(UniMod:4)GFDFTGAVEDISK;VGAFTMVC(UniMod:4)K	20	ASAELALGENSEVLK;DAGM(UniMod:35)QLQGYR;FVTVQTISGTGALR;HFIEQGINVC(UniMod:4)LC(UniMod:4)QSYAK;IAAAILNTPDLR;ILIRPM(UniMod:35)YSNPPLNGAR;ISVAGVTSSNVGYLAHAIHQVTK;M(UniMod:35)NLGVGAYR;NMGLYGER;TC(UniMod:4)GFDFTGAVEDISK	10	0.5	49	57	53	51.629	60473.8	0.692395	54	47.518	FALSE	0.90381	0	0.00722115	0.00855478
P00533	P00533	ATGQVC(UniMod:4)HALC(UniMod:4)SPEGC(UniMod:4)WGPEPR;ELVEPLTPSGEAPNQALLR;FSNNPALC(UniMod:4)NVESIQWR;GDSFTHTPPLDPQELDILK;GLWIPEGEK;GSTAENAEYLR;IPLENLQIIR;LTQLGTFEDHFLSLQR;NLQEILHGAVR;NYDLSFLK;NYVVTDHGSC(UniMod:4)VR;RPAGSVQNPVYHNQPLNPAPSR;TDLHAFENLEIIR;VLGSGAFGTVYK;YLVIQGDER;YSFGATC(UniMod:4)VK	16	ELVEPLTPSGEAPNQALLR;GLWIPEGEK;IPLENLQIIR;NLQEILHGAVR;NYDLSFLK;RPAGSVQNPVYHNQPLNPAPSR;VLGSGAFGTVYK;YSFGATC(UniMod:4)VK	8	0.5	14	32	23	1180.94	16552.8	0.628163	44	134.277	TRUE	0.694402	0	0.0325596	0.0318006
P00558	P00558	AC(UniMod:4)ANPAAGSVILLENLR;AHSSM(UniMod:35)VGVNLPQK;AHSSMVGVNLPQK;ALESPERPFLAILGGAK;ALM(UniMod:35)DEVVK;ALMDEVVK;DC(UniMod:4)VGPEVEKAC(UniMod:4)ANPAAGSVILLENLR;DVLFLKDC(UniMod:4)VGPEVEKAC(UniMod:4)ANPAAGSVILLENLR;FC(UniMod:4)LDNGAK;GC(UniMod:4)ITIIGGGDTATC(UniMod:4)C(UniMod:4)AK;IQLINNM(UniMod:35)LDK;IQLINNMLDK;ITLPVDFVTADK;ITLPVDFVTADKFDENAK;LGDVYVNDAFGTAHR;PFLAILGGAK;SLLGKDVLFLK;SVVLMSHLGRPDGV…	33	AC(UniMod:4)ANPAAGSVILLENLR;AHSSMVGVNLPQK;ALESPERPFLAILGGAK;ALMDEVVK;DC(UniMod:4)VGPEVEKAC(UniMod:4)ANPAAGSVILLENLR;DVLFLKDC(UniMod:4)VGPEVEKAC(UniMod:4)ANPAAGSVILLENLR;FC(UniMod:4)LDNGAK;GC(UniMod:4)ITIIGGGDTATC(UniMod:4)C(UniMod:4)AK;IQLINNM(UniMod:35)LDK;IQLINNMLDK;ITLPVDFVTADK;ITLPVDFVTADKFDENAK;LGDVYVNDAFGTAHR;PFLAILGGAK;SVVLMSHLGRPDGVPM(UniMod:35)PDK;SVVLMSHLGRPDGVPMPDK;TGQATVASGIPAGWM(UniM…	30	0.909091	51	58	55	41.905	2.25716e+06	0.843642	54	44.615	FALSE	1	0	6.44745e-05	0.000120546
P00558	P00558	AC(UniMod:4)ANPAAGSVILLENLR;AHSSM(UniMod:35)VGVNLPQK;AHSSMVGVNLPQK;ALESPERPFLAILGGAK;ALM(UniMod:35)DEVVK;ALMDEVVK;DC(UniMod:4)VGPEVEKAC(UniMod:4)ANPAAGSVILLENLR;DVLFLKDC(UniMod:4)VGPEVEKAC(UniMod:4)ANPAAGSVILLENLR;FC(UniMod:4)LDNGAK;GC(UniMod:4)ITIIGGGDTATC(UniMod:4)C(UniMod:4)AK;IQLINNM(UniMod:35)LDK;IQLINNMLDK;ITLPVDFVTADK;ITLPVDFVTADKFDENAK;LGDVYVNDAFGTAHR;PFLAILGGAK;SLLGKDVLFLK;SVVLMSHLGRPDGV…	33	AC(UniMod:4)ANPAAGSVILLENLR;AHSSMVGVNLPQK;ALESPERPFLAILGGAK;ALMDEVVK;DC(UniMod:4)VGPEVEKAC(UniMod:4)ANPAAGSVILLENLR;GC(UniMod:4)ITIIGGGDTATC(UniMod:4)C(UniMod:4)AK;IQLINNM(UniMod:35)LDK;IQLINNMLDK;ITLPVDFVTADK;LGDVYVNDAFGTAHR;SVVLMSHLGRPDGVPMPDK;TGQATVASGIPAGWMGLDC(UniMod:4)GPESSK;TGQATVASGIPAGWMGLDC(UniMod:4)GPESSKK;VDFNVPMK;VLNNMEIGTSLFDEEGAK;VLPGVDALSNI;VSHVSTGGGASLELLEGK;YSLEPVAVELK	18	0.545455	39	45	42	162.673	130966	0.934155	54	44.615	TRUE	1	0	6.44745e-05	0.000120546
P00558	P00558	AC(UniMod:4)ANPAAGSVILLENLR;AHSSM(UniMod:35)VGVNLPQK;AHSSMVGVNLPQK;ALESPERPFLAILGGAK;ALM(UniMod:35)DEVVK;ALMDEVVK;DC(UniMod:4)VGPEVEKAC(UniMod:4)ANPAAGSVILLENLR;DVLFLKDC(UniMod:4)VGPEVEKAC(UniMod:4)ANPAAGSVILLENLR;FC(UniMod:4)LDNGAK;GC(UniMod:4)ITIIGGGDTATC(UniMod:4)C(UniMod:4)AK;IQLINNM(UniMod:35)LDK;IQLINNMLDK;ITLPVDFVTADK;ITLPVDFVTADKFDENAK;LGDVYVNDAFGTAHR;PFLAILGGAK;SLLGKDVLFLK;SVVLMSHLGRPDGV…	33	AC(UniMod:4)ANPAAGSVILLENLR;AHSSMVGVNLPQK;ALESPERPFLAILGGAK;ITLPVDFVTADK;LGDVYVNDAFGTAHR;VLPGVDALSNI;YSLEPVAVELK	7	0.212121	15	22	19	1792.55	3355.38	0.95513	54	44.615	TRUE	0.997302	0	0.000128949	0.000225423
P00558	P00558	AC(UniMod:4)ANPAAGSVILLENLR;AHSSM(UniMod:35)VGVNLPQK;AHSSMVGVNLPQK;ALESPERPFLAILGGAK;ALM(UniMod:35)DEVVK;ALMDEVVK;DC(UniMod:4)VGPEVEKAC(UniMod:4)ANPAAGSVILLENLR;DVLFLKDC(UniMod:4)VGPEVEKAC(UniMod:4)ANPAAGSVILLENLR;FC(UniMod:4)LDNGAK;GC(UniMod:4)ITIIGGGDTATC(UniMod:4)C(UniMod:4)AK;IQLINNM(UniMod:35)LDK;IQLINNMLDK;ITLPVDFVTADK;ITLPVDFVTADKFDENAK;LGDVYVNDAFGTAHR;PFLAILGGAK;SLLGKDVLFLK;SVVLMSHLGRPDGV…	33	ITLPVDFVTADK;YSLEPVAVELK	2	0.0606061	28	35	32	461.771	3619.93	0.995583	54	44.615	TRUE	0.86791	0	0.010058	0.0113938
P00568	P00568	ATEPVIAFYEK;EVQQGEEFER;EVQQGEEFERR;GFLIDGYPR;GQLVPLETVLDM(UniMod:35)LR;IGQPTLLLYVDAGPETM(UniMod:35)TQR;IIFVVGGPGSGK;VNAEGSVDSVFSQVC(UniMod:4)THLDALK;YGYTHLSTGDLLR	9	ATEPVIAFYEK;EVQQGEEFER;EVQQGEEFERR;GFLIDGYPR;GQLVPLETVLDM(UniMod:35)LR;IGQPTLLLYVDAGPETM(UniMod:35)TQR;IIFVVGGPGSGK;VNAEGSVDSVFSQVC(UniMod:4)THLDALK;YGYTHLSTGDLLR	9	1	54	61	58	30.643	94105	0.897389	61	21.635	FALSE	1	0	6.44745e-05	0.000120546
P00918	P00918	EPISVSSEQVLK;ILNNGHAFNVEFDDSQDK;QSPVDIDTHTAK;SADFTNFDPR;VVDVLDSIK	5	EPISVSSEQVLK;ILNNGHAFNVEFDDSQDK;QSPVDIDTHTAK;SADFTNFDPR;VVDVLDSIK	5	1	54	61	58	30.643	8294.82	0.886913	58	29.246	FALSE	0.999836	0	6.44745e-05	0.000120546
P00966	P00966	APNTPDILEIEFK;FELSC(UniMod:4)YSLAPQIK;MPEFYNR;VFIEDVSR	4	APNTPDILEIEFK;FELSC(UniMod:4)YSLAPQIK;MPEFYNR;VFIEDVSR	4	1	43	52	48	86.986	2766.83	0.862266	54	46.53	FALSE	0.997387	0	0.000128949	0.000225423
P01023	P01023	AIGYLNTGYQR;ALLAYAFALAGNQDK;ATVLNYLPK;FEVQVTVPK;IAQWQSFQLEGGLK;LLIYAVLPTGDVIGDSAK;LPPNVVEESAR;LVHVEEPHTETVR;MVSGFIPLKPTVK;NALFC(UniMod:4)LESAWK;NEDSLVFVQTDK;NQGNTWLTAFVLK;QFSFPLSSEPFQGSYK;QTVSWAVTPK;SSGSLLNNAIK;TEHPFTVEEFVLPK;VDLSFSPSQSLPASHAHLR;VGFYESDVMGR;VSVQLEASPAFLAVPVEK;VTAAPQSVC(UniMod:4)ALR	20	AIGYLNTGYQR;ALLAYAFALAGNQDK;FEVQVTVPK;IAQWQSFQLEGGLK;LLIYAVLPTGDVIGDSAK;MVSGFIPLKPTVK;NALFC(UniMod:4)LESAWK;QFSFPLSSEPFQGSYK;SSGSLLNNAIK;TEHPFTVEEFVLPK;VGFYESDVMGR;VSVQLEASPAFLAVPVEK;VTAAPQSVC(UniMod:4)ALR	13	0.65	25	35	30	568.917	16111	0.895478	42	163.291	TRUE	1	0	6.44745e-05	0.000120546
P01023	P01023	AIGYLNTGYQR;ALLAYAFALAGNQDK;ATVLNYLPK;FEVQVTVPK;IAQWQSFQLEGGLK;LLIYAVLPTGDVIGDSAK;LPPNVVEESAR;LVHVEEPHTETVR;MVSGFIPLKPTVK;NALFC(UniMod:4)LESAWK;NEDSLVFVQTDK;NQGNTWLTAFVLK;QFSFPLSSEPFQGSYK;QTVSWAVTPK;SSGSLLNNAIK;TEHPFTVEEFVLPK;VDLSFSPSQSLPASHAHLR;VGFYESDVMGR;VSVQLEASPAFLAVPVEK;VTAAPQSVC(UniMod:4)ALR	20	AIGYLNTGYQR;MVSGFIPLKPTVK;NEDSLVFVQTDK;QFSFPLSSEPFQGSYK;TEHPFTVEEFVLPK;VGFYESDVMGR;VSVQLEASPAFLAVPVEK;VTAAPQSVC(UniMod:4)ALR	8	0.4	40	48	43	146.556	3591.08	0.750284	42	163.291	FALSE	0.825898	0	0.0132173	0.014266
P01023	P01023	AIGYLNTGYQR;ALLAYAFALAGNQDK;ATVLNYLPK;FEVQVTVPK;IAQWQSFQLEGGLK;LLIYAVLPTGDVIGDSAK;LPPNVVEESAR;LVHVEEPHTETVR;MVSGFIPLKPTVK;NALFC(UniMod:4)LESAWK;NEDSLVFVQTDK;NQGNTWLTAFVLK;QFSFPLSSEPFQGSYK;QTVSWAVTPK;SSGSLLNNAIK;TEHPFTVEEFVLPK;VDLSFSPSQSLPASHAHLR;VGFYESDVMGR;VSVQLEASPAFLAVPVEK;VTAAPQSVC(UniMod:4)ALR	20	ATVLNYLPK;LPPNVVEESAR;NEDSLVFVQTDK;QTVSWAVTPK	4	0.2	25	42	32	461.771	175821	0.979831	42	163.291	TRUE	0.993758	0	0.000386847	0.000624603
P01033	P01033	EPGLC(UniMod:4)TWQSLR;GFQALGDAADIR;LQSGTHC(UniMod:4)LWTDQLLQGSEK	3	EPGLC(UniMod:4)TWQSLR;GFQALGDAADIR	2	0.666667	51	60	56	37.754	2144.87	0.997212	61	23.171	FALSE	0.994432	0	0.000322373	0.000523897
P01111	P01111	QGVEDAFYTLVR;SFADINLYR;TGEGFLC(UniMod:4)VFAINNSK	3	QGVEDAFYTLVR;SFADINLYR;TGEGFLC(UniMod:4)VFAINNSK	3	1	20	34	23	1180.94	6835.07	0.875181	62	21.229	TRUE	0.98442	0	0.00109607	0.00160445
P01111	P01111	QGVEDAFYTLVR;SFADINLYR;TGEGFLC(UniMod:4)VFAINNSK	3	QGVEDAFYTLVR;SFADINLYR	2	0.666667	47	54	51	63.608	1617.21	0.822985	62	21.229	TRUE	0.677304	0	0.0352676	0.0341704
P01116	P01116	LVVVGAGGVGK;SYGIPFIETSAK;TGEGFLC(UniMod:4)VFAINNTK	3	LVVVGAGGVGK;SYGIPFIETSAK;TGEGFLC(UniMod:4)VFAINNTK	3	1	53	68	58	30.643	17090.9	0.873449	61	21.656	FALSE	0.983985	0	0.00109607	0.00160445
P01130	P01130	FTC(UniMod:4)AC(UniMod:4)PDGMLLAR;IYWSDLSQR;MIC(UniMod:4)STQLDR;NINSINFDNPVYQK;NVVALDTEVASNR;SEYTSLIPNLR	6	NVVALDTEVASNR;SEYTSLIPNLR	2	0.333333	3	15	12	3720.92	1354.52	0.894567	47	95.376	TRUE	0.572882	0	0.0542231	0.0494304
P02461	P02461	AGGFAPYYGDEPMDFK;FTYTVLEDGC(UniMod:4)TK;INTDEIM(UniMod:35)TSLK;INTDEIMTSLK;NSIAYMDQASGNVK;SGEYWVDPNQGC(UniMod:4)K;SVNGQIESLISPDGSR;VFC(UniMod:4)NMETGETC(UniMod:4)ISANPLNVPR	8	AGGFAPYYGDEPMDFK;FTYTVLEDGC(UniMod:4)TK;INTDEIMTSLK;NSIAYMDQASGNVK;SGEYWVDPNQGC(UniMod:4)K;VFC(UniMod:4)NMETGETC(UniMod:4)ISANPLNVPR	6	0.75	2	11	6	6958.53	3643.15	0.916627	44	138.564	TRUE	0.999927	0	6.44745e-05	0.000120546
P02511	P02511	APSWFDTGLSEMR;DRFSVNLDVK;FSVNLDVK;HFSPEELK;IPADVDPLTITSSLSSDGVLTVNGPR;RPFFPFHSPSR;VLGDVIEVHGK	7	APSWFDTGLSEMR;HFSPEELK;IPADVDPLTITSSLSSDGVLTVNGPR;RPFFPFHSPSR;VLGDVIEVHGK	5	0.714286	25	52	32	461.771	36044	0.938064	62	20.159	TRUE	0.999801	0	6.44745e-05	0.000120546
P02533	P02533	ADLEM(UniMod:35)QIESLK;ALEEANADLEVK;APSTYGGGLSVSSSR;ASLENSLEETK;GSC(UniMod:4)GIGGGIGGGSSR;ILNEMRDQYEK;LAADDFR;LLEGEDAHLSSSQFSSGSQSSR;TEELNREVATNSELVQSGK;TKYETELNLR	10	ADLEM(UniMod:35)QIESLK;ALEEANADLEVK;APSTYGGGLSVSSSR;ASLENSLEETK;GSC(UniMod:4)GIGGGIGGGSSR;ILNEMRDQYEK;LAADDFR;LLEGEDAHLSSSQFSSGSQSSR;TEELNREVATNSELVQSGK;TKYETELNLR	10	1	53	60	57	34.013	14974.9	0.954481	53	51.561	FALSE	1	0	6.44745e-05	0.000120546
P02538	P02538	ADTLTDEINFLR;AQYEEIAQR;EYQELM(UniMod:35)NVK;LALDVEIATYR;NKYEDEINKR;NLDLDSIIAEVK;YEELQVTAGR	7	ADTLTDEINFLR;AQYEEIAQR;EYQELM(UniMod:35)NVK;LALDVEIATYR;NKYEDEINKR;NLDLDSIIAEVK;YEELQVTAGR	7	1	17	23	20	1614.96	24451.3	0.874539	52	60.045	TRUE	0.999996	0	6.44745e-05	0.000120546
P02538	P02538	ADTLTDEINFLR;AQYEEIAQR;EYQELM(UniMod:35)NVK;LALDVEIATYR;NKYEDEINKR;NLDLDSIIAEVK;YEELQVTAGR	7	ADTLTDEINFLR;AQYEEIAQR;LALDVEIATYR;NKYEDEINKR;NLDLDSIIAEVK;YEELQVTAGR	6	0.857143	33	39	36	304.216	19446.4	0.837794	52	60.045	TRUE	0.999417	0	6.44745e-05	0.000120546
P02538	P02538	ADTLTDEINFLR;AQYEEIAQR;EYQELM(UniMod:35)NVK;LALDVEIATYR;NKYEDEINKR;NLDLDSIIAEVK;YEELQVTAGR	7	ADTLTDEINFLR;AQYEEIAQR;NKYEDEINKR;NLDLDSIIAEVK	4	0.571429	62	68	65	14.762	14780	0.993509	52	60.045	FALSE	0.999995	0	6.44745e-05	0.000120546
P02545	P02545	AAYEAELGDAR;AAYEAELGDARK;AGQVVTIWAAGAGATHSPPTDLVWK;AQHEDQVEQYK;AQNTWGC(UniMod:4)GNSLR;ASASGSGAQVGGPISSGSSASSVTVTR;DLEALLNSK;DLEDSLAR;EAALSTALSEK;EDLQELNDR;EGDLIAAQAR;IDSLSAQLSQLQK;IRIDSLSAQLSQLQK;ITESEEVVSR;KEGDLIAAQAR;LADALQELR;LALDM(UniMod:35)EIHAYR;LALDMEIHAYR;LEAALGEAK;LQLELSK;LRDLEDSLAR;LSPSPTSQR;M(UniMod:35)QQQLDEYQELLDIK;MQQQLDEYQELLDIK;NIYSEELR;NSNLVGAAHEELQQSR;QLQDEM(UniMod:35)LR;QLQDEML…	42	AAYEAELGDAR;AAYEAELGDARK;AGQVVTIWAAGAGATHSPPTDLVWK;AQHEDQVEQYK;AQNTWGC(UniMod:4)GNSLR;ASASGSGAQVGGPISSGSSASSVTVTR;DLEALLNSK;DLEDSLAR;EAALSTALSEK;EDLQELNDR;EGDLIAAQAR;IDSLSAQLSQLQK;IRIDSLSAQLSQLQK;ITESEEVVSR;KEGDLIAAQAR;LADALQELR;LALDM(UniMod:35)EIHAYR;LALDMEIHAYR;LEAALGEAK;LQLELSK;LRDLEDSLAR;LSPSPTSQR;MQQQLDEYQELLDIK;NIYSEELR;NSNLVGAAHEELQQSR;QLQDEM(UniMod:35)LR;QLQDEMLR;QNGDDPLLTYR;RQNGDDPLLTYR;…	41	0.97619	21	34	25	958.528	1.09999e+06	0.892819	50	74.139	TRUE	1	0	6.44745e-05	0.000120546
P02545	P02545	AAYEAELGDAR;AAYEAELGDARK;AGQVVTIWAAGAGATHSPPTDLVWK;AQHEDQVEQYK;AQNTWGC(UniMod:4)GNSLR;ASASGSGAQVGGPISSGSSASSVTVTR;DLEALLNSK;DLEDSLAR;EAALSTALSEK;EDLQELNDR;EGDLIAAQAR;IDSLSAQLSQLQK;IRIDSLSAQLSQLQK;ITESEEVVSR;KEGDLIAAQAR;LADALQELR;LALDM(UniMod:35)EIHAYR;LALDMEIHAYR;LEAALGEAK;LQLELSK;LRDLEDSLAR;LSPSPTSQR;M(UniMod:35)QQQLDEYQELLDIK;MQQQLDEYQELLDIK;NIYSEELR;NSNLVGAAHEELQQSR;QLQDEM(UniMod:35)LR;QLQDEML…	42	AAYEAELGDAR;ASASGSGAQVGGPISSGSSASSVTVTR;DLEALLNSK;EAALSTALSEK;EDLQELNDR;EGDLIAAQAR;IDSLSAQLSQLQK;ITESEEVVSR;LADALQELR;LALDMEIHAYR;LEAALGEAK;LQLELSK;MQQQLDEYQELLDIK;NIYSEELR;NSNLVGAAHEELQQSR;QLQDEMLR;RTLEGELHDLR;SGAQASSTPLSPTR;SLETENAGLR;SNEDQSMGNWQIK;SVGGSGGGSFGDNLVTR;TALINSTGEEVAMR;TLEGELHDLR;TVLC(UniMod:4)GTC(UniMod:4)GQPADK;VAVEEVDEEGK	25	0.595238	34	45	37	274.076	47417.7	0.665764	50	74.139	TRUE	0.999156	0	6.44745e-05	0.000120546
P02545	P02545	AAYEAELGDAR;AAYEAELGDARK;AGQVVTIWAAGAGATHSPPTDLVWK;AQHEDQVEQYK;AQNTWGC(UniMod:4)GNSLR;ASASGSGAQVGGPISSGSSASSVTVTR;DLEALLNSK;DLEDSLAR;EAALSTALSEK;EDLQELNDR;EGDLIAAQAR;IDSLSAQLSQLQK;IRIDSLSAQLSQLQK;ITESEEVVSR;KEGDLIAAQAR;LADALQELR;LALDM(UniMod:35)EIHAYR;LALDMEIHAYR;LEAALGEAK;LQLELSK;LRDLEDSLAR;LSPSPTSQR;M(UniMod:35)QQQLDEYQELLDIK;MQQQLDEYQELLDIK;NIYSEELR;NSNLVGAAHEELQQSR;QLQDEM(UniMod:35)LR;QLQDEML…	42	ASASGSGAQVGGPISSGSSASSVTVTR;DLEALLNSK;DLEDSLAR;EAALSTALSEK;EDLQELNDR;IDSLSAQLSQLQK;ITESEEVVSR;LADALQELR;M(UniMod:35)QQQLDEYQELLDIK;MQQQLDEYQELLDIK;NIYSEELR;NSNLVGAAHEELQQSR;QLQDEMLR;SNEDQSMGNWQIK;SVGGSGGGSFGDNLVTR;TALINSTGEEVAMR;VAVEEVDEEGK	17	0.404762	2	21	12	3720.92	105065	0.868264	50	74.139	TRUE	0.999968	0	6.44745e-05	0.000120546
P02545	P02545	AAYEAELGDAR;AAYEAELGDARK;AGQVVTIWAAGAGATHSPPTDLVWK;AQHEDQVEQYK;AQNTWGC(UniMod:4)GNSLR;ASASGSGAQVGGPISSGSSASSVTVTR;DLEALLNSK;DLEDSLAR;EAALSTALSEK;EDLQELNDR;EGDLIAAQAR;IDSLSAQLSQLQK;IRIDSLSAQLSQLQK;ITESEEVVSR;KEGDLIAAQAR;LADALQELR;LALDM(UniMod:35)EIHAYR;LALDMEIHAYR;LEAALGEAK;LQLELSK;LRDLEDSLAR;LSPSPTSQR;M(UniMod:35)QQQLDEYQELLDIK;MQQQLDEYQELLDIK;NIYSEELR;NSNLVGAAHEELQQSR;QLQDEM(UniMod:35)LR;QLQDEML…	42	AAYEAELGDAR;DLEALLNSK;IDSLSAQLSQLQK;ITESEEVVSR;LQLELSK;M(UniMod:35)QQQLDEYQELLDIK;MQQQLDEYQELLDIK;NIYSEELR;SGAQASSTPLSPTR;SLETENAGLR;TLEGELHDLR;VAVEEVDEEGK	12	0.285714	2	18	13	3352.27	56694.6	0.912106	50	74.139	TRUE	0.999369	0	6.44745e-05	0.000120546
P02545	P02545	AAYEAELGDAR;AAYEAELGDARK;AGQVVTIWAAGAGATHSPPTDLVWK;AQHEDQVEQYK;AQNTWGC(UniMod:4)GNSLR;ASASGSGAQVGGPISSGSSASSVTVTR;DLEALLNSK;DLEDSLAR;EAALSTALSEK;EDLQELNDR;EGDLIAAQAR;IDSLSAQLSQLQK;IRIDSLSAQLSQLQK;ITESEEVVSR;KEGDLIAAQAR;LADALQELR;LALDM(UniMod:35)EIHAYR;LALDMEIHAYR;LEAALGEAK;LQLELSK;LRDLEDSLAR;LSPSPTSQR;M(UniMod:35)QQQLDEYQELLDIK;MQQQLDEYQELLDIK;NIYSEELR;NSNLVGAAHEELQQSR;QLQDEM(UniMod:35)LR;QLQDEML…	42	EGDLIAAQAR;NSNLVGAAHEELQQSR;SNEDQSMGNWQIK;TALINSTGEEVAMR	4	0.0952381	2	21	10	4584.3	20782.1	0.951225	50	74.139	TRUE	0.676794	0	0.0352676	0.0341704
P02751	P02751	GLAFTDVDVDSIK;IYLYTLNDNAR;LGVRPSQGGEAPR;STTPDITGYR;SYTITGLQPGTDYK;VDVIPVNLPGEHGQR;VPGTSTSATLTGLTR	7	GLAFTDVDVDSIK;IYLYTLNDNAR;STTPDITGYR;SYTITGLQPGTDYK;VDVIPVNLPGEHGQR	5	0.714286	2	11	6	6958.53	2257.01	0.935053	37	262.625	TRUE	0.99976	0	6.44745e-05	0.000120546
P02751	P02751	GLAFTDVDVDSIK;IYLYTLNDNAR;LGVRPSQGGEAPR;STTPDITGYR;SYTITGLQPGTDYK;VDVIPVNLPGEHGQR;VPGTSTSATLTGLTR	7	GLAFTDVDVDSIK;IYLYTLNDNAR	2	0.285714	31	37	34	374.804	126	0.949645	37	262.625	FALSE	0.733445	0	0.0263056	0.0263669
P02768	P02768	C(UniMod:4)C(UniMod:4)TESLVNR;KVPQVSTPTLVEVSR;VPQVSTPTLVEVSR	3	KVPQVSTPTLVEVSR;VPQVSTPTLVEVSR	2	0.666667	46	54	50	70.603	19282.9	0.918911	50	69.367	FALSE	0.844397	0	0.0117344	0.0129488
P02786	P02786	AAAEVAGQFVIK;AVLGTSNFK;DENLALYVENQFR;DSAQNSVIIVDK;EEPGEDFPAAR;EMGLSLQWLYSAR;GFVEPDHYVVVGAQR;HPVTGQFLYQDSNWASK;HVFWGSGSHTLPALLENLK;ILNIFGVIK;LAQM(UniMod:35)FSDMVLK;LAQMFSDMVLK;LAVDEEENADNNTK;LDSTDFTGTIK;LFGNM(UniMod:35)EGDC(UniMod:4)PSDWK;LFGNMEGDC(UniMod:4)PSDWK;LLNENSYVPR;LTHDVELNLDYER;LTTDFGNAEK;LTVSNVLK;LVYLVENPGGYVAYSK;RLYWDDLK;SAFSNLFGGEPLSYTR;SGVGTALLLK;SSGLPNIPVQTISR;VEYHFLSPYVSPK;VSASPLLY…	28	AAAEVAGQFVIK;AVLGTSNFK;DENLALYVENQFR;DSAQNSVIIVDK;EEPGEDFPAAR;GFVEPDHYVVVGAQR;HPVTGQFLYQDSNWASK;HVFWGSGSHTLPALLENLK;ILNIFGVIK;LAQMFSDMVLK;LAVDEEENADNNTK;LDSTDFTGTIK;LFGNMEGDC(UniMod:4)PSDWK;LLNENSYVPR;LTHDVELNLDYER;LTVSNVLK;LVYLVENPGGYVAYSK;SAFSNLFGGEPLSYTR;SGVGTALLLK;SSGLPNIPVQTISR;VEYHFLSPYVSPK;VSASPLLYTLIEK;YNSQLLSFVR	23	0.821429	2	53	18	1989.68	764468	0.965051	48	84.871	TRUE	1	0	6.44745e-05	0.000120546
P02786	P02786	AAAEVAGQFVIK;AVLGTSNFK;DENLALYVENQFR;DSAQNSVIIVDK;EEPGEDFPAAR;EMGLSLQWLYSAR;GFVEPDHYVVVGAQR;HPVTGQFLYQDSNWASK;HVFWGSGSHTLPALLENLK;ILNIFGVIK;LAQM(UniMod:35)FSDMVLK;LAQMFSDMVLK;LAVDEEENADNNTK;LDSTDFTGTIK;LFGNM(UniMod:35)EGDC(UniMod:4)PSDWK;LFGNMEGDC(UniMod:4)PSDWK;LLNENSYVPR;LTHDVELNLDYER;LTTDFGNAEK;LTVSNVLK;LVYLVENPGGYVAYSK;RLYWDDLK;SAFSNLFGGEPLSYTR;SGVGTALLLK;SSGLPNIPVQTISR;VEYHFLSPYVSPK;VSASPLLY…	28	HPVTGQFLYQDSNWASK;LAQMFSDMVLK;LFGNMEGDC(UniMod:4)PSDWK;LLNENSYVPR;LVYLVENPGGYVAYSK;RLYWDDLK;SAFSNLFGGEPLSYTR	7	0.25	14	45	19	1792.55	147569	0.982052	48	84.871	TRUE	0.999993	0	6.44745e-05	0.000120546
P02792	P02792	KLNQALLDLHALGSAR;LGGPEAGLGEYLFER;LNQALLDLHALGSAR	3	KLNQALLDLHALGSAR;LGGPEAGLGEYLFER;LNQALLDLHALGSAR	3	1	32	46	40	200.418	11200.5	0.97955	62	20.02	TRUE	0.999582	0	6.44745e-05	0.000120546
P02794	P02794	ELGDHVTNLR;IFLQDIK;M(UniMod:35)GAPESGLAEYLFDK;MGAPESGLAEYLFDK;NVNQSLLELHK;QNYHQDSEAAINR;YFLHQSHEER	7	ELGDHVTNLR;IFLQDIK;M(UniMod:35)GAPESGLAEYLFDK;MGAPESGLAEYLFDK;NVNQSLLELHK;QNYHQDSEAAINR	6	0.857143	36	48	40	200.418	111274	0.984331	62	21.226	TRUE	1	0	6.44745e-05	0.000120546
P02794	P02794	ELGDHVTNLR;IFLQDIK;M(UniMod:35)GAPESGLAEYLFDK;MGAPESGLAEYLFDK;NVNQSLLELHK;QNYHQDSEAAINR;YFLHQSHEER	7	IFLQDIK;NVNQSLLELHK	2	0.285714	48	55	52	57.306	1038.47	0.951139	62	21.226	TRUE	0.740397	0	0.0249516	0.0251268
P04040	P04040	ADVLTTGAGNPVGDK;AFYVNVLNEEQR;DAQIFIQK;DLFNAIATGK;DPASDQMQHWK;DPILFPSFIHSQK;DYPLIPVGK;FNTANDDNVTQVR;FSTVAGESGSADTVR;GAGAFGYFEVTHDITK;GPLLVQDVVFTDEM(UniMod:35)AHFDR;GPLLVQDVVFTDEMAHFDR;LC(UniMod:4)ENIAGHLK;LFAYPDTHR;LGPNYLHIPVNC(UniMod:4)PYR;LNVITVGPR;LSQEDPDYGIR;LVNANGEAVYC(UniMod:4)K;NAIHTFVQSGSHLAAR;NLSVEDAAR;RFNTANDDNVTQVR;RLC(UniMod:4)ENIAGHLK	22	ADVLTTGAGNPVGDK;AFYVNVLNEEQR;DAQIFIQK;DLFNAIATGK;DPASDQMQHWK;DPILFPSFIHSQK;DYPLIPVGK;FNTANDDNVTQVR;FSTVAGESGSADTVR;GAGAFGYFEVTHDITK;GPLLVQDVVFTDEM(UniMod:35)AHFDR;GPLLVQDVVFTDEMAHFDR;LC(UniMod:4)ENIAGHLK;LFAYPDTHR;LGPNYLHIPVNC(UniMod:4)PYR;LNVITVGPR;LSQEDPDYGIR;LVNANGEAVYC(UniMod:4)K;NAIHTFVQSGSHLAAR;NLSVEDAAR;RFNTANDDNVTQVR;RLC(UniMod:4)ENIAGHLK	22	1	41	49	45	118.955	89787.2	0.968138	52	59.756	FALSE	1	0	6.44745e-05	0.000120546
P04040	P04040	ADVLTTGAGNPVGDK;AFYVNVLNEEQR;DAQIFIQK;DLFNAIATGK;DPASDQMQHWK;DPILFPSFIHSQK;DYPLIPVGK;FNTANDDNVTQVR;FSTVAGESGSADTVR;GAGAFGYFEVTHDITK;GPLLVQDVVFTDEM(UniMod:35)AHFDR;GPLLVQDVVFTDEMAHFDR;LC(UniMod:4)ENIAGHLK;LFAYPDTHR;LGPNYLHIPVNC(UniMod:4)PYR;LNVITVGPR;LSQEDPDYGIR;LVNANGEAVYC(UniMod:4)K;NAIHTFVQSGSHLAAR;NLSVEDAAR;RFNTANDDNVTQVR;RLC(UniMod:4)ENIAGHLK	22	ADVLTTGAGNPVGDK;AFYVNVLNEEQR;DAQIFIQK;DLFNAIATGK;DPASDQMQHWK;DPILFPSFIHSQK;DYPLIPVGK;FNTANDDNVTQVR;FSTVAGESGSADTVR;GAGAFGYFEVTHDITK;GPLLVQDVVFTDEMAHFDR;LC(UniMod:4)ENIAGHLK;LFAYPDTHR;LGPNYLHIPVNC(UniMod:4)PYR;LNVITVGPR;LSQEDPDYGIR;LVNANGEAVYC(UniMod:4)K;NAIHTFVQSGSHLAAR;NLSVEDAAR;RFNTANDDNVTQVR;RLC(UniMod:4)ENIAGHLK	21	0.954545	34	41	38	246.922	6499.57	0.193651	52	59.756	TRUE	0.934195	0	0.00425532	0.00534767
P04062	P04062	LFPNTMLFASEAC(UniMod:4)VGSK;LLMLDDQR;NDLDAVALMHPDGSAVVVVLNR;NFVDSPIIVDITK;SYFSEEGIGYNIIR;VVLTDPEAAK	6	LLMLDDQR;NDLDAVALMHPDGSAVVVVLNR;NFVDSPIIVDITK;SYFSEEGIGYNIIR	4	0.666667	34	51	40	200.418	8456.84	0.961651	52	59.716	TRUE	0.999468	0	6.44745e-05	0.000120546
P04062	P04062	LFPNTMLFASEAC(UniMod:4)VGSK;LLMLDDQR;NDLDAVALMHPDGSAVVVVLNR;NFVDSPIIVDITK;SYFSEEGIGYNIIR;VVLTDPEAAK	6	LLMLDDQR;NDLDAVALMHPDGSAVVVVLNR;NFVDSPIIVDITK;SYFSEEGIGYNIIR	4	0.666667	25	34	29	631.481	7491.18	0.813387	52	59.716	TRUE	0.951846	0	0.00290135	0.00379106
P04062	P04062	LFPNTMLFASEAC(UniMod:4)VGSK;LLMLDDQR;NDLDAVALMHPDGSAVVVVLNR;NFVDSPIIVDITK;SYFSEEGIGYNIIR;VVLTDPEAAK	6	NFVDSPIIVDITK;SYFSEEGIGYNIIR	2	0.333333	34	51	39	222.458	3927.97	0.976499	52	59.716	TRUE	0.88789	0	0.00838169	0.00971094
P04075	P04075	AAQEEYVK;ADDGRPFPQVIK;ALANSLAC(UniMod:4)QGK;ALANSLAC(UniMod:4)QGKYTPSGQAGAAASESLFVSNHAY;ALQASALK;ALSDHHIYLEGTLLKPNM(UniMod:35)VTPGHAC(UniMod:4)TQK;ALSDHHIYLEGTLLKPNMVTPGHAC(UniMod:4)TQK;C(UniMod:4)PLLKPWALTFSYGR;ELSDIAHR;FSHEEIAM(UniMod:35)ATVTALR;FSHEEIAM(UniMod:35)ATVTALRR;FSHEEIAMATVTALR;FSHEEIAMATVTALRR;GGVVGIKVDKGVVPLAGTNGETTTQGLDGLSER;GILAADESTGSIAK;GILAADESTGSIAKR;GVVPLAGTNGETTTQGLDGLSER;I…	35	AAQEEYVK;ADDGRPFPQVIK;ALANSLAC(UniMod:4)QGK;ALANSLAC(UniMod:4)QGKYTPSGQAGAAASESLFVSNHAY;ALQASALK;ALSDHHIYLEGTLLKPNM(UniMod:35)VTPGHAC(UniMod:4)TQK;ALSDHHIYLEGTLLKPNMVTPGHAC(UniMod:4)TQK;C(UniMod:4)PLLKPWALTFSYGR;ELSDIAHR;FSHEEIAM(UniMod:35)ATVTALR;FSHEEIAMATVTALR;FSHEEIAMATVTALRR;GGVVGIKVDKGVVPLAGTNGETTTQGLDGLSER;GILAADESTGSIAK;GILAADESTGSIAKR;GVVPLAGTNGETTTQGLDGLSER;IGEHTPSALAIM(UniMod:35)ENANVL…	33	0.942857	43	52	47	96.551	2.36342e+06	0.79084	56	39.42	TRUE	1	0	6.44745e-05	0.000120546
P04075	P04075	AAQEEYVK;ADDGRPFPQVIK;ALANSLAC(UniMod:4)QGK;ALANSLAC(UniMod:4)QGKYTPSGQAGAAASESLFVSNHAY;ALQASALK;ALSDHHIYLEGTLLKPNM(UniMod:35)VTPGHAC(UniMod:4)TQK;ALSDHHIYLEGTLLKPNMVTPGHAC(UniMod:4)TQK;C(UniMod:4)PLLKPWALTFSYGR;ELSDIAHR;FSHEEIAM(UniMod:35)ATVTALR;FSHEEIAM(UniMod:35)ATVTALRR;FSHEEIAMATVTALR;FSHEEIAMATVTALRR;GGVVGIKVDKGVVPLAGTNGETTTQGLDGLSER;GILAADESTGSIAK;GILAADESTGSIAKR;GVVPLAGTNGETTTQGLDGLSER;I…	35	ADDGRPFPQVIK;ALANSLAC(UniMod:4)QGK;FSHEEIAMATVTALR;GILAADESTGSIAK;GVVPLAGTNGETTTQGLDGLSER;IGEHTPSALAIMENANVLAR;LQSIGTENTEENR;LQSIGTENTEENRR;PYQYPALTPEQK;QLLLTADDR;RLQSIGTENTEENRR;TVPPAVTGITFLSGGQSEEEASINLNAINK;VNPC(UniMod:4)IGGVILFHETLYQK;YASIC(UniMod:4)QQNGIVPIVEPEILPDGDHDLK;YASIC(UniMod:4)QQNGIVPIVEPEILPDGDHDLKR	15	0.428571	32	39	35	337.67	60923.2	0.927786	56	39.42	TRUE	1	0	6.44745e-05	0.000120546
P04075	P04075	AAQEEYVK;ADDGRPFPQVIK;ALANSLAC(UniMod:4)QGK;ALANSLAC(UniMod:4)QGKYTPSGQAGAAASESLFVSNHAY;ALQASALK;ALSDHHIYLEGTLLKPNM(UniMod:35)VTPGHAC(UniMod:4)TQK;ALSDHHIYLEGTLLKPNMVTPGHAC(UniMod:4)TQK;C(UniMod:4)PLLKPWALTFSYGR;ELSDIAHR;FSHEEIAM(UniMod:35)ATVTALR;FSHEEIAM(UniMod:35)ATVTALRR;FSHEEIAMATVTALR;FSHEEIAMATVTALRR;GGVVGIKVDKGVVPLAGTNGETTTQGLDGLSER;GILAADESTGSIAK;GILAADESTGSIAKR;GVVPLAGTNGETTTQGLDGLSER;I…	35	FSHEEIAM(UniMod:35)ATVTALRR;FSHEEIAMATVTALRR;GILAADESTGSIAKR;PYQYPALTPEQKK	4	0.114286	46	52	49	78.368	20116.2	0.947577	56	39.42	FALSE	0.736992	0	0.0255964	0.0257268
P04080	P04080	SQVVAGTNYFIK;VFQSLPHENKPLTLSNYQTNK;VHVGDEDFVHLR	3	SQVVAGTNYFIK;VFQSLPHENKPLTLSNYQTNK;VHVGDEDFVHLR	3	1	39	51	46	107.169	3963.97	0.958397	68	11.14	TRUE	0.998269	0	0.000128949	0.000225423
P04080	P04080	SQVVAGTNYFIK;VFQSLPHENKPLTLSNYQTNK;VHVGDEDFVHLR	3	SQVVAGTNYFIK;VHVGDEDFVHLR	2	0.666667	57	64	60	24.872	4651.54	0.963411	68	11.14	TRUE	0.92816	0	0.00477112	0.00591888
P04083	P04083	AAYLQETGKPLDETLK;AAYLQETGKPLDETLKK;ALYEAGER;C(UniMod:4)LTAIVK;DITSDTSGDFR;GDRSEDFGVNEDLADSDAR;GGPGSAVSPYPTFNPSSDVAALHK;GLGTDEDTLIEILASR;GTDVNVFNTILTTR;GVDEATIIDILTK;GVDEATIIDILTKR;ILVALC(UniMod:4)GGN;KGTDVNVFNTILTTR;M(UniMod:35)YGISLC(UniMod:4)QAILDETK;M(UniMod:35)YGISLC(UniMod:4)QAILDETKGDYEK;MYGISLC(UniMod:4)QAILDETK;MYGISLC(UniMod:4)QAILDETKGDYEK;PAFFAEK;QAWFIENEEQEYVQTVK;RKGTDVNVFNTILTTR;SEDF…	25	AAYLQETGKPLDETLK;AAYLQETGKPLDETLKK;ALYEAGER;C(UniMod:4)LTAIVK;DITSDTSGDFR;GDRSEDFGVNEDLADSDAR;GGPGSAVSPYPTFNPSSDVAALHK;GLGTDEDTLIEILASR;GTDVNVFNTILTTR;GVDEATIIDILTK;GVDEATIIDILTKR;ILVALC(UniMod:4)GGN;KGTDVNVFNTILTTR;M(UniMod:35)YGISLC(UniMod:4)QAILDETK;M(UniMod:35)YGISLC(UniMod:4)QAILDETKGDYEK;MYGISLC(UniMod:4)QAILDETK;MYGISLC(UniMod:4)QAILDETKGDYEK;PAFFAEK;QAWFIENEEQEYVQTVK;RKGTDVNVFNTILTTR;SEDF…	25	1	52	60	56	37.754	930253	0.589314	56	38.714	FALSE	1	0	6.44745e-05	0.000120546
P04083	P04083	AAYLQETGKPLDETLK;AAYLQETGKPLDETLKK;ALYEAGER;C(UniMod:4)LTAIVK;DITSDTSGDFR;GDRSEDFGVNEDLADSDAR;GGPGSAVSPYPTFNPSSDVAALHK;GLGTDEDTLIEILASR;GTDVNVFNTILTTR;GVDEATIIDILTK;GVDEATIIDILTKR;ILVALC(UniMod:4)GGN;KGTDVNVFNTILTTR;M(UniMod:35)YGISLC(UniMod:4)QAILDETK;M(UniMod:35)YGISLC(UniMod:4)QAILDETKGDYEK;MYGISLC(UniMod:4)QAILDETK;MYGISLC(UniMod:4)QAILDETKGDYEK;PAFFAEK;QAWFIENEEQEYVQTVK;RKGTDVNVFNTILTTR;SEDF…	25	MYGISLC(UniMod:4)QAILDETK;SEIDMNDIK	2	0.08	41	49	45	118.955	682.429	0.993751	56	38.714	TRUE	0.860313	0	0.0105738	0.0118843
P04179	P04179	AIWNVINWENVTER;GDVTAQIALQPALK;GELLEAIKR;HHAAYVNNLNVTEEK	4	AIWNVINWENVTER;GDVTAQIALQPALK;GELLEAIKR;HHAAYVNNLNVTEEK	4	1	48	55	52	57.306	14251.7	0.910259	60	24.722	TRUE	0.999277	0	6.44745e-05	0.000120546
P04181	P04181	AFYNNVLGEYEEYITK;ESIEIINK;GIYLWDVEGR;GLLNAIVIK;HQVLFIADEIQTGLAR;IVFAAGNFWGR;LPSDVVTAVR;TVQGPPTSDDIFER;VAIAALEVLEEENLAENADK;VLPMNTGVEAGETAC(UniMod:4)K;YGAHNYHPLPVALER	11	AFYNNVLGEYEEYITK;GIYLWDVEGR;GLLNAIVIK;LPSDVVTAVR;TVQGPPTSDDIFER;VAIAALEVLEEENLAENADK;VLPMNTGVEAGETAC(UniMod:4)K	7	0.636364	14	27	23	1180.94	13279.6	0.858974	54	48.535	TRUE	0.999011	0	6.44745e-05	0.000120546
P04181	P04181	AFYNNVLGEYEEYITK;ESIEIINK;GIYLWDVEGR;GLLNAIVIK;HQVLFIADEIQTGLAR;IVFAAGNFWGR;LPSDVVTAVR;TVQGPPTSDDIFER;VAIAALEVLEEENLAENADK;VLPMNTGVEAGETAC(UniMod:4)K;YGAHNYHPLPVALER	11	GLLNAIVIK;IVFAAGNFWGR;LPSDVVTAVR;TVQGPPTSDDIFER;VLPMNTGVEAGETAC(UniMod:4)K;YGAHNYHPLPVALER	6	0.545455	46	54	50	70.603	2784.55	0.876412	54	48.535	FALSE	0.995764	0	0.000322373	0.000523897
P04216	P04216	HVLFGTVGVPEHTYR;VLYLSAFTSK;VTSLTAC(UniMod:4)LVDQSLR	3	HVLFGTVGVPEHTYR;VLYLSAFTSK;VTSLTAC(UniMod:4)LVDQSLR	3	1	2	10	6	6958.53	3733.76	0.855455	63	17.935	TRUE	0.979107	0	0.00128949	0.00183317
P04264	P04264	AEAESLYQSK;DYQELMNTK;FLEQQNQVLQTK;GGGGGGYGSGGSSYGSGGGSYGSGGGGGGGR;IEISELNR;LNDLEDALQQAK;NKLNDLEDALQQAK;NMQDM(UniMod:35)VEDYR;NMQDMVEDYR;QISNLQQSISDAEQR;SGGGFSSGSAGIINYQR;SLDLDSIIAEVK;SLNNQFASFIDK;THNLEPYFESFINNLR;TNAENEFVTIK;TNAENEFVTIKK;WELLQQVDTSTR;YEELQITAGR	18	AEAESLYQSK;DYQELMNTK;FLEQQNQVLQTK;GGGGGGYGSGGSSYGSGGGSYGSGGGGGGGR;IEISELNR;LNDLEDALQQAK;NMQDM(UniMod:35)VEDYR;NMQDMVEDYR;QISNLQQSISDAEQR;SGGGFSSGSAGIINYQR;SLDLDSIIAEVK;SLNNQFASFIDK;THNLEPYFESFINNLR;TNAENEFVTIK;TNAENEFVTIKK;WELLQQVDTSTR;YEELQITAGR	17	0.944444	32	40	36	304.216	113884	0.792991	51	66.039	TRUE	1	0	6.44745e-05	0.000120546
P04264	P04264	AEAESLYQSK;DYQELMNTK;FLEQQNQVLQTK;GGGGGGYGSGGSSYGSGGGSYGSGGGGGGGR;IEISELNR;LNDLEDALQQAK;NKLNDLEDALQQAK;NMQDM(UniMod:35)VEDYR;NMQDMVEDYR;QISNLQQSISDAEQR;SGGGFSSGSAGIINYQR;SLDLDSIIAEVK;SLNNQFASFIDK;THNLEPYFESFINNLR;TNAENEFVTIK;TNAENEFVTIKK;WELLQQVDTSTR;YEELQITAGR	18	AEAESLYQSK;DYQELMNTK;FLEQQNQVLQTK;GGGGGGYGSGGSSYGSGGGSYGSGGGGGGGR;IEISELNR;LNDLEDALQQAK;NKLNDLEDALQQAK;NMQDMVEDYR;QISNLQQSISDAEQR;SGGGFSSGSAGIINYQR;TNAENEFVTIK;WELLQQVDTSTR;YEELQITAGR	13	0.722222	58	70	63	18.188	31082.3	0.685597	51	66.039	FALSE	0.998949	0	6.44745e-05	0.000120546
P04264	P04264	AEAESLYQSK;DYQELMNTK;FLEQQNQVLQTK;GGGGGGYGSGGSSYGSGGGSYGSGGGGGGGR;IEISELNR;LNDLEDALQQAK;NKLNDLEDALQQAK;NMQDM(UniMod:35)VEDYR;NMQDMVEDYR;QISNLQQSISDAEQR;SGGGFSSGSAGIINYQR;SLDLDSIIAEVK;SLNNQFASFIDK;THNLEPYFESFINNLR;TNAENEFVTIK;TNAENEFVTIKK;WELLQQVDTSTR;YEELQITAGR	18	DYQELMNTK;FLEQQNQVLQTK;IEISELNR;LNDLEDALQQAK;NMQDMVEDYR;QISNLQQSISDAEQR;SLDLDSIIAEVK;SLNNQFASFIDK;THNLEPYFESFINNLR;TNAENEFVTIK;YEELQITAGR	11	0.611111	42	53	45	118.955	37812.6	0.854625	51	66.039	FALSE	0.999969	0	6.44745e-05	0.000120546
P04264	P04264	AEAESLYQSK;DYQELMNTK;FLEQQNQVLQTK;GGGGGGYGSGGSSYGSGGGSYGSGGGGGGGR;IEISELNR;LNDLEDALQQAK;NKLNDLEDALQQAK;NMQDM(UniMod:35)VEDYR;NMQDMVEDYR;QISNLQQSISDAEQR;SGGGFSSGSAGIINYQR;SLDLDSIIAEVK;SLNNQFASFIDK;THNLEPYFESFINNLR;TNAENEFVTIK;TNAENEFVTIKK;WELLQQVDTSTR;YEELQITAGR	18	DYQELMNTK;IEISELNR;NMQDMVEDYR;SLDLDSIIAEVK;SLNNQFASFIDK;TNAENEFVTIKK;YEELQITAGR	7	0.388889	53	70	61	22.408	37114.4	0.827361	51	66.039	FALSE	0.941546	0	0.003804	0.00485918
P04406	P04406	AENGKLVINGNPITIFQER;GALQNIIPASTGAAK;GILGYTEHQVVSSDFNSDTHSSTFDAGAGIALNDHFVK;IISNASC(UniMod:4)TTNC(UniMod:4)LAPLAK;IKWGDAGAEYVVESTGVFTTMEK;LISWYDNEFGYSNR;LTGM(UniMod:35)AFRVPTANVSVVDLTC(UniMod:4)R;LTGMAFRVPTANVSVVDLTC(UniMod:4)R;LVINGNPITIFQER;LVINGNPITIFQERDPSK;QASEGPLK;RVIISAPSADAPM(UniMod:35)FVM(UniMod:35)GVNHEK;RVIISAPSADAPM(UniMod:35)FVMGVNHEK;RVIISAPSADAPMFVM(UniMod:35)GVNHEK;RVIISAPSADAPMFVM…	35	AENGKLVINGNPITIFQER;GALQNIIPASTGAAK;GILGYTEHQVVSSDFNSDTHSSTFDAGAGIALNDHFVK;IISNASC(UniMod:4)TTNC(UniMod:4)LAPLAK;IKWGDAGAEYVVESTGVFTTMEK;LISWYDNEFGYSNR;LTGM(UniMod:35)AFRVPTANVSVVDLTC(UniMod:4)R;LTGMAFRVPTANVSVVDLTC(UniMod:4)R;LVINGNPITIFQER;LVINGNPITIFQERDPSK;QASEGPLK;RVIISAPSADAPM(UniMod:35)FVM(UniMod:35)GVNHEK;RVIISAPSADAPM(UniMod:35)FVMGVNHEK;RVIISAPSADAPMFVM(UniMod:35)GVNHEK;RVIISAPSADAPMFVM…	35	1	45	52	49	78.368	5.04741e+06	0.766016	56	36.053	TRUE	1	0	6.44745e-05	0.000120546
P04406	P04406	AENGKLVINGNPITIFQER;GALQNIIPASTGAAK;GILGYTEHQVVSSDFNSDTHSSTFDAGAGIALNDHFVK;IISNASC(UniMod:4)TTNC(UniMod:4)LAPLAK;IKWGDAGAEYVVESTGVFTTMEK;LISWYDNEFGYSNR;LTGM(UniMod:35)AFRVPTANVSVVDLTC(UniMod:4)R;LTGMAFRVPTANVSVVDLTC(UniMod:4)R;LVINGNPITIFQER;LVINGNPITIFQERDPSK;QASEGPLK;RVIISAPSADAPM(UniMod:35)FVM(UniMod:35)GVNHEK;RVIISAPSADAPM(UniMod:35)FVMGVNHEK;RVIISAPSADAPMFVM(UniMod:35)GVNHEK;RVIISAPSADAPMFVM…	35	GALQNIIPASTGAAK;GILGYTEHQVVSSDFNSDTHSSTFDAGAGIALNDHFVK;IISNASC(UniMod:4)TTNC(UniMod:4)LAPLAK;LISWYDNEFGYSNR;LTGM(UniMod:35)AFRVPTANVSVVDLTC(UniMod:4)R;LVINGNPITIFQER;VGVNGFGR;VIHDNFGIVEGLM(UniMod:35)TTVHAITATQK;VIISAPSADAPMFVMGVNHEK;VPTANVSVVDLTC(UniMod:4)R;VVDLMAHMASK;WGDAGAEYVVESTGVFTTMEK	12	0.342857	32	39	36	304.216	46611.4	0.962866	56	36.053	TRUE	1	0	6.44745e-05	0.000120546
P04406	P04406	AENGKLVINGNPITIFQER;GALQNIIPASTGAAK;GILGYTEHQVVSSDFNSDTHSSTFDAGAGIALNDHFVK;IISNASC(UniMod:4)TTNC(UniMod:4)LAPLAK;IKWGDAGAEYVVESTGVFTTMEK;LISWYDNEFGYSNR;LTGM(UniMod:35)AFRVPTANVSVVDLTC(UniMod:4)R;LTGMAFRVPTANVSVVDLTC(UniMod:4)R;LVINGNPITIFQER;LVINGNPITIFQERDPSK;QASEGPLK;RVIISAPSADAPM(UniMod:35)FVM(UniMod:35)GVNHEK;RVIISAPSADAPM(UniMod:35)FVMGVNHEK;RVIISAPSADAPMFVM(UniMod:35)GVNHEK;RVIISAPSADAPMFVM…	35	GALQNIIPASTGAAK;IISNASC(UniMod:4)TTNC(UniMod:4)LAPLAK;LISWYDNEFGYSNR;LTGM(UniMod:35)AFRVPTANVSVVDLTC(UniMod:4)R;LVINGNPITIFQER;LVINGNPITIFQERDPSK;VGVNGFGR;VIHDNFGIVEGLM(UniMod:35)TTVHAITATQK;VIHDNFGIVEGLMTTVHAITATQK;VIISAPSADAPMFVMGVNHEK;VPTANVSVVDLTC(UniMod:4)R	11	0.314286	7	15	11	4130.11	57118.3	0.787565	56	36.053	TRUE	0.831518	0	0.0128949	0.014001
P04424	P04424	FNASIAYDR;VAEEWAQGTFK	2	FNASIAYDR;VAEEWAQGTFK	2	1	43	51	47	96.551	650.376	0.954745	53	51.658	FALSE	0.954745	0	0.0027724	0.00362457
P04632	P04632	GGGGGGGGGGGLGGGLGNVLGGLISGAGGGGGGGGGGGGGGGGGGGGTAMR;ILGGVISAISEAAAQYNPEPPPPR;SM(UniMod:35)VAVM(UniMod:35)DSDTTGK;SM(UniMod:35)VAVMDSDTTGK;SMVAVM(UniMod:35)DSDTTGK;SMVAVMDSDTTGK;TDGFGIDTC(UniMod:4)R;THYSNIEANESEEVR;YLWNNIK;YSDESGNMDFDNFISC(UniMod:4)LVR	10	GGGGGGGGGGGLGGGLGNVLGGLISGAGGGGGGGGGGGGGGGGGGGGTAMR;ILGGVISAISEAAAQYNPEPPPPR;SM(UniMod:35)VAVM(UniMod:35)DSDTTGK;SM(UniMod:35)VAVMDSDTTGK;SMVAVM(UniMod:35)DSDTTGK;SMVAVMDSDTTGK;TDGFGIDTC(UniMod:4)R;THYSNIEANESEEVR;YLWNNIK;YSDESGNMDFDNFISC(UniMod:4)LVR	10	1	43	52	48	86.986	66915.7	0.842002	59	28.316	TRUE	1	0	6.44745e-05	0.000120546
P04632	P04632	GGGGGGGGGGGLGGGLGNVLGGLISGAGGGGGGGGGGGGGGGGGGGGTAMR;ILGGVISAISEAAAQYNPEPPPPR;SM(UniMod:35)VAVM(UniMod:35)DSDTTGK;SM(UniMod:35)VAVMDSDTTGK;SMVAVM(UniMod:35)DSDTTGK;SMVAVMDSDTTGK;TDGFGIDTC(UniMod:4)R;THYSNIEANESEEVR;YLWNNIK;YSDESGNMDFDNFISC(UniMod:4)LVR	10	ILGGVISAISEAAAQYNPEPPPPR;SMVAVMDSDTTGK;TDGFGIDTC(UniMod:4)R;YLWNNIK	4	0.4	32	39	36	304.216	2009.57	0.802049	59	28.316	TRUE	0.743597	0	0.0244358	0.0246651
P04632	P04632	GGGGGGGGGGGLGGGLGNVLGGLISGAGGGGGGGGGGGGGGGGGGGGTAMR;ILGGVISAISEAAAQYNPEPPPPR;SM(UniMod:35)VAVM(UniMod:35)DSDTTGK;SM(UniMod:35)VAVMDSDTTGK;SMVAVM(UniMod:35)DSDTTGK;SMVAVMDSDTTGK;TDGFGIDTC(UniMod:4)R;THYSNIEANESEEVR;YLWNNIK;YSDESGNMDFDNFISC(UniMod:4)LVR	10	ILGGVISAISEAAAQYNPEPPPPR;TDGFGIDTC(UniMod:4)R;THYSNIEANESEEVR	3	0.3	15	32	23	1180.94	7031.77	0.906484	59	28.316	TRUE	0.796992	0	0.0168923	0.0177747
P04792	P04792	AQLGGPEAAK;DGVVEITGK;GPSWDPFR;GPSWDPFRDWYPHSR;KYTLPPGVDPTQVSSSLSPEGTLTVEAPM(UniMod:35)PK;KYTLPPGVDPTQVSSSLSPEGTLTVEAPMPK;LATQSNEITIPVTFESR;LFDQAFGLPR;PLPPAAIESPAVAAPAYSR;QDEHGYISR;QLSSGVSEIR;RVPFSLLR;TKDGVVEITGK;VSLDVNHFAPDELTVK;YTLPPGVDPTQVSSSLSPEGTLTVEAPM(UniMod:35)PK;YTLPPGVDPTQVSSSLSPEGTLTVEAPMPK	16	DGVVEITGK;GPSWDPFR;GPSWDPFRDWYPHSR;KYTLPPGVDPTQVSSSLSPEGTLTVEAPM(UniMod:35)PK;KYTLPPGVDPTQVSSSLSPEGTLTVEAPMPK;LATQSNEITIPVTFESR;LFDQAFGLPR;PLPPAAIESPAVAAPAYSR;QDEHGYISR;QLSSGVSEIR;VSLDVNHFAPDELTVK;YTLPPGVDPTQVSSSLSPEGTLTVEAPM(UniMod:35)PK;YTLPPGVDPTQVSSSLSPEGTLTVEAPMPK	13	0.8125	41	52	48	86.986	1.00392e+06	0.813287	61	22.783	TRUE	1	0	6.44745e-05	0.000120546
P04792	P04792	AQLGGPEAAK;DGVVEITGK;GPSWDPFR;GPSWDPFRDWYPHSR;KYTLPPGVDPTQVSSSLSPEGTLTVEAPM(UniMod:35)PK;KYTLPPGVDPTQVSSSLSPEGTLTVEAPMPK;LATQSNEITIPVTFESR;LFDQAFGLPR;PLPPAAIESPAVAAPAYSR;QDEHGYISR;QLSSGVSEIR;RVPFSLLR;TKDGVVEITGK;VSLDVNHFAPDELTVK;YTLPPGVDPTQVSSSLSPEGTLTVEAPM(UniMod:35)PK;YTLPPGVDPTQVSSSLSPEGTLTVEAPMPK	16	DGVVEITGK;GPSWDPFRDWYPHSR;LATQSNEITIPVTFESR;LFDQAFGLPR;QDEHGYISR;QLSSGVSEIR;TKDGVVEITGK;VSLDVNHFAPDELTVK;YTLPPGVDPTQVSSSLSPEGTLTVEAPM(UniMod:35)PK;YTLPPGVDPTQVSSSLSPEGTLTVEAPMPK	10	0.625	25	41	32	461.771	1.30489e+06	0.72403	61	22.783	TRUE	0.991473	0	0.000580271	0.000909905
P04792	P04792	AQLGGPEAAK;DGVVEITGK;GPSWDPFR;GPSWDPFRDWYPHSR;KYTLPPGVDPTQVSSSLSPEGTLTVEAPM(UniMod:35)PK;KYTLPPGVDPTQVSSSLSPEGTLTVEAPMPK;LATQSNEITIPVTFESR;LFDQAFGLPR;PLPPAAIESPAVAAPAYSR;QDEHGYISR;QLSSGVSEIR;RVPFSLLR;TKDGVVEITGK;VSLDVNHFAPDELTVK;YTLPPGVDPTQVSSSLSPEGTLTVEAPM(UniMod:35)PK;YTLPPGVDPTQVSSSLSPEGTLTVEAPMPK	16	LATQSNEITIPVTFESR;LFDQAFGLPR;VSLDVNHFAPDELTVK;YTLPPGVDPTQVSSSLSPEGTLTVEAPMPK	4	0.25	4	15	12	3720.92	192757	0.958745	61	22.783	TRUE	0.977989	0	0.00128949	0.00183317
P04818	P04818	DAEPRPPHGELQYLGQIQHILR;DFLDSLGFSTR;DMESDYSGQGVDQLQR;EEGDLGPVYGFQWR;IIMC(UniMod:4)AWNPR;PVAGSELPR;TGTGTLSVFGMQAR;YSLRDEFPLLTTK	8	DAEPRPPHGELQYLGQIQHILR;DFLDSLGFSTR;DMESDYSGQGVDQLQR;EEGDLGPVYGFQWR;IIMC(UniMod:4)AWNPR;TGTGTLSVFGMQAR;YSLRDEFPLLTTK	7	0.875	48	55	51	63.608	16700.2	0.961779	57	35.716	FALSE	1	0	6.44745e-05	0.000120546
P04843	P04843	ALTSEIALLQSR;ATSFLLALEPELEAR;DVPAYSQDTFK;FPLFGGWK;FVDHVFDEQVIDSLTVK;GEDEEENNLEVR;ISVIVETVYTHVLHPYPTQITQSEK;LAHLGVQVK;LPVALDPGAK;NIEIDSPYEISR;NLVEQHIQDIVVHYTFNK;QPDSGISSIR;RTVDLSSHLAK;SEDLLDYGPFR;TILPAAAQDVYYR;TVDLSSHLAK;VAC(UniMod:4)ITEQVLTLVNK;VAC(UniMod:4)ITEQVLTLVNKR;VHYENNSPFLTITSMTR;VIEVSHWGNIAVEENVDLK;VTAEVVLAHLGGGSTSR	21	ALTSEIALLQSR;ATSFLLALEPELEAR;DVPAYSQDTFK;FPLFGGWK;FVDHVFDEQVIDSLTVK;GEDEEENNLEVR;ISVIVETVYTHVLHPYPTQITQSEK;LPVALDPGAK;NIEIDSPYEISR;NLVEQHIQDIVVHYTFNK;SEDLLDYGPFR;TILPAAAQDVYYR;VAC(UniMod:4)ITEQVLTLVNK;VHYENNSPFLTITSMTR;VTAEVVLAHLGGGSTSR	15	0.714286	14	34	19	1792.55	505430	0.950639	50	68.569	TRUE	1	0	6.44745e-05	0.000120546
P04843	P04843	ALTSEIALLQSR;ATSFLLALEPELEAR;DVPAYSQDTFK;FPLFGGWK;FVDHVFDEQVIDSLTVK;GEDEEENNLEVR;ISVIVETVYTHVLHPYPTQITQSEK;LAHLGVQVK;LPVALDPGAK;NIEIDSPYEISR;NLVEQHIQDIVVHYTFNK;QPDSGISSIR;RTVDLSSHLAK;SEDLLDYGPFR;TILPAAAQDVYYR;TVDLSSHLAK;VAC(UniMod:4)ITEQVLTLVNK;VAC(UniMod:4)ITEQVLTLVNKR;VHYENNSPFLTITSMTR;VIEVSHWGNIAVEENVDLK;VTAEVVLAHLGGGSTSR	21	ALTSEIALLQSR;ATSFLLALEPELEAR;FPLFGGWK;FVDHVFDEQVIDSLTVK;GEDEEENNLEVR;LPVALDPGAK;NIEIDSPYEISR;QPDSGISSIR;SEDLLDYGPFR;TILPAAAQDVYYR;VAC(UniMod:4)ITEQVLTLVNK;VTAEVVLAHLGGGSTSR	12	0.571429	34	54	37	274.076	61026.1	0.935525	50	68.569	TRUE	1	0	6.44745e-05	0.000120546
P04844	P04844	EETVLATVQALQTASHLSQQADLR;FELDTSER;FPEEEAPSTVLSQNLFTPK;FSSGYYDFLVEVEGDNR;LQVTNVLSQPLTQATVK;LSKEETVLATVQALQTASHLSQQADLR;MLAQQAVK;NFESLSEAFSVASAAAVLSHNR;QEIQHLFR;TGQEVVFVAEPDNK;TGQEVVFVAEPDNKNVYK;TSFTPVGDVFELNFMNVK;YHVPVVVVPEGSASDTHEQAILR;YIANTVELR	14	FELDTSER;FPEEEAPSTVLSQNLFTPK;FSSGYYDFLVEVEGDNR;LQVTNVLSQPLTQATVK;MLAQQAVK;NFESLSEAFSVASAAAVLSHNR;TGQEVVFVAEPDNK;TSFTPVGDVFELNFMNVK;YHVPVVVVPEGSASDTHEQAILR;YIANTVELR	10	0.714286	14	26	19	1792.55	149048	0.54411	50	69.284	TRUE	0.924137	0	0.00502901	0.00616611
P04844	P04844	EETVLATVQALQTASHLSQQADLR;FELDTSER;FPEEEAPSTVLSQNLFTPK;FSSGYYDFLVEVEGDNR;LQVTNVLSQPLTQATVK;LSKEETVLATVQALQTASHLSQQADLR;MLAQQAVK;NFESLSEAFSVASAAAVLSHNR;QEIQHLFR;TGQEVVFVAEPDNK;TGQEVVFVAEPDNKNVYK;TSFTPVGDVFELNFMNVK;YHVPVVVVPEGSASDTHEQAILR;YIANTVELR	14	EETVLATVQALQTASHLSQQADLR;LQVTNVLSQPLTQATVK;LSKEETVLATVQALQTASHLSQQADLR;NFESLSEAFSVASAAAVLSHNR;TGQEVVFVAEPDNK	5	0.357143	2	15	12	3720.92	49722.5	0.870231	50	69.284	TRUE	0.92277	0	0.00502901	0.00616611
P04899	P04899	AMGNLQIDFADPSR;EIYTHFTC(UniMod:4)ATDTK;EYQLNDSAAYYLNDLER;IAQSDYIPTQQDVLR;IIHEDGYSEEEC(UniMod:4)R;LFDSIC(UniMod:4)NNK;LLLLGAGESGK;LWADHGVQAC(UniMod:4)FGR;MFDVGGQR;QLFALSC(UniMod:4)TAEEQGVLPDDLSGVIR;TTGIVETHFTFK;YDEAASYIQSK	12	AMGNLQIDFADPSR;EIYTHFTC(UniMod:4)ATDTK;IAQSDYIPTQQDVLR;LFDSIC(UniMod:4)NNK;LLLLGAGESGK;LWADHGVQAC(UniMod:4)FGR;QLFALSC(UniMod:4)TAEEQGVLPDDLSGVIR;YDEAASYIQSK	8	0.666667	20	34	23	1180.94	47827.3	0.930311	55	40.451	TRUE	0.999998	0	6.44745e-05	0.000120546
P04920	P04920	ALLQMVEAAGAAEDDPLRR;ELPPPAPPAGITR;FEDVPGVR;FEEDVEEETER;FEEILQEAGSR;GAQAGTQVEEAEAEAVAVASGTAGGDDGGASGRPLPK;GWVINPLGEK;IGSMTGAEQALLPR;LLPTGAGLEPK;LSVPSGFSVTAPEK;RRPGASPTGETPTIEEGEEDEDEASEAEGAR;SYGEEDFEYHR	12	ALLQMVEAAGAAEDDPLRR;ELPPPAPPAGITR;FEDVPGVR;FEEDVEEETER;FEEILQEAGSR;IGSMTGAEQALLPR;LLPTGAGLEPK;LSVPSGFSVTAPEK;RRPGASPTGETPTIEEGEEDEDEASEAEGAR;SYGEEDFEYHR	10	0.833333	2	15	12	3720.92	10270.3	0.825676	44	137.009	TRUE	0.999994	0	6.44745e-05	0.000120546
P04920	P04920	ALLQMVEAAGAAEDDPLRR;ELPPPAPPAGITR;FEDVPGVR;FEEDVEEETER;FEEILQEAGSR;GAQAGTQVEEAEAEAVAVASGTAGGDDGGASGRPLPK;GWVINPLGEK;IGSMTGAEQALLPR;LLPTGAGLEPK;LSVPSGFSVTAPEK;RRPGASPTGETPTIEEGEEDEDEASEAEGAR;SYGEEDFEYHR	12	ALLQMVEAAGAAEDDPLRR;FEEDVEEETER;LLPTGAGLEPK;LSVPSGFSVTAPEK	4	0.333333	15	27	18	1989.68	4690.12	0.860637	44	137.009	TRUE	0.810369	0	0.0147002	0.0156278
P05023	P05023	ADIGVAM(UniMod:35)GIAGSDVSK;ADIGVAMGIAGSDVSK;AVAGDASESALLK;AVFQANQENLPILK;C(UniMod:4)IELC(UniMod:4)C(UniMod:4)GSVK;DAFQNAYLELGGLGER;DGPNALTPPPTTPEWIK;DMTSEQLDDILK;EQPLDEELK;GIVVYTGDR;GVGIISEGNETVEDIAAR;IVEIPFNSTNK;KADIGVAM(UniMod:35)GIAGSDVSK;KADIGVAMGIAGSDVSK;LIIVEGC(UniMod:4)QR;LNIPVSQVNPR;LSLDELHR;M(UniMod:35)SINAEEVVVGDLVEVK;MSINAEEVVVGDLVEVK;NIAFFSTNC(UniMod:4)VEGTAR;NLEAVETLGSTSTIC(UniMod:4…	34	ADIGVAMGIAGSDVSK;AVAGDASESALLK;AVFQANQENLPILK;DGPNALTPPPTTPEWIK;DMTSEQLDDILK;EQPLDEELK;GIVVYTGDR;GVGIISEGNETVEDIAAR;LNIPVSQVNPR;LSLDELHR;MSINAEEVVVGDLVEVK;NIAFFSTNC(UniMod:4)VEGTAR;NLEAVETLGSTSTIC(UniMod:4)SDK;NMVPQQALVIR;NPNTSEPQHLLVMK;SPDFTNENPLETR;TSATWLALSR;VDNSSLTGESEPQTR;VIMVTGDHPITAK	19	0.558824	34	49	37	274.076	39996.9	0.844528	46	112.896	TRUE	1	0	6.44745e-05	0.000120546
P05023	P05023	ADIGVAM(UniMod:35)GIAGSDVSK;ADIGVAMGIAGSDVSK;AVAGDASESALLK;AVFQANQENLPILK;C(UniMod:4)IELC(UniMod:4)C(UniMod:4)GSVK;DAFQNAYLELGGLGER;DGPNALTPPPTTPEWIK;DMTSEQLDDILK;EQPLDEELK;GIVVYTGDR;GVGIISEGNETVEDIAAR;IVEIPFNSTNK;KADIGVAM(UniMod:35)GIAGSDVSK;KADIGVAMGIAGSDVSK;LIIVEGC(UniMod:4)QR;LNIPVSQVNPR;LSLDELHR;M(UniMod:35)SINAEEVVVGDLVEVK;MSINAEEVVVGDLVEVK;NIAFFSTNC(UniMod:4)VEGTAR;NLEAVETLGSTSTIC(UniMod:4…	34	ADIGVAM(UniMod:35)GIAGSDVSK;ADIGVAMGIAGSDVSK;IVEIPFNSTNK;KADIGVAM(UniMod:35)GIAGSDVSK;LIIVEGC(UniMod:4)QR;LNIPVSQVNPR;LSLDELHR;M(UniMod:35)SINAEEVVVGDLVEVK;MSINAEEVVVGDLVEVK;NLEAVETLGSTSTIC(UniMod:4)SDK;NM(UniMod:35)VPQQALVIR;NMVPQQALVIR;TSATWLALSR;VDNSSLTGESEPQTR;VIM(UniMod:35)VTGDHPITAK;YHTEIVFAR	16	0.470588	20	34	23	1180.94	157520	0.829038	46	112.896	TRUE	0.999857	0	6.44745e-05	0.000120546
P05023	P05023	ADIGVAM(UniMod:35)GIAGSDVSK;ADIGVAMGIAGSDVSK;AVAGDASESALLK;AVFQANQENLPILK;C(UniMod:4)IELC(UniMod:4)C(UniMod:4)GSVK;DAFQNAYLELGGLGER;DGPNALTPPPTTPEWIK;DMTSEQLDDILK;EQPLDEELK;GIVVYTGDR;GVGIISEGNETVEDIAAR;IVEIPFNSTNK;KADIGVAM(UniMod:35)GIAGSDVSK;KADIGVAMGIAGSDVSK;LIIVEGC(UniMod:4)QR;LNIPVSQVNPR;LSLDELHR;M(UniMod:35)SINAEEVVVGDLVEVK;MSINAEEVVVGDLVEVK;NIAFFSTNC(UniMod:4)VEGTAR;NLEAVETLGSTSTIC(UniMod:4…	34	DGPNALTPPPTTPEWIK;DMTSEQLDDILK;EQPLDEELK;GIVVYTGDR;LIIVEGC(UniMod:4)QR;LSLDELHR;MSINAEEVVVGDLVEVK;QGAIVAVTGDGVNDSPALK;RAVAGDASESALLK;VDNSSLTGESEPQTR;VIMVTGDHPITAK	11	0.323529	14	34	19	1792.55	161053	0.858906	46	112.896	TRUE	0.987021	0	0.000902643	0.00135525
P05026	P05026	AYGENIGYSEK;DDM(UniMod:35)IFEDC(UniMod:4)GDVPSEPK;DDMIFEDC(UniMod:4)GDVPSEPK;SYEAYVLNIVR;TEISFRPNDPK;VAPPGLTQIPQIQK;YNPNVLPVQC(UniMod:4)TGK	7	SYEAYVLNIVR;TEISFRPNDPK;VAPPGLTQIPQIQK;YNPNVLPVQC(UniMod:4)TGK	4	0.571429	20	34	23	1180.94	44350.2	0.885744	57	35.061	TRUE	0.977159	0	0.00128949	0.00183317
P05026	P05026	AYGENIGYSEK;DDM(UniMod:35)IFEDC(UniMod:4)GDVPSEPK;DDMIFEDC(UniMod:4)GDVPSEPK;SYEAYVLNIVR;TEISFRPNDPK;VAPPGLTQIPQIQK;YNPNVLPVQC(UniMod:4)TGK	7	AYGENIGYSEK;DDM(UniMod:35)IFEDC(UniMod:4)GDVPSEPK;DDMIFEDC(UniMod:4)GDVPSEPK;TEISFRPNDPK	4	0.571429	14	28	19	1792.55	16393.6	0.613682	57	35.061	TRUE	0.572673	0	0.0542231	0.0494304
P05067	P05067	C(UniMod:4)LVGEFVSDALLVPDK;ISYGNDALMPSLTETK;LALENYITALQAVPPRPR;STNLHDYGMLLPC(UniMod:4)GIDK;THPHFVIPYR;VESLEQEAANER;WYFDVTEGK	7	C(UniMod:4)LVGEFVSDALLVPDK;ISYGNDALMPSLTETK;STNLHDYGMLLPC(UniMod:4)GIDK;VESLEQEAANER	4	0.571429	4	15	12	3720.92	3116.33	0.898396	48	86.943	TRUE	0.983439	0	0.00109607	0.00160445
P05067	P05067	C(UniMod:4)LVGEFVSDALLVPDK;ISYGNDALMPSLTETK;LALENYITALQAVPPRPR;STNLHDYGMLLPC(UniMod:4)GIDK;THPHFVIPYR;VESLEQEAANER;WYFDVTEGK	7	STNLHDYGMLLPC(UniMod:4)GIDK;THPHFVIPYR;WYFDVTEGK	3	0.428571	15	32	19	1792.55	2855.14	0.90585	48	86.943	TRUE	0.897058	0	0.00760799	0.00894369
P05091	P05091	AAFQLGSPWR;ANNSTYGLAAAVFTK;EEIFGPVMQILK;ELGEYGLQAYTEVK;GYFIQPTVFGDVQDGMTIAK;ILGYINTGK;LGPALATGNVVVMK;LLC(UniMod:4)GGGIAADR;RVTLELGGK;TEQGPQVDETQFK;TFVQEDIYDEFVER;TIEEVVGR;TIPIDGDFFSYTR;VAEQTPLTALYVANLIK;VAFTGSTEIGR;VIQVAAGSSNLK;VVGNPFDSK	17	AAFQLGSPWR;ANNSTYGLAAAVFTK;EEIFGPVMQILK;ELGEYGLQAYTEVK;GYFIQPTVFGDVQDGMTIAK;ILGYINTGK;LGPALATGNVVVMK;LLC(UniMod:4)GGGIAADR;RVTLELGGK;TEQGPQVDETQFK;TFVQEDIYDEFVER;TIEEVVGR;TIPIDGDFFSYTR;VAEQTPLTALYVANLIK;VAFTGSTEIGR;VIQVAAGSSNLK;VVGNPFDSK	17	1	42	50	46	107.169	44751.6	0.984612	52	56.381	FALSE	1	0	6.44745e-05	0.000120546
P05091	P05091	AAFQLGSPWR;ANNSTYGLAAAVFTK;EEIFGPVMQILK;ELGEYGLQAYTEVK;GYFIQPTVFGDVQDGMTIAK;ILGYINTGK;LGPALATGNVVVMK;LLC(UniMod:4)GGGIAADR;RVTLELGGK;TEQGPQVDETQFK;TFVQEDIYDEFVER;TIEEVVGR;TIPIDGDFFSYTR;VAEQTPLTALYVANLIK;VAFTGSTEIGR;VIQVAAGSSNLK;VVGNPFDSK	17	AAFQLGSPWR;ANNSTYGLAAAVFTK;EEIFGPVMQILK;ELGEYGLQAYTEVK;GYFIQPTVFGDVQDGMTIAK;ILGYINTGK;LGPALATGNVVVMK;LLC(UniMod:4)GGGIAADR;RVTLELGGK;TEQGPQVDETQFK;TFVQEDIYDEFVER;TIEEVVGR;TIPIDGDFFSYTR;VAEQTPLTALYVANLIK;VAFTGSTEIGR;VIQVAAGSSNLK;VVGNPFDSK	17	1	50	58	53	51.629	4204.36	0.18441	52	56.381	FALSE	0.961669	0	0.00238556	0.00320012
P05141	P05141	AAYFGIYDTAK;DFLAGGVAAAISK;EQGVLSFWR;GAWSNVLR;GM(UniMod:35)GGAFVLVLYDEIKK;GMGGAFVLVLYDEIKK;GNLANVIR;GTDIM(UniMod:35)YTGTLDC(UniMod:4)WR;GTDIMYTGTLDC(UniMod:4)WR;KGTDIMYTGTLDC(UniMod:4)WR;LLLQVQHASK;QIFLGGVDK;QIFLGGVDKR;YFPTQALNFAFK	14	AAYFGIYDTAK;DFLAGGVAAAISK;EQGVLSFWR;GTDIMYTGTLDC(UniMod:4)WR;LLLQVQHASK;QIFLGGVDKR;YFPTQALNFAFK	7	0.5	2	15	12	3720.92	454118	0.887867	57	32.852	TRUE	0.99831	0	0.000128949	0.000225423
P05141	P05141	AAYFGIYDTAK;DFLAGGVAAAISK;EQGVLSFWR;GAWSNVLR;GM(UniMod:35)GGAFVLVLYDEIKK;GMGGAFVLVLYDEIKK;GNLANVIR;GTDIM(UniMod:35)YTGTLDC(UniMod:4)WR;GTDIMYTGTLDC(UniMod:4)WR;KGTDIMYTGTLDC(UniMod:4)WR;LLLQVQHASK;QIFLGGVDK;QIFLGGVDKR;YFPTQALNFAFK	14	AAYFGIYDTAK;DFLAGGVAAAISK;EQGVLSFWR;GTDIMYTGTLDC(UniMod:4)WR;YFPTQALNFAFK	5	0.357143	15	52	19	1792.55	599874	0.974775	57	32.852	TRUE	0.999759	0	6.44745e-05	0.000120546
P05141	P05141	AAYFGIYDTAK;DFLAGGVAAAISK;EQGVLSFWR;GAWSNVLR;GM(UniMod:35)GGAFVLVLYDEIKK;GMGGAFVLVLYDEIKK;GNLANVIR;GTDIM(UniMod:35)YTGTLDC(UniMod:4)WR;GTDIMYTGTLDC(UniMod:4)WR;KGTDIMYTGTLDC(UniMod:4)WR;LLLQVQHASK;QIFLGGVDK;QIFLGGVDKR;YFPTQALNFAFK	14	GMGGAFVLVLYDEIKK;KGTDIMYTGTLDC(UniMod:4)WR;QIFLGGVDKR	3	0.214286	15	27	20	1614.96	5377.07	0.895241	57	32.852	TRUE	0.598182	0	0.0498388	0.0459468
P05161	P05161	C(UniMod:4)DEPLSILVR;IGVHAFQQR;LAVHPSGVALQDR;LAVHPSGVALQDRVPLASQGLGPGSTVLLVVDK;VPLASQGLGPGSTVLLVVDK	5	C(UniMod:4)DEPLSILVR;IGVHAFQQR;LAVHPSGVALQDR;LAVHPSGVALQDRVPLASQGLGPGSTVLLVVDK;VPLASQGLGPGSTVLLVVDK	5	1	55	61	58	30.643	7426.37	0.702124	63	17.888	FALSE	0.992127	0	0.000515796	0.000818017
P05165	P05165	AQAVHPGYGFLSENK;FLSDVYPDGFK;IAWDDEETR;INGWAVEC(UniMod:4)R;KAEVNTIPGFDGVVK;LQVEHPVTEC(UniMod:4)ITGLDLVQEMIR;LSQYQEPLHLPGVR;MADEAVC(UniMod:4)VGPAPTSK;NFYFLEMNTR;VTEDTSSVLR;VVEEAPSIFLDAETR;VYAEDPYK	12	AQAVHPGYGFLSENK;FLSDVYPDGFK;IAWDDEETR;KAEVNTIPGFDGVVK;LSQYQEPLHLPGVR;MADEAVC(UniMod:4)VGPAPTSK;NFYFLEMNTR;VTEDTSSVLR;VVEEAPSIFLDAETR;VYAEDPYK	10	0.833333	25	34	30	568.917	6776.58	0.812696	49	80.059	TRUE	0.999989	0	6.44745e-05	0.000120546
P05166	P05166	AFENDVDALC(UniMod:4)NLR;AYGGAYDVMSSK;AYNMVDIIHSVVDER;DFFNYLPLSSQDPAPVR;DTSYLFITGPDVVK;FANPFPAAVR;FPGDSVVTGR;GFVDDIIQPSSTR;IC(UniMod:4)C(UniMod:4)DLDVLASK;IMDQAITVGAPVIGLNDSGGAR;IQEGVESLAGYADIFLR;ISLLLDPGSFVESDMFVEHR;LLYAFAEATVPK;LVPELDTIVPLESTK;SVTNEDVTQEELGGAK;VASGC(UniMod:4)LDINSSVK	16	AFENDVDALC(UniMod:4)NLR;AYGGAYDVMSSK;AYNMVDIIHSVVDER;DFFNYLPLSSQDPAPVR;DTSYLFITGPDVVK;FANPFPAAVR;FPGDSVVTGR;GFVDDIIQPSSTR;IC(UniMod:4)C(UniMod:4)DLDVLASK;IMDQAITVGAPVIGLNDSGGAR;IQEGVESLAGYADIFLR;ISLLLDPGSFVESDMFVEHR;LLYAFAEATVPK;LVPELDTIVPLESTK;SVTNEDVTQEELGGAK;VASGC(UniMod:4)LDINSSVK	16	1	26	35	30	568.917	15966.1	0.908335	52	58.216	TRUE	1	0	6.44745e-05	0.000120546
P05198	P05198	ADIEVAC(UniMod:4)YGYEGIDAVK;AGLNC(UniMod:4)STENM(UniMod:35)PIK;AGLNC(UniMod:4)STENMPIK;DEQLESLFQR;ENAEVDGDDDAEEMEAK;EVLINNINR;GVFNVQMEPK;HAVSDPSILDSLDLNEDER;HVAEVLEYTK;INLIAPPR;NEC(UniMod:4)VVVIR;RGVFNVQMEPK;RPGYGAYDAFK;TAWVFDDK;TEGLSVLSQAMAVIK;VVTDTDETELAR;YVM(UniMod:35)TTTTLER;YVMTTTTLER	18	ADIEVAC(UniMod:4)YGYEGIDAVK;AGLNC(UniMod:4)STENMPIK;DEQLESLFQR;ENAEVDGDDDAEEMEAK;EVLINNINR;GVFNVQMEPK;HAVSDPSILDSLDLNEDER;HVAEVLEYTK;INLIAPPR;NEC(UniMod:4)VVVIR;RGVFNVQMEPK;RPGYGAYDAFK;TAWVFDDK;TEGLSVLSQAMAVIK;VVTDTDETELAR;YVM(UniMod:35)TTTTLER;YVMTTTTLER	17	0.944444	33	49	40	200.418	246882	0.962983	56	36.112	TRUE	1	0	6.44745e-05	0.000120546
P05198	P05198	ADIEVAC(UniMod:4)YGYEGIDAVK;AGLNC(UniMod:4)STENM(UniMod:35)PIK;AGLNC(UniMod:4)STENMPIK;DEQLESLFQR;ENAEVDGDDDAEEMEAK;EVLINNINR;GVFNVQMEPK;HAVSDPSILDSLDLNEDER;HVAEVLEYTK;INLIAPPR;NEC(UniMod:4)VVVIR;RGVFNVQMEPK;RPGYGAYDAFK;TAWVFDDK;TEGLSVLSQAMAVIK;VVTDTDETELAR;YVM(UniMod:35)TTTTLER;YVMTTTTLER	18	ADIEVAC(UniMod:4)YGYEGIDAVK;AGLNC(UniMod:4)STENMPIK;DEQLESLFQR;ENAEVDGDDDAEEMEAK;EVLINNINR;HAVSDPSILDSLDLNEDER;HVAEVLEYTK;INLIAPPR;NEC(UniMod:4)VVVIR;RGVFNVQMEPK;RPGYGAYDAFK;TAWVFDDK;TEGLSVLSQAMAVIK;VVTDTDETELAR;YVMTTTTLER	15	0.833333	25	32	29	631.481	54795.1	0.867474	56	36.112	TRUE	1	0	6.44745e-05	0.000120546
P05198	P05198	ADIEVAC(UniMod:4)YGYEGIDAVK;AGLNC(UniMod:4)STENM(UniMod:35)PIK;AGLNC(UniMod:4)STENMPIK;DEQLESLFQR;ENAEVDGDDDAEEMEAK;EVLINNINR;GVFNVQMEPK;HAVSDPSILDSLDLNEDER;HVAEVLEYTK;INLIAPPR;NEC(UniMod:4)VVVIR;RGVFNVQMEPK;RPGYGAYDAFK;TAWVFDDK;TEGLSVLSQAMAVIK;VVTDTDETELAR;YVM(UniMod:35)TTTTLER;YVMTTTTLER	18	AGLNC(UniMod:4)STENMPIK;DEQLESLFQR;ENAEVDGDDDAEEMEAK;GVFNVQMEPK;HVAEVLEYTK;INLIAPPR;NEC(UniMod:4)VVVIR;RGVFNVQMEPK;TAWVFDDK;TEGLSVLSQAMAVIK;VVTDTDETELAR;YVMTTTTLER	12	0.666667	2	15	9	5088.43	26903.5	0.786106	56	36.112	TRUE	0.999856	0	6.44745e-05	0.000120546
P05386	P05386	AAGVNVEPFWPGLFAK;ALANVNIGSLIC(UniMod:4)NVGAGGPAPAAGAAPAGGPAPSTAAAPAEEK;KEESEESDDDM(UniMod:35)GFGLFD;KEESEESDDDMGFGLFD	4	AAGVNVEPFWPGLFAK;ALANVNIGSLIC(UniMod:4)NVGAGGPAPAAGAAPAGGPAPSTAAAPAEEK;KEESEESDDDM(UniMod:35)GFGLFD;KEESEESDDDMGFGLFD	4	1	3	17	7	6269.12	106385	0.849055	67	11.514	TRUE	0.996561	0	0.000257898	0.000437909
P05386	P05386	AAGVNVEPFWPGLFAK;ALANVNIGSLIC(UniMod:4)NVGAGGPAPAAGAAPAGGPAPSTAAAPAEEK;KEESEESDDDM(UniMod:35)GFGLFD;KEESEESDDDMGFGLFD	4	AAGVNVEPFWPGLFAK;ALANVNIGSLIC(UniMod:4)NVGAGGPAPAAGAAPAGGPAPSTAAAPAEEK	2	0.5	37	46	41	180.562	10894.3	0.957661	67	11.514	TRUE	0.878284	0	0.00883301	0.0101297
P05387	P05387	ILDSVGIEADDDR;ILDSVGIEADDDRLNK;KILDSVGIEADDDRLNK;LASVPAGGAVAVSAAPGSAAPAAGSAPAAAEEK;MRYVASYLLAALGGNSSPSAK;NIEDVIAQGIGK;YVASYLLAALGGNSSPSAK	7	ILDSVGIEADDDR;ILDSVGIEADDDRLNK;KILDSVGIEADDDRLNK;LASVPAGGAVAVSAAPGSAAPAAGSAPAAAEEK;NIEDVIAQGIGK;YVASYLLAALGGNSSPSAK	6	0.857143	33	46	41	180.562	38956.1	0.519206	67	11.665	TRUE	0.907611	0	0.0068343	0.00817836
P05387	P05387	ILDSVGIEADDDR;ILDSVGIEADDDRLNK;KILDSVGIEADDDRLNK;LASVPAGGAVAVSAAPGSAAPAAGSAPAAAEEK;MRYVASYLLAALGGNSSPSAK;NIEDVIAQGIGK;YVASYLLAALGGNSSPSAK	7	ILDSVGIEADDDR;ILDSVGIEADDDRLNK;KILDSVGIEADDDRLNK;LASVPAGGAVAVSAAPGSAAPAAGSAPAAAEEK;NIEDVIAQGIGK;YVASYLLAALGGNSSPSAK	6	0.857143	2	21	7	6269.12	449903	0.965591	67	11.665	TRUE	1	0	6.44745e-05	0.000120546
P05387	P05387	ILDSVGIEADDDR;ILDSVGIEADDDRLNK;KILDSVGIEADDDRLNK;LASVPAGGAVAVSAAPGSAAPAAGSAPAAAEEK;MRYVASYLLAALGGNSSPSAK;NIEDVIAQGIGK;YVASYLLAALGGNSSPSAK	7	ILDSVGIEADDDR;ILDSVGIEADDDRLNK;KILDSVGIEADDDRLNK;LASVPAGGAVAVSAAPGSAAPAAGSAPAAAEEK;NIEDVIAQGIGK;YVASYLLAALGGNSSPSAK	6	0.857143	47	54	50	70.603	9109.06	0.379046	67	11.665	TRUE	0.732712	0	0.0263701	0.026398
P05387	P05387	ILDSVGIEADDDR;ILDSVGIEADDDRLNK;KILDSVGIEADDDRLNK;LASVPAGGAVAVSAAPGSAAPAAGSAPAAAEEK;MRYVASYLLAALGGNSSPSAK;NIEDVIAQGIGK;YVASYLLAALGGNSSPSAK	7	ILDSVGIEADDDR;LASVPAGGAVAVSAAPGSAAPAAGSAPAAAEEK;NIEDVIAQGIGK	3	0.428571	25	33	29	631.481	5336.03	0.9015	67	11.665	TRUE	0.888675	0	0.00812379	0.0094283
P05388	P05388	AFLADPSAFVAAAPVAAATTAAPAAAAAPAK;AGAIAPC(UniMod:4)EVTVPAQNTGLGPEK;C(UniMod:4)FIVGADNVGSK;EDLTEIRDMLLANK;GHLENNPALEK;GNVGFVFTK;GTIEILSDVQLIK;IIQLLDDYPK;TSFFQALGITTK;VLALSVETDYTFPLAEK	10	AFLADPSAFVAAAPVAAATTAAPAAAAAPAK;AGAIAPC(UniMod:4)EVTVPAQNTGLGPEK;C(UniMod:4)FIVGADNVGSK;EDLTEIRDMLLANK;GHLENNPALEK;GNVGFVFTK;GTIEILSDVQLIK;IIQLLDDYPK;TSFFQALGITTK;VLALSVETDYTFPLAEK	10	1	2	25	7	6269.12	329226	0.953184	57	34.274	TRUE	1	0	6.44745e-05	0.000120546
P05388	P05388	AFLADPSAFVAAAPVAAATTAAPAAAAAPAK;AGAIAPC(UniMod:4)EVTVPAQNTGLGPEK;C(UniMod:4)FIVGADNVGSK;EDLTEIRDMLLANK;GHLENNPALEK;GNVGFVFTK;GTIEILSDVQLIK;IIQLLDDYPK;TSFFQALGITTK;VLALSVETDYTFPLAEK	10	AFLADPSAFVAAAPVAAATTAAPAAAAAPAK;AGAIAPC(UniMod:4)EVTVPAQNTGLGPEK;C(UniMod:4)FIVGADNVGSK;GNVGFVFTK;GTIEILSDVQLIK;IIQLLDDYPK;TSFFQALGITTK;VLALSVETDYTFPLAEK	8	0.8	34	51	41	180.562	21995.6	0.970233	57	34.274	TRUE	1	0	6.44745e-05	0.000120546
P05455	P05455	AELM(UniMod:35)EISEDK;AELMEISEDK;DANNGNLQLR;EDLHILFSNHGEIK;ETDLLILFK;EVTWEVLEGEVEK;FSGDLDDQTC(UniMod:4)R;GFPTDATLDDIK;GQVLNIQM(UniMod:35)R;GQVLNIQMR;GSIFVVFDSIESAK;GSIFVVFDSIESAKK;IC(UniMod:4)HQIEYYFGDFNLPR;IIEDQQESLNK;KIIEDQQESLNK;LDEGWVPLEIM(UniMod:35)IK;LDEGWVPLEIMIK;LTTDFNVIVEALSK;RSPSKPLPEVTDEYK;SKAELMEISEDK;SPSKPLPEVTDEYK;YKETDLLILFK	22	AELM(UniMod:35)EISEDK;AELMEISEDK;DANNGNLQLR;EDLHILFSNHGEIK;ETDLLILFK;EVTWEVLEGEVEK;FSGDLDDQTC(UniMod:4)R;GFPTDATLDDIK;GQVLNIQM(UniMod:35)R;GQVLNIQMR;GSIFVVFDSIESAK;GSIFVVFDSIESAKK;IC(UniMod:4)HQIEYYFGDFNLPR;IIEDQQESLNK;LDEGWVPLEIM(UniMod:35)IK;LDEGWVPLEIMIK;LTTDFNVIVEALSK;RSPSKPLPEVTDEYK;SKAELMEISEDK;SPSKPLPEVTDEYK;YKETDLLILFK	21	0.954545	25	51	43	146.556	314951	0.909951	54	46.837	TRUE	1	0	6.44745e-05	0.000120546
P05455	P05455	AELM(UniMod:35)EISEDK;AELMEISEDK;DANNGNLQLR;EDLHILFSNHGEIK;ETDLLILFK;EVTWEVLEGEVEK;FSGDLDDQTC(UniMod:4)R;GFPTDATLDDIK;GQVLNIQM(UniMod:35)R;GQVLNIQMR;GSIFVVFDSIESAK;GSIFVVFDSIESAKK;IC(UniMod:4)HQIEYYFGDFNLPR;IIEDQQESLNK;KIIEDQQESLNK;LDEGWVPLEIM(UniMod:35)IK;LDEGWVPLEIMIK;LTTDFNVIVEALSK;RSPSKPLPEVTDEYK;SKAELMEISEDK;SPSKPLPEVTDEYK;YKETDLLILFK	22	AELMEISEDK;DANNGNLQLR;ETDLLILFK;EVTWEVLEGEVEK;FSGDLDDQTC(UniMod:4)R;GFPTDATLDDIK;GQVLNIQMR;GSIFVVFDSIESAK;IIEDQQESLNK;LDEGWVPLEIM(UniMod:35)IK;LDEGWVPLEIMIK;LTTDFNVIVEALSK	12	0.545455	2	11	8	5648.01	46954.6	0.942798	54	46.837	TRUE	1	0	6.44745e-05	0.000120546
P05556	P05556	C(UniMod:4)DDLEALK;DKLPQPVQPDPVSHC(UniMod:4)K;FC(UniMod:4)EC(UniMod:4)DNFNC(UniMod:4)DR;FQGQTC(UniMod:4)EMC(UniMod:4)QTC(UniMod:4)LGVC(UniMod:4)AEHK;GC(UniMod:4)PPDDIENPR;GEVFNELVGK;GIC(UniMod:4)EC(UniMod:4)GVC(UniMod:4)K;HC(UniMod:4)EC(UniMod:4)STDEVNSEDM(UniMod:35)DAYC(UniMod:4)R;HC(UniMod:4)EC(UniMod:4)STDEVNSEDMDAYC(UniMod:4)R;IGFGSFVEK;LKPEDITQIQPQQLVLR;LLVFSTDAGFHFAGDGK;LSEGVTISYK;LSENNIQTI…	23	FC(UniMod:4)EC(UniMod:4)DNFNC(UniMod:4)DR;GC(UniMod:4)PPDDIENPR;GEVFNELVGK;HC(UniMod:4)EC(UniMod:4)STDEVNSEDMDAYC(UniMod:4)R;IGFGSFVEK;LKPEDITQIQPQQLVLR;LSEGVTISYK;LSENNIQTIFAVTEEFQPVYK;SGEPQTFTLK;SLGTDLMNEMR;WDTGENPIYK	11	0.478261	14	34	19	1792.55	390533	0.933642	48	88.415	TRUE	0.999999	0	6.44745e-05	0.000120546
P05556	P05556	C(UniMod:4)DDLEALK;DKLPQPVQPDPVSHC(UniMod:4)K;FC(UniMod:4)EC(UniMod:4)DNFNC(UniMod:4)DR;FQGQTC(UniMod:4)EMC(UniMod:4)QTC(UniMod:4)LGVC(UniMod:4)AEHK;GC(UniMod:4)PPDDIENPR;GEVFNELVGK;GIC(UniMod:4)EC(UniMod:4)GVC(UniMod:4)K;HC(UniMod:4)EC(UniMod:4)STDEVNSEDM(UniMod:35)DAYC(UniMod:4)R;HC(UniMod:4)EC(UniMod:4)STDEVNSEDMDAYC(UniMod:4)R;IGFGSFVEK;LKPEDITQIQPQQLVLR;LLVFSTDAGFHFAGDGK;LSEGVTISYK;LSENNIQTI…	23	LSENNIQTIFAVTEEFQPVYK;SAVTTVVNPK;SGEPQTFTLK	3	0.130435	2	15	12	3720.92	26608.2	0.945043	48	88.415	TRUE	0.657279	0	0.0386847	0.0370266
P05783	P05783	AQIFANTVDNAR;ASLENSLR;DWSHYFK;ETMQSLNDR;GGM(UniMod:35)GSGGLATGIAGGLAGM(UniMod:35)GGIQNEK;GGM(UniMod:35)GSGGLATGIAGGLAGMGGIQNEK;GGMGSGGLATGIAGGLAGM(UniMod:35)GGIQNEK;GGMGSGGLATGIAGGLAGMGGIQNEK;GLQAQIASSGLTVEVDAPK;KVIDDTNITR;LEAEIATYR;LLEDGEDFNLGDALDSSNSM(UniMod:35)QTIQK;LLEDGEDFNLGDALDSSNSMQTIQK;LQLETEIEALK;PVSSAASVYAGAGGSGSR;QAQEYEALLNIK;QSVENDIHGLR;QSVENDIHGLRK;RLLEDGEDFNLGDALDSSNSMQTIQK;RTVQSLE…	31	AQIFANTVDNAR;ASLENSLR;DWSHYFK;ETMQSLNDR;GGM(UniMod:35)GSGGLATGIAGGLAGMGGIQNEK;GGMGSGGLATGIAGGLAGM(UniMod:35)GGIQNEK;GGMGSGGLATGIAGGLAGMGGIQNEK;GLQAQIASSGLTVEVDAPK;KVIDDTNITR;LEAEIATYR;LLEDGEDFNLGDALDSSNSM(UniMod:35)QTIQK;LLEDGEDFNLGDALDSSNSMQTIQK;LQLETEIEALK;PVSSAASVYAGAGGSGSR;QAQEYEALLNIK;QSVENDIHGLR;QSVENDIHGLRK;RLLEDGEDFNLGDALDSSNSMQTIQK;RTVQSLEIDLDSMR;SLGSVQAPSYGAR;TVQSLEIDLDSM(UniMod:35)R;TV…	29	0.935484	14	25	21	1454.95	389643	0.863502	54	48.058	TRUE	1	0	6.44745e-05	0.000120546
P05783	P05783	AQIFANTVDNAR;ASLENSLR;DWSHYFK;ETMQSLNDR;GGM(UniMod:35)GSGGLATGIAGGLAGM(UniMod:35)GGIQNEK;GGM(UniMod:35)GSGGLATGIAGGLAGMGGIQNEK;GGMGSGGLATGIAGGLAGM(UniMod:35)GGIQNEK;GGMGSGGLATGIAGGLAGMGGIQNEK;GLQAQIASSGLTVEVDAPK;KVIDDTNITR;LEAEIATYR;LLEDGEDFNLGDALDSSNSM(UniMod:35)QTIQK;LLEDGEDFNLGDALDSSNSMQTIQK;LQLETEIEALK;PVSSAASVYAGAGGSGSR;QAQEYEALLNIK;QSVENDIHGLR;QSVENDIHGLRK;RLLEDGEDFNLGDALDSSNSMQTIQK;RTVQSLE…	31	AQIFANTVDNAR;DWSHYFK;GGM(UniMod:35)GSGGLATGIAGGLAGMGGIQNEK;GGMGSGGLATGIAGGLAGMGGIQNEK;GLQAQIASSGLTVEVDAPK;LEAEIATYR;LLEDGEDFNLGDALDSSNSMQTIQK;LQLETEIEALK;QAQEYEALLNIK;QSVENDIHGLR;SLGSVQAPSYGAR;TVQSLEIDLDSM(UniMod:35)R;TVQSLEIDLDSMR;VIDDTNITR;VKLEAEIATYR;VKYETELAMR;YETELAMR	17	0.548387	2	15	12	3720.92	66082.3	0.571845	54	48.058	TRUE	0.836473	0	0.0127015	0.013861
P05787	P05787	AEAESM(UniMod:35)YQIK;AEAESMYQIK;AQYEDIANR;ASLEAAIADAEQR;DVDEAYMNK;ELQSQISDTSVVLSM(UniMod:35)DNSR;ELQSQISDTSVVLSMDNSR;LEAELGNM(UniMod:35)QGLVEDFK;LEAELGNMQGLVEDFK;LEGLTDEINFLR;LESGM(UniMod:35)QNMSIHTK;LESGMQNM(UniMod:35)SIHTK;LESGMQNMSIHTK;LKLEAELGNMQGLVEDFK;LQAEIEGLK;LSELEAALQR;LVSESSDVLPK;QLETLGQEK;QLYEEEIR;QLYEEEIRELQSQISDTSVVLSMDNSR;RTEMENEFVLIK;SLDM(UniMod:35)DSIIAEVK;SLDMDSIIAEVK;SNM(UniMod…	35	AEAESMYQIK;AQYEDIANR;ASLEAAIADAEQR;DVDEAYMNK;ELQSQISDTSVVLSM(UniMod:35)DNSR;ELQSQISDTSVVLSMDNSR;LEAELGNM(UniMod:35)QGLVEDFK;LEAELGNMQGLVEDFK;LEGLTDEINFLR;LESGMQNMSIHTK;LKLEAELGNMQGLVEDFK;LQAEIEGLK;LSELEAALQR;LVSESSDVLPK;QLYEEEIR;QLYEEEIRELQSQISDTSVVLSMDNSR;RTEMENEFVLIK;SLDM(UniMod:35)DSIIAEVK;SLDMDSIIAEVK;SNM(UniMod:35)DNM(UniMod:35)FESYINNLR;SNM(UniMod:35)DNMFESYINNLR;SNMDNM(UniMod:35)FESYINNLR;…	31	0.885714	15	25	21	1454.95	760952	0.865965	53	53.704	TRUE	1	0	6.44745e-05	0.000120546
P05787	P05787	AEAESM(UniMod:35)YQIK;AEAESMYQIK;AQYEDIANR;ASLEAAIADAEQR;DVDEAYMNK;ELQSQISDTSVVLSM(UniMod:35)DNSR;ELQSQISDTSVVLSMDNSR;LEAELGNM(UniMod:35)QGLVEDFK;LEAELGNMQGLVEDFK;LEGLTDEINFLR;LESGM(UniMod:35)QNMSIHTK;LESGMQNM(UniMod:35)SIHTK;LESGMQNMSIHTK;LKLEAELGNMQGLVEDFK;LQAEIEGLK;LSELEAALQR;LVSESSDVLPK;QLETLGQEK;QLYEEEIR;QLYEEEIRELQSQISDTSVVLSMDNSR;RTEMENEFVLIK;SLDM(UniMod:35)DSIIAEVK;SLDMDSIIAEVK;SNM(UniMod…	35	AEAESMYQIK;AQYEDIANR;ASLEAAIADAEQR;DVDEAYMNK;ELQSQISDTSVVLSMDNSR;LEAELGNMQGLVEDFK;LEGLTDEINFLR;LESGMQNMSIHTK;LKLEAELGNMQGLVEDFK;LQAEIEGLK;LSELEAALQR;LVSESSDVLPK;QLYEEEIR;QLYEEEIRELQSQISDTSVVLSMDNSR;RTEMENEFVLIK;SLDMDSIIAEVK;SNM(UniMod:35)DNM(UniMod:35)FESYINNLR;SNMDNMFESYINNLR;SNMDNMFESYINNLRR;SRAEAESM(UniMod:35)YQIK;SRAEAESMYQIK;TEM(UniMod:35)ENEFVLIK;TEMENEFVLIK;TEMENEFVLIKK;WSLLQQQK;YEELQSLAGK	26	0.742857	2	15	12	3720.92	151144	0.47289	53	53.704	TRUE	0.989213	0	0.000773694	0.00118533
P06132	P06132	AAQDFFSTC(UniMod:4)R;EAGLAPVPM(UniMod:35)IIFAK;EAGLAPVPMIIFAK;GPSFPEPLREEQDLER;LREAGLAPVPMIIFAK;SPEAC(UniMod:4)C(UniMod:4)ELTLQPLR;SPEAC(UniMod:4)C(UniMod:4)ELTLQPLRR;TVTLQGNLDPC(UniMod:4)ALYASEEEIGQLVK	8	AAQDFFSTC(UniMod:4)R;EAGLAPVPMIIFAK;GPSFPEPLREEQDLER;LREAGLAPVPMIIFAK;SPEAC(UniMod:4)C(UniMod:4)ELTLQPLR;SPEAC(UniMod:4)C(UniMod:4)ELTLQPLRR	6	0.75	46	54	50	70.603	8844.63	0.887318	55	40.787	FALSE	0.999687	0	6.44745e-05	0.000120546
P06280	P06280	DVIAINQDPLGK;FDGC(UniMod:4)YC(UniMod:4)DSLENLADGYK;LGFYEWTSR;NFADIDDSWK;SILDWTSFNQER;SYTIAVASLGK	6	DVIAINQDPLGK;FDGC(UniMod:4)YC(UniMod:4)DSLENLADGYK;LGFYEWTSR;NFADIDDSWK;SYTIAVASLGK	5	0.833333	43	52	48	86.986	4096.72	0.845951	54	48.767	FALSE	0.997531	0	0.000128949	0.000225423
P06280	P06280	DVIAINQDPLGK;FDGC(UniMod:4)YC(UniMod:4)DSLENLADGYK;LGFYEWTSR;NFADIDDSWK;SILDWTSFNQER;SYTIAVASLGK	6	DVIAINQDPLGK;NFADIDDSWK;SILDWTSFNQER;SYTIAVASLGK	4	0.666667	51	58	54	46.514	3545.76	0.780835	54	48.767	FALSE	0.926302	0	0.00483559	0.00598319
P06396	P06396	AGALNSNDAFVLK;AQPVQVAEGSEPDGFWEALGGK;DPDQTDGLGLSYLSSHIANVER;EPGLQIWR;EVQGFESATFLGYFK;HVVPNEVVVQR;NWRDPDQTDGLGLSYLSSHIANVER;PALPAGTEDTAK;QTQVSVLPEGGETPLFK;SEDC(UniMod:4)FILDHGK;TASDFITK;TGAQELLR;TPSAAYLWVGTGASEAEK;VHVSEEGTEPEAMLQVLGPK;VHVSEEGTEPEAMLQVLGPKPALPAGTEDTAK;VPFDAATLHTSTAMAAQHGMDDDGTGQK;VSNGAGTMSVSLVADENPFAQGALK;YIETDPANR	18	AGALNSNDAFVLK;AQPVQVAEGSEPDGFWEALGGK;DPDQTDGLGLSYLSSHIANVER;EPGLQIWR;EVQGFESATFLGYFK;HVVPNEVVVQR;NWRDPDQTDGLGLSYLSSHIANVER;PALPAGTEDTAK;QTQVSVLPEGGETPLFK;SEDC(UniMod:4)FILDHGK;TGAQELLR;TPSAAYLWVGTGASEAEK;VHVSEEGTEPEAMLQVLGPK;VPFDAATLHTSTAMAAQHGMDDDGTGQK;VSNGAGTMSVSLVADENPFAQGALK;YIETDPANR	16	0.888889	43	51	47	96.551	99234.2	0.975963	48	85.698	FALSE	1	0	6.44745e-05	0.000120546
P06396	P06396	AGALNSNDAFVLK;AQPVQVAEGSEPDGFWEALGGK;DPDQTDGLGLSYLSSHIANVER;EPGLQIWR;EVQGFESATFLGYFK;HVVPNEVVVQR;NWRDPDQTDGLGLSYLSSHIANVER;PALPAGTEDTAK;QTQVSVLPEGGETPLFK;SEDC(UniMod:4)FILDHGK;TASDFITK;TGAQELLR;TPSAAYLWVGTGASEAEK;VHVSEEGTEPEAMLQVLGPK;VHVSEEGTEPEAMLQVLGPKPALPAGTEDTAK;VPFDAATLHTSTAMAAQHGMDDDGTGQK;VSNGAGTMSVSLVADENPFAQGALK;YIETDPANR	18	AGALNSNDAFVLK;AQPVQVAEGSEPDGFWEALGGK;EPGLQIWR;HVVPNEVVVQR;PALPAGTEDTAK;QTQVSVLPEGGETPLFK;SEDC(UniMod:4)FILDHGK;TPSAAYLWVGTGASEAEK;VHVSEEGTEPEAMLQVLGPK;VPFDAATLHTSTAMAAQHGMDDDGTGQK;VSNGAGTMSVSLVADENPFAQGALK	11	0.611111	2	15	6	6958.53	19147.2	0.835001	48	85.698	TRUE	0.999906	0	6.44745e-05	0.000120546
P06396	P06396	AGALNSNDAFVLK;AQPVQVAEGSEPDGFWEALGGK;DPDQTDGLGLSYLSSHIANVER;EPGLQIWR;EVQGFESATFLGYFK;HVVPNEVVVQR;NWRDPDQTDGLGLSYLSSHIANVER;PALPAGTEDTAK;QTQVSVLPEGGETPLFK;SEDC(UniMod:4)FILDHGK;TASDFITK;TGAQELLR;TPSAAYLWVGTGASEAEK;VHVSEEGTEPEAMLQVLGPK;VHVSEEGTEPEAMLQVLGPKPALPAGTEDTAK;VPFDAATLHTSTAMAAQHGMDDDGTGQK;VSNGAGTMSVSLVADENPFAQGALK;YIETDPANR	18	AGALNSNDAFVLK;EPGLQIWR;HVVPNEVVVQR;PALPAGTEDTAK;QTQVSVLPEGGETPLFK;SEDC(UniMod:4)FILDHGK;TPSAAYLWVGTGASEAEK;VHVSEEGTEPEAMLQVLGPK	8	0.444444	32	43	36	304.216	5494.98	0.774298	48	85.698	TRUE	0.932548	0	0.00451322	0.00564928
P06396	P06396	AGALNSNDAFVLK;AQPVQVAEGSEPDGFWEALGGK;DPDQTDGLGLSYLSSHIANVER;EPGLQIWR;EVQGFESATFLGYFK;HVVPNEVVVQR;NWRDPDQTDGLGLSYLSSHIANVER;PALPAGTEDTAK;QTQVSVLPEGGETPLFK;SEDC(UniMod:4)FILDHGK;TASDFITK;TGAQELLR;TPSAAYLWVGTGASEAEK;VHVSEEGTEPEAMLQVLGPK;VHVSEEGTEPEAMLQVLGPKPALPAGTEDTAK;VPFDAATLHTSTAMAAQHGMDDDGTGQK;VSNGAGTMSVSLVADENPFAQGALK;YIETDPANR	18	AGALNSNDAFVLK;EPGLQIWR;HVVPNEVVVQR;PALPAGTEDTAK	4	0.222222	23	32	28	700.925	2328.93	0.877152	48	85.698	TRUE	0.65151	0	0.0395229	0.0376992
P06493	P06493	DLKPQNLLIDDK;HPNIVSLQDVLM(UniMod:35)QDSR;HPNIVSLQDVLMQDSR;IRLESEEEGVPSTAIR;KPLFHGDSEIDQLFR;LESEEEGVPSTAIR;M(UniMod:35)ALNHPYFNDLDNQIK;MALNHPYFNDLDNQIK;MLIYDPAK;NLDENGLDLLSK;SPEVLLGSAR;VYTHEVVTLWYR	12	DLKPQNLLIDDK;HPNIVSLQDVLMQDSR;IRLESEEEGVPSTAIR;KPLFHGDSEIDQLFR;LESEEEGVPSTAIR;M(UniMod:35)ALNHPYFNDLDNQIK;MALNHPYFNDLDNQIK;MLIYDPAK;NLDENGLDLLSK;SPEVLLGSAR;VYTHEVVTLWYR	11	0.916667	51	58	55	41.905	52237.8	0.8714	57	34.095	FALSE	1	0	6.44745e-05	0.000120546
P06493	P06493	DLKPQNLLIDDK;HPNIVSLQDVLM(UniMod:35)QDSR;HPNIVSLQDVLMQDSR;IRLESEEEGVPSTAIR;KPLFHGDSEIDQLFR;LESEEEGVPSTAIR;M(UniMod:35)ALNHPYFNDLDNQIK;MALNHPYFNDLDNQIK;MLIYDPAK;NLDENGLDLLSK;SPEVLLGSAR;VYTHEVVTLWYR	12	DLKPQNLLIDDK;HPNIVSLQDVLMQDSR;IRLESEEEGVPSTAIR;KPLFHGDSEIDQLFR;LESEEEGVPSTAIR;MALNHPYFNDLDNQIK;MLIYDPAK;NLDENGLDLLSK;SPEVLLGSAR	9	0.75	39	52	43	146.556	18937.8	0.874469	57	34.095	TRUE	0.999993	0	6.44745e-05	0.000120546
P06576	P06576	AHGGYSVFAGVGER;AIAELGIYPAVDPLDSTSR;EGNDLYHEM(UniMod:35)IESGVINLK;EGNDLYHEMIESGVINLK;FLSQPFQVAEVFTGHM(UniMod:35)GK;FLSQPFQVAEVFTGHMGK;FTQAGSEVSALLGR;GSITSVQAIYVPADDLTDPAPATTFAHLDATTVLSR;IGLFGGAGVGK;IM(UniMod:35)DPNIVGSEHYDVAR;IM(UniMod:35)NVIGEPIDER;IMDPNIVGSEHYDVAR;IMNVIGEPIDER;IPSAVGYQPTLATDM(UniMod:35)GTM(UniMod:35)QER;IPSAVGYQPTLATDM(UniMod:35)GTMQER;IPSAVGYQPTLATDMGTM(UniMod:35)QER;IPSAVGYQPT…	30	AHGGYSVFAGVGER;AIAELGIYPAVDPLDSTSR;EGNDLYHEMIESGVINLK;FLSQPFQVAEVFTGHM(UniMod:35)GK;FLSQPFQVAEVFTGHMGK;FTQAGSEVSALLGR;IGLFGGAGVGK;IM(UniMod:35)DPNIVGSEHYDVAR;IM(UniMod:35)NVIGEPIDER;IMDPNIVGSEHYDVAR;IMNVIGEPIDER;IPSAVGYQPTLATDMGTM(UniMod:35)QER;IPSAVGYQPTLATDMGTMQER;IPVGPETLGR;KGSITSVQAIYVPADDLTDPAPATTFAHLDATTVLSR;LVLEVAQHLGESTVR;TIAM(UniMod:35)DGTEGLVR;TIAMDGTEGLVR;TREGNDLYHEMIESGVINLK;TVLIMELIN…	24	0.8	48	55	51	63.608	373527	0.802158	52	56.56	FALSE	1	0	6.44745e-05	0.000120546
P06576	P06576	AHGGYSVFAGVGER;AIAELGIYPAVDPLDSTSR;EGNDLYHEM(UniMod:35)IESGVINLK;EGNDLYHEMIESGVINLK;FLSQPFQVAEVFTGHM(UniMod:35)GK;FLSQPFQVAEVFTGHMGK;FTQAGSEVSALLGR;GSITSVQAIYVPADDLTDPAPATTFAHLDATTVLSR;IGLFGGAGVGK;IM(UniMod:35)DPNIVGSEHYDVAR;IM(UniMod:35)NVIGEPIDER;IMDPNIVGSEHYDVAR;IMNVIGEPIDER;IPSAVGYQPTLATDM(UniMod:35)GTM(UniMod:35)QER;IPSAVGYQPTLATDM(UniMod:35)GTMQER;IPSAVGYQPTLATDMGTM(UniMod:35)QER;IPSAVGYQPT…	30	AIAELGIYPAVDPLDSTSR;EGNDLYHEM(UniMod:35)IESGVINLK;EGNDLYHEMIESGVINLK;FLSQPFQVAEVFTGHM(UniMod:35)GK;FLSQPFQVAEVFTGHMGK;FTQAGSEVSALLGR;IGLFGGAGVGK;IM(UniMod:35)DPNIVGSEHYDVAR;IM(UniMod:35)NVIGEPIDER;IMDPNIVGSEHYDVAR;IMNVIGEPIDER;IPSAVGYQPTLATDMGTM(UniMod:35)QER;IPSAVGYQPTLATDMGTMQER;IPVGPETLGR;LVLEVAQHLGESTVR;TIAM(UniMod:35)DGTEGLVR;TIAMDGTEGLVR;TREGNDLYHEMIESGVINLK;TVLIM(UniMod:35)ELINNVAK;TVLIMEL…	24	0.8	2	15	12	3720.92	734149	0.840576	52	56.56	TRUE	1	0	6.44745e-05	0.000120546
P06576	P06576	AHGGYSVFAGVGER;AIAELGIYPAVDPLDSTSR;EGNDLYHEM(UniMod:35)IESGVINLK;EGNDLYHEMIESGVINLK;FLSQPFQVAEVFTGHM(UniMod:35)GK;FLSQPFQVAEVFTGHMGK;FTQAGSEVSALLGR;GSITSVQAIYVPADDLTDPAPATTFAHLDATTVLSR;IGLFGGAGVGK;IM(UniMod:35)DPNIVGSEHYDVAR;IM(UniMod:35)NVIGEPIDER;IMDPNIVGSEHYDVAR;IMNVIGEPIDER;IPSAVGYQPTLATDM(UniMod:35)GTM(UniMod:35)QER;IPSAVGYQPTLATDM(UniMod:35)GTMQER;IPSAVGYQPTLATDMGTM(UniMod:35)QER;IPSAVGYQPT…	30	AHGGYSVFAGVGER;AIAELGIYPAVDPLDSTSR;EGNDLYHEMIESGVINLK;FTQAGSEVSALLGR;IGLFGGAGVGK;IMDPNIVGSEHYDVAR;IMNVIGEPIDER;IPSAVGYQPTLATDMGTMQER;IPVGPETLGR;KGSITSVQAIYVPADDLTDPAPATTFAHLDATTVLSR;LVLEVAQHLGESTVR;TIAMDGTEGLVR;TVLIMELINNVAK;VALTGLTVAEYFR;VALVYGQMNEPPGAR;VLDSGAPIK;VVDLLAPYAK	17	0.566667	34	42	37	274.076	175014	0.709545	52	56.56	TRUE	0.997135	0	0.000128949	0.000225423
P06576	P06576	AHGGYSVFAGVGER;AIAELGIYPAVDPLDSTSR;EGNDLYHEM(UniMod:35)IESGVINLK;EGNDLYHEMIESGVINLK;FLSQPFQVAEVFTGHM(UniMod:35)GK;FLSQPFQVAEVFTGHMGK;FTQAGSEVSALLGR;GSITSVQAIYVPADDLTDPAPATTFAHLDATTVLSR;IGLFGGAGVGK;IM(UniMod:35)DPNIVGSEHYDVAR;IM(UniMod:35)NVIGEPIDER;IMDPNIVGSEHYDVAR;IMNVIGEPIDER;IPSAVGYQPTLATDM(UniMod:35)GTM(UniMod:35)QER;IPSAVGYQPTLATDM(UniMod:35)GTMQER;IPSAVGYQPTLATDMGTM(UniMod:35)QER;IPSAVGYQPT…	30	AIAELGIYPAVDPLDSTSR;FLSQPFQVAEVFTGHM(UniMod:35)GK;FTQAGSEVSALLGR;GSITSVQAIYVPADDLTDPAPATTFAHLDATTVLSR;IGLFGGAGVGK;IM(UniMod:35)DPNIVGSEHYDVAR;IMDPNIVGSEHYDVAR;IMNVIGEPIDER;IPSAVGYQPTLATDMGTMQER;IPVGPETLGR;LVLEVAQHLGESTVR;TIAMDGTEGLVR;TVLIMELINNVAK;VALTGLTVAEYFR;VALVYGQM(UniMod:35)NEPPGAR;VALVYGQMNEPPGAR;VVDLLAPYAK	17	0.566667	15	21	18	1989.68	553702	0.759238	52	56.56	TRUE	0.999686	0	6.44745e-05	0.000120546
P06576	P06576	AHGGYSVFAGVGER;AIAELGIYPAVDPLDSTSR;EGNDLYHEM(UniMod:35)IESGVINLK;EGNDLYHEMIESGVINLK;FLSQPFQVAEVFTGHM(UniMod:35)GK;FLSQPFQVAEVFTGHMGK;FTQAGSEVSALLGR;GSITSVQAIYVPADDLTDPAPATTFAHLDATTVLSR;IGLFGGAGVGK;IM(UniMod:35)DPNIVGSEHYDVAR;IM(UniMod:35)NVIGEPIDER;IMDPNIVGSEHYDVAR;IMNVIGEPIDER;IPSAVGYQPTLATDM(UniMod:35)GTM(UniMod:35)QER;IPSAVGYQPTLATDM(UniMod:35)GTMQER;IPSAVGYQPTLATDMGTM(UniMod:35)QER;IPSAVGYQPT…	30	IM(UniMod:35)DPNIVGSEHYDVAR;IM(UniMod:35)NVIGEPIDER;IPSAVGYQPTLATDM(UniMod:35)GTM(UniMod:35)QER;IPSAVGYQPTLATDMGTM(UniMod:35)QER;TIAM(UniMod:35)DGTEGLVR;TREGNDLYHEMIESGVINLK;TVLIM(UniMod:35)ELINNVAK;VALVYGQM(UniMod:35)NEPPGAR	8	0.266667	21	27	24	1063.94	12105.3	0.834163	52	56.56	TRUE	0.805656	0	0.0154739	0.0163768
P06576	P06576	AHGGYSVFAGVGER;AIAELGIYPAVDPLDSTSR;EGNDLYHEM(UniMod:35)IESGVINLK;EGNDLYHEMIESGVINLK;FLSQPFQVAEVFTGHM(UniMod:35)GK;FLSQPFQVAEVFTGHMGK;FTQAGSEVSALLGR;GSITSVQAIYVPADDLTDPAPATTFAHLDATTVLSR;IGLFGGAGVGK;IM(UniMod:35)DPNIVGSEHYDVAR;IM(UniMod:35)NVIGEPIDER;IMDPNIVGSEHYDVAR;IMNVIGEPIDER;IPSAVGYQPTLATDM(UniMod:35)GTM(UniMod:35)QER;IPSAVGYQPTLATDM(UniMod:35)GTMQER;IPSAVGYQPTLATDMGTM(UniMod:35)QER;IPSAVGYQPT…	30	AHGGYSVFAGVGER;GSITSVQAIYVPADDLTDPAPATTFAHLDATTVLSR;IM(UniMod:35)NVIGEPIDER;IPSAVGYQPTLATDMGTMQER;TIAM(UniMod:35)DGTEGLVR;TVLIMELINNVAK;VALTGLTVAEYFR	7	0.233333	41	48	44	132.036	15862.6	0.90447	52	56.56	TRUE	0.946959	0	0.00335268	0.00432586
P06576	P06576	AHGGYSVFAGVGER;AIAELGIYPAVDPLDSTSR;EGNDLYHEM(UniMod:35)IESGVINLK;EGNDLYHEMIESGVINLK;FLSQPFQVAEVFTGHM(UniMod:35)GK;FLSQPFQVAEVFTGHMGK;FTQAGSEVSALLGR;GSITSVQAIYVPADDLTDPAPATTFAHLDATTVLSR;IGLFGGAGVGK;IM(UniMod:35)DPNIVGSEHYDVAR;IM(UniMod:35)NVIGEPIDER;IMDPNIVGSEHYDVAR;IMNVIGEPIDER;IPSAVGYQPTLATDM(UniMod:35)GTM(UniMod:35)QER;IPSAVGYQPTLATDM(UniMod:35)GTMQER;IPSAVGYQPTLATDMGTM(UniMod:35)QER;IPSAVGYQPT…	30	EGNDLYHEMIESGVINLK;FTQAGSEVSALLGR;IGLFGGAGVGK;LVLEVAQHLGESTVR;VALVYGQM(UniMod:35)NEPPGAR	5	0.166667	2	16	13	3352.27	206596	0.940864	52	56.56	TRUE	0.910592	0	0.00638298	0.00768685
P06703	P06703	ELTIGSKLQDAEIAR;LM(UniMod:35)EDLDR;LMEDLDR;LQDAEIAR	4	ELTIGSKLQDAEIAR;LM(UniMod:35)EDLDR;LMEDLDR;LQDAEIAR	4	1	54	62	57	34.013	260237	0.632814	69	10.18	TRUE	0.950494	0	0.00296583	0.00385403
P06730	P06730	DGIEPMWEDEK;IAIWTTEC(UniMod:4)ENR;IVIGYQSHADTATK;TESNQEVANPEHYIK	4	DGIEPMWEDEK;IAIWTTEC(UniMod:4)ENR;IVIGYQSHADTATK;TESNQEVANPEHYIK	4	1	46	55	50	70.603	8000.65	0.856629	60	25.097	TRUE	0.997053	0	0.000128949	0.000225423
P06730	P06730	DGIEPMWEDEK;IAIWTTEC(UniMod:4)ENR;IVIGYQSHADTATK;TESNQEVANPEHYIK	4	DGIEPMWEDEK;IAIWTTEC(UniMod:4)ENR;IVIGYQSHADTATK;TESNQEVANPEHYIK	4	1	18	39	24	1063.94	19411.5	0.922778	60	25.097	TRUE	0.99954	0	6.44745e-05	0.000120546
P06730	P06730	DGIEPMWEDEK;IAIWTTEC(UniMod:4)ENR;IVIGYQSHADTATK;TESNQEVANPEHYIK	4	DGIEPMWEDEK;IAIWTTEC(UniMod:4)ENR	2	0.5	2	14	11	4130.11	1925.39	0.834285	60	25.097	TRUE	0.580689	0	0.053127	0.0485809
P06733	P06733	AAVPSGASTGIYEALELRDNDK;AVNEKSC(UniMod:4)NC(UniMod:4)LLLKVNQIGSVTESLQAC(UniMod:4)K;DATNVGDEGGFAPNILENK;DYPVVSIEDPFDQDDWGAWQK;EIFDSRGNPTVEVDLFTSK;FTASAGIQVVGDDLTVTNPK;FTASAGIQVVGDDLTVTNPKR;GNPTVEVDLFTSK;GNPTVEVDLFTSKGLFRAAVPSGASTGIYEALELR;HIADLAGNSEVILPVPAFNVINGGSHAGNK;IEEELGSK;IGAEVYHNLK;LAM(UniMod:35)QEFM(UniMod:35)ILPVGAANFR;LAM(UniMod:35)QEFMILPVGAANFR;LAMQEFM(UniMod:35)ILPVGAANFR;LAMQEFMILPVGA…	32	AAVPSGASTGIYEALELRDNDK;AVNEKSC(UniMod:4)NC(UniMod:4)LLLKVNQIGSVTESLQAC(UniMod:4)K;DATNVGDEGGFAPNILENK;DYPVVSIEDPFDQDDWGAWQK;EIFDSRGNPTVEVDLFTSK;FTASAGIQVVGDDLTVTNPK;FTASAGIQVVGDDLTVTNPKR;GNPTVEVDLFTSK;GNPTVEVDLFTSKGLFRAAVPSGASTGIYEALELR;HIADLAGNSEVILPVPAFNVINGGSHAGNK;IEEELGSK;IGAEVYHNLK;LAM(UniMod:35)QEFM(UniMod:35)ILPVGAANFR;LAM(UniMod:35)QEFMILPVGAANFR;LAMQEFM(UniMod:35)ILPVGAANFR;LAMQEFMILPVGA…	32	1	49	57	53	51.629	3.04271e+06	0.59384	54	47.169	FALSE	1	0	6.44745e-05	0.000120546
P06733	P06733	AAVPSGASTGIYEALELRDNDK;AVNEKSC(UniMod:4)NC(UniMod:4)LLLKVNQIGSVTESLQAC(UniMod:4)K;DATNVGDEGGFAPNILENK;DYPVVSIEDPFDQDDWGAWQK;EIFDSRGNPTVEVDLFTSK;FTASAGIQVVGDDLTVTNPK;FTASAGIQVVGDDLTVTNPKR;GNPTVEVDLFTSK;GNPTVEVDLFTSKGLFRAAVPSGASTGIYEALELR;HIADLAGNSEVILPVPAFNVINGGSHAGNK;IEEELGSK;IGAEVYHNLK;LAM(UniMod:35)QEFM(UniMod:35)ILPVGAANFR;LAM(UniMod:35)QEFMILPVGAANFR;LAMQEFM(UniMod:35)ILPVGAANFR;LAMQEFMILPVGA…	32	DATNVGDEGGFAPNILENK;DYPVVSIEDPFDQDDWGAWQK;FTASAGIQVVGDDLTVTNPK;GNPTVEVDLFTSK;GNPTVEVDLFTSKGLFRAAVPSGASTGIYEALELR;HIADLAGNSEVILPVPAFNVINGGSHAGNK;IGAEVYHNLK;LAM(UniMod:35)QEFM(UniMod:35)ILPVGAANFR;LAM(UniMod:35)QEFMILPVGAANFR;LAMQEFMILPVGAANFR;LAQANGWGVMVSHR;LM(UniMod:35)IEMDGTENK;LMIEMDGTENK;SC(UniMod:4)NC(UniMod:4)LLLK;VNQIGSVTESLQAC(UniMod:4)K;VVIGM(UniMod:35)DVAASEFFR;VVIGMDVAASEFFR;YISPDQLADLYK	18	0.5625	39	45	42	162.673	140840	0.864331	54	47.169	TRUE	1	0	6.44745e-05	0.000120546
P06737	P06737	APNDFNLR;AWNTMVLK;DGWQVEEADDWLR;DIINMLFYHDR;DYYFALAHTVR;EYAQNIWNVEPSDLK;EYYEALPELK;FSQFLETEYK;GIVGVENVAELK;GIVGVENVAELKK;HLEIIYEINQK;IDDVAALDK;INPSSMFDVQVK;IRDGWQVEEADDWLR;LHSFLGDDVFLR;LITSVADVVNNDPMVGSK;LKQEYFVVAATLQDIIR;LVIDQIDNGFFSPK;QLLNC(UniMod:4)LHVITM(UniMod:35)YNR;QLLNC(UniMod:4)LHVITMYNR;SRPEFMLPVHFYGK;TFAYTNHTVLPEALER;VFADYEAYVK;VIFLENYR;VIPATDLSEQISTAGTEASGTGNMK;VLYPNDNFFEGK;VSQLYMNPK;…	29	DGWQVEEADDWLR;DIINMLFYHDR;DYYFALAHTVR;EYAQNIWNVEPSDLK;EYYEALPELK;FSQFLETEYK;GIVGVENVAELK;GIVGVENVAELKK;HLEIIYEINQK;IDDVAALDK;INPSSMFDVQVK;IRDGWQVEEADDWLR;LHSFLGDDVFLR;LITSVADVVNNDPMVGSK;LVIDQIDNGFFSPK;QLLNC(UniMod:4)LHVITM(UniMod:35)YNR;SRPEFMLPVHFYGK;TFAYTNHTVLPEALER;VFADYEAYVK;VIFLENYR;VIPATDLSEQISTAGTEASGTGNMK;VLYPNDNFFEGK;VSQLYMNPK;WPVDLVEK;YEYGIFNQK	25	0.862069	42	54	47	96.551	48181.8	0.776806	47	97.149	FALSE	1	0	6.44745e-05	0.000120546
P06744	P06744	AVLHVALR;DVM(UniMod:35)PEVNK;FAAYFQQGDM(UniMod:35)ESNGK;FAAYFQQGDMESNGK;HFVALSTNTTK;IEPELDGSAQVTSHDASTNGLINFIK;ILLANFLAQTEALM(UniMod:35)R;KIEPELDGSAQVTSHDASTNGLINFIK;LTPFMLGALVAM(UniMod:35)YEHK;M(UniMod:35)IPC(UniMod:4)DFLIPVQTQHPIR;M(UniMod:35)IPC(UniMod:4)DFLIPVQTQHPIRK;MIPC(UniMod:4)DFLIPVQTQHPIR;MIPC(UniMod:4)DFLIPVQTQHPIRK;NLVTEDVMR;SNTPILVDGK;SPEDLER;TFTTQETITNAETAK;TLAQLNPESSLFIIASK;VDHQTG…	21	AVLHVALR;FAAYFQQGDM(UniMod:35)ESNGK;FAAYFQQGDMESNGK;HFVALSTNTTK;IEPELDGSAQVTSHDASTNGLINFIK;ILLANFLAQTEALM(UniMod:35)R;KIEPELDGSAQVTSHDASTNGLINFIK;M(UniMod:35)IPC(UniMod:4)DFLIPVQTQHPIR;M(UniMod:35)IPC(UniMod:4)DFLIPVQTQHPIRK;MIPC(UniMod:4)DFLIPVQTQHPIR;MIPC(UniMod:4)DFLIPVQTQHPIRK;NLVTEDVMR;SNTPILVDGK;SPEDLER;TFTTQETITNAETAK;TLAQLNPESSLFIIASK;VDHQTGPIVWGEPGTNGQHAFYQLIHQGTK;VFEGNRPTNSIVFTK;VWYVSNI…	19	0.904762	48	55	52	57.306	381065	0.797499	51	63.147	FALSE	1	0	6.44745e-05	0.000120546
P06748	P06748	DELHIVEAEAM(UniMod:35)NYEGSPIK;DELHIVEAEAMNYEGSPIK;GPSSVEDIK;M(UniMod:35)SVQPTVSLGGFEITPPVVLR;M(UniMod:35)TDQEAIQDLWQWR;MSVQPTVSLGGFEITPPVVLR;MTDQEAIQDLWQWR;TVSLGAGAKDELHIVEAEAM(UniMod:35)NYEGSPIK;TVSLGAGAKDELHIVEAEAMNYEGSPIK;VDNDENEHQLSLR	10	DELHIVEAEAMNYEGSPIK;GPSSVEDIK;M(UniMod:35)SVQPTVSLGGFEITPPVVLR;M(UniMod:35)TDQEAIQDLWQWR;MSVQPTVSLGGFEITPPVVLR;MTDQEAIQDLWQWR;TVSLGAGAKDELHIVEAEAM(UniMod:35)NYEGSPIK;TVSLGAGAKDELHIVEAEAMNYEGSPIK;VDNDENEHQLSLR	9	0.9	3	17	7	6269.12	228044	0.86972	57	32.575	TRUE	0.999999	0	6.44745e-05	0.000120546
P06748	P06748	DELHIVEAEAM(UniMod:35)NYEGSPIK;DELHIVEAEAMNYEGSPIK;GPSSVEDIK;M(UniMod:35)SVQPTVSLGGFEITPPVVLR;M(UniMod:35)TDQEAIQDLWQWR;MSVQPTVSLGGFEITPPVVLR;MTDQEAIQDLWQWR;TVSLGAGAKDELHIVEAEAM(UniMod:35)NYEGSPIK;TVSLGAGAKDELHIVEAEAMNYEGSPIK;VDNDENEHQLSLR	10	DELHIVEAEAMNYEGSPIK;GPSSVEDIK;M(UniMod:35)SVQPTVSLGGFEITPPVVLR;M(UniMod:35)TDQEAIQDLWQWR;MSVQPTVSLGGFEITPPVVLR;MTDQEAIQDLWQWR;TVSLGAGAKDELHIVEAEAMNYEGSPIK;VDNDENEHQLSLR	8	0.8	25	54	37	274.076	286357	0.923971	57	32.575	TRUE	1	0	6.44745e-05	0.000120546
P06753	P06753	AADAEAEVASLNR;AADAEAEVASLNRR;AISEELDHALNDM(UniMod:35)TSI;AISEELDHALNDMTSI;ALKDEEKMELQEIQLK;EDKYEEEIK;IQLVEEELDR;IQLVEEELDRAQER;KLVIIEGDLER;LVIIEGDLER;M(UniMod:35)ELQEIQLK;MELQEIQLK;RIQLVEEELDR;TIDDLEDELYAQK	14	AADAEAEVASLNR;AADAEAEVASLNRR;AISEELDHALNDM(UniMod:35)TSI;AISEELDHALNDMTSI;ALKDEEKMELQEIQLK;EDKYEEEIK;IQLVEEELDR;LVIIEGDLER;M(UniMod:35)ELQEIQLK;MELQEIQLK;RIQLVEEELDR;TIDDLEDELYAQK	12	0.857143	29	44	36	304.216	1.3769e+06	0.710359	57	32.95	TRUE	0.999949	0	6.44745e-05	0.000120546
P06756	P06756	AGTQLLAGLR;C(UniMod:4)QPIEFDATGNR;DLALSEGDIHTLGC(UniMod:4)GVAQC(UniMod:4)LK;ENPETEEDVGPVVQHIYELR;EPVGTC(UniMod:4)FLQDGTK;FDLQIQSSNLFDK;FGSAIAPLGDLDQDGFNDIAIAAPYGGEDKK;FSVHQQSEMDTSVK;GGLMQC(UniMod:4)EELIAYLR;ILAC(UniMod:4)APLYHWR;IVC(UniMod:4)QVGR;IYIGDDNPLTLIVK;LEVSVDSDQK;LEVSVDSDQKK;LNGFEVFAR;LQEVGQVSVSLQR;LTPITIFMEYR;M(UniMod:35)FLLVGAPK;MFLLVGAPK;NGYPDLIVGAFGVDR;QAHILLDC(UniMod:4)GEDNVC(UniMod…	32	AGTQLLAGLR;EPVGTC(UniMod:4)FLQDGTK;FGSAIAPLGDLDQDGFNDIAIAAPYGGEDKK;GGLMQC(UniMod:4)EELIAYLR;ILAC(UniMod:4)APLYHWR;IYIGDDNPLTLIVK;LEVSVDSDQK;LTPITIFMEYR;MFLLVGAPK;NGYPDLIVGAFGVDR;QVVC(UniMod:4)DLGNPMK;SHQWFGASVR;SLLWTETFMNK;SSASFNVIEFPYK;STGLNAVPSQILEGQWAAR;TC(UniMod:4)SLPGTALK;TLGMVYIYDGK;YDPNVYSIK	18	0.5625	14	38	19	1792.55	129925	0.882305	45	116.038	TRUE	1	0	6.44745e-05	0.000120546
P06858	P06858	EPDSNVIVVDWLSR;ITGLDPAGPNFEYAEAPSR;LSPDDADFVDVLHTFTR;REPDSNVIVVDWLSR;SIHLFIDSLLNEENPSK	5	LSPDDADFVDVLHTFTR;REPDSNVIVVDWLSR;SIHLFIDSLLNEENPSK	3	0.6	3	15	10	4584.3	3284.54	0.769214	53	53.162	TRUE	0.770253	0	0.0211476	0.0217448
P06865	P06865	ALLSAPWYLNR;EDIPVNYM(UniMod:35)K;EDIPVNYMK;GLETFSQLVWK;GSYNPVTHIYTAQDVK;GYVVWQEVFDNK;IQPDTIIQVWR;ISYGPDWK;LTSDLTFAYER;RGVQAQPLNVGFC(UniMod:4)EQEFEQT;SNPEIQDFMR	11	ALLSAPWYLNR;EDIPVNYM(UniMod:35)K;EDIPVNYMK;GLETFSQLVWK;GSYNPVTHIYTAQDVK;GYVVWQEVFDNK;IQPDTIIQVWR;ISYGPDWK;LTSDLTFAYER;RGVQAQPLNVGFC(UniMod:4)EQEFEQT;SNPEIQDFMR	11	1	43	51	47	96.551	42757.6	0.950741	51	60.703	FALSE	1	0	6.44745e-05	0.000120546
P07099	P07099	DKEETLPLEDGWWGPGTR;DVELLYPVK;EDDSIRPFK;ENLGQGWM(UniMod:35)TQK;ENLGQGWMTQK;FSTWTNTEFR;FTPPLEDSC(UniMod:4)FHYGFNSNYLK;GGHFAAFEEPELLAQDIR;IIPLLTDPK;LISYSYM(UniMod:35)VR;NHGLSDEHVFEVIC(UniMod:4)PSIPGYGFSEASSK;VETSDEEIHDLHQR;VFYSLM(UniMod:35)R;VYVPTGFSAFPFELLHTPEK;YLEDGGLER	15	DVELLYPVK;ENLGQGWMTQK;FSTWTNTEFR;FTPPLEDSC(UniMod:4)FHYGFNSNYLK;GGHFAAFEEPELLAQDIR;IIPLLTDPK;NHGLSDEHVFEVIC(UniMod:4)PSIPGYGFSEASSK;VETSDEEIHDLHQR;VFYSLM(UniMod:35)R;YLEDGGLER	10	0.666667	2	52	23	1180.94	311447	0.917148	53	52.949	TRUE	1	0	6.44745e-05	0.000120546
P07099	P07099	DKEETLPLEDGWWGPGTR;DVELLYPVK;EDDSIRPFK;ENLGQGWM(UniMod:35)TQK;ENLGQGWMTQK;FSTWTNTEFR;FTPPLEDSC(UniMod:4)FHYGFNSNYLK;GGHFAAFEEPELLAQDIR;IIPLLTDPK;LISYSYM(UniMod:35)VR;NHGLSDEHVFEVIC(UniMod:4)PSIPGYGFSEASSK;VETSDEEIHDLHQR;VFYSLM(UniMod:35)R;VYVPTGFSAFPFELLHTPEK;YLEDGGLER	15	DKEETLPLEDGWWGPGTR;ENLGQGWM(UniMod:35)TQK;ENLGQGWMTQK;FSTWTNTEFR;FTPPLEDSC(UniMod:4)FHYGFNSNYLK;VYVPTGFSAFPFELLHTPEK	6	0.4	2	47	21	1454.95	42022.3	0.85262	53	52.949	TRUE	0.95627	0	0.00270793	0.00357284
P07108	P07108	AKWDAWNELK;QATVGDINTERPGM(UniMod:35)LDFTGK;QATVGDINTERPGMLDFTGK;TKPSDEEMLFIYGHYK	4	AKWDAWNELK;QATVGDINTERPGM(UniMod:35)LDFTGK;QATVGDINTERPGMLDFTGK;TKPSDEEMLFIYGHYK	4	1	55	63	60	24.872	2927.61	0.92845	69	10.044	TRUE	0.999634	0	6.44745e-05	0.000120546
P07195	P07195	EKLIAPVAEEEATVPNNK;FIIPQIVK;GEM(UniMod:35)M(UniMod:35)DLQHGSLFLQTPK;GEM(UniMod:35)MDLQHGSLFLQTPK;GEMM(UniMod:35)DLQHGSLFLQTPK;GEMMDLQHGSLFLQTPK;GLTSVINQK;ITVVGVGQVGM(UniMod:35)AC(UniMod:4)AISILGK;ITVVGVGQVGMAC(UniMod:4)AISILGK;IVVVTAGVR;LIAPVAEEEATVPNNK;LKDDEVAQLK;LKDDEVAQLKK;LKGEMMDLQHGSLFLQTPK;M(UniMod:35)VVESAYEVIK;MVVESAYEVIK;SADTLWDIQK;SLADELALVDVLEDK	18	EKLIAPVAEEEATVPNNK;FIIPQIVK;GEM(UniMod:35)M(UniMod:35)DLQHGSLFLQTPK;GEM(UniMod:35)MDLQHGSLFLQTPK;GEMM(UniMod:35)DLQHGSLFLQTPK;GEMMDLQHGSLFLQTPK;GLTSVINQK;ITVVGVGQVGM(UniMod:35)AC(UniMod:4)AISILGK;ITVVGVGQVGMAC(UniMod:4)AISILGK;IVVVTAGVR;LIAPVAEEEATVPNNK;LKGEMMDLQHGSLFLQTPK;M(UniMod:35)VVESAYEVIK;MVVESAYEVIK;SADTLWDIQK;SLADELALVDVLEDK	16	0.888889	44	52	48	86.986	1.6804e+06	0.896441	56	36.638	TRUE	1	0	6.44745e-05	0.000120546
P07195	P07195	EKLIAPVAEEEATVPNNK;FIIPQIVK;GEM(UniMod:35)M(UniMod:35)DLQHGSLFLQTPK;GEM(UniMod:35)MDLQHGSLFLQTPK;GEMM(UniMod:35)DLQHGSLFLQTPK;GEMMDLQHGSLFLQTPK;GLTSVINQK;ITVVGVGQVGM(UniMod:35)AC(UniMod:4)AISILGK;ITVVGVGQVGMAC(UniMod:4)AISILGK;IVVVTAGVR;LIAPVAEEEATVPNNK;LKDDEVAQLK;LKDDEVAQLKK;LKGEMMDLQHGSLFLQTPK;M(UniMod:35)VVESAYEVIK;MVVESAYEVIK;SADTLWDIQK;SLADELALVDVLEDK	18	FIIPQIVK;GEMMDLQHGSLFLQTPK;GLTSVINQK;LIAPVAEEEATVPNNK;M(UniMod:35)VVESAYEVIK;MVVESAYEVIK;SADTLWDIQK;SLADELALVDVLEDK	8	0.444444	32	39	35	337.67	22205.7	0.977012	56	36.638	TRUE	1	0	6.44745e-05	0.000120546
P07237	P07237	DHENIVIAK;EADDIVNWLK;ENLLDFIK;FFPASADR;HNQLPLVIEFTEQTAPK;IKPHLMSQELPEDWDK;ILEFFGLK;ILFIFIDSDHTDNQR;LITLEEEM(UniMod:35)TK;LITLEEEMTK;M(UniMod:35)DSTANEVEAVK;MDSTANEVEAVK;NFEDVAFDEK;NFEDVAFDEKK;NNFEGEVTK;QFLQAAEAIDDIPFGITSNSDVFSK;QLAPIWDK;SNFAEALAAHK;TGPAATTLPDGAAAESLVESSEVAVIGFFK;THILLFLPK;TVIDYNGER;VDATEESDLAQQYGVR;VHSFPTLK;YKPESEELTAER	24	DHENIVIAK;EADDIVNWLK;ENLLDFIK;FFPASADR;HNQLPLVIEFTEQTAPK;IKPHLMSQELPEDWDK;ILEFFGLK;ILFIFIDSDHTDNQR;LITLEEEM(UniMod:35)TK;LITLEEEMTK;MDSTANEVEAVK;NFEDVAFDEK;NFEDVAFDEKK;NNFEGEVTK;QFLQAAEAIDDIPFGITSNSDVFSK;QLAPIWDK;SNFAEALAAHK;TGPAATTLPDGAAAESLVESSEVAVIGFFK;THILLFLPK;TVIDYNGER;VDATEESDLAQQYGVR;VHSFPTLK;YKPESEELTAER	23	0.958333	43	51	47	96.551	1.15285e+06	0.886627	52	57.116	FALSE	1	0	6.44745e-05	0.000120546
P07237	P07237	DHENIVIAK;EADDIVNWLK;ENLLDFIK;FFPASADR;HNQLPLVIEFTEQTAPK;IKPHLMSQELPEDWDK;ILEFFGLK;ILFIFIDSDHTDNQR;LITLEEEM(UniMod:35)TK;LITLEEEMTK;M(UniMod:35)DSTANEVEAVK;MDSTANEVEAVK;NFEDVAFDEK;NFEDVAFDEKK;NNFEGEVTK;QFLQAAEAIDDIPFGITSNSDVFSK;QLAPIWDK;SNFAEALAAHK;TGPAATTLPDGAAAESLVESSEVAVIGFFK;THILLFLPK;TVIDYNGER;VDATEESDLAQQYGVR;VHSFPTLK;YKPESEELTAER	24	DHENIVIAK;EADDIVNWLK;ENLLDFIK;FFPASADR;HNQLPLVIEFTEQTAPK;IKPHLMSQELPEDWDK;ILEFFGLK;ILFIFIDSDHTDNQR;LITLEEEMTK;M(UniMod:35)DSTANEVEAVK;MDSTANEVEAVK;NFEDVAFDEK;NNFEGEVTK;QFLQAAEAIDDIPFGITSNSDVFSK;QLAPIWDK;SNFAEALAAHK;TGPAATTLPDGAAAESLVESSEVAVIGFFK;THILLFLPK;TVIDYNGER;VDATEESDLAQQYGVR;VHSFPTLK;YKPESEELTAER	22	0.916667	16	33	30	568.917	175303	0.836828	52	57.116	TRUE	1	0	6.44745e-05	0.000120546
P07237	P07237	DHENIVIAK;EADDIVNWLK;ENLLDFIK;FFPASADR;HNQLPLVIEFTEQTAPK;IKPHLMSQELPEDWDK;ILEFFGLK;ILFIFIDSDHTDNQR;LITLEEEM(UniMod:35)TK;LITLEEEMTK;M(UniMod:35)DSTANEVEAVK;MDSTANEVEAVK;NFEDVAFDEK;NFEDVAFDEKK;NNFEGEVTK;QFLQAAEAIDDIPFGITSNSDVFSK;QLAPIWDK;SNFAEALAAHK;TGPAATTLPDGAAAESLVESSEVAVIGFFK;THILLFLPK;TVIDYNGER;VDATEESDLAQQYGVR;VHSFPTLK;YKPESEELTAER	24	SNFAEALAAHK;TGPAATTLPDGAAAESLVESSEVAVIGFFK;THILLFLPK;TVIDYNGER	4	0.166667	33	39	36	304.216	3806.41	0.958162	52	57.116	TRUE	0.930494	0	0.00470664	0.00584809
P07339	P07339	AIGAVPLIQGEYM(UniMod:35)IPC(UniMod:4)EK;AIGAVPLIQGEYMIPC(UniMod:4)EK;AYWQVHLDQVEVASGLTLC(UniMod:4)K;DPDAQPGGELM(UniMod:35)LGGTDSK;DPDAQPGGELMLGGTDSK;EGC(UniMod:4)EAIVDTGTSLMVGPVDEVR;FDGILGM(UniMod:35)AYPR;FDGILGMAYPR;ISVNNVLPVFDNLM(UniMod:35)QQK;ISVNNVLPVFDNLMQQK;LLDIAC(UniMod:4)WIHHK;LSPEDYTLK;LVDQNIFSFYLSR;QPGITFIAAK;VGFAEAARL;VSTLPAITLK;YSQAVPAVTEGPIPEVLK;YYTVFDRDNNR	18	AIGAVPLIQGEYM(UniMod:35)IPC(UniMod:4)EK;AIGAVPLIQGEYMIPC(UniMod:4)EK;AYWQVHLDQVEVASGLTLC(UniMod:4)K;DPDAQPGGELM(UniMod:35)LGGTDSK;DPDAQPGGELMLGGTDSK;EGC(UniMod:4)EAIVDTGTSLMVGPVDEVR;FDGILGM(UniMod:35)AYPR;FDGILGMAYPR;ISVNNVLPVFDNLM(UniMod:35)QQK;ISVNNVLPVFDNLMQQK;LLDIAC(UniMod:4)WIHHK;LSPEDYTLK;LVDQNIFSFYLSR;QPGITFIAAK;VSTLPAITLK;YYTVFDRDNNR	16	0.888889	51	70	55	41.905	161441	0.849557	54	44.552	FALSE	1	0	6.44745e-05	0.000120546
P07339	P07339	AIGAVPLIQGEYM(UniMod:35)IPC(UniMod:4)EK;AIGAVPLIQGEYMIPC(UniMod:4)EK;AYWQVHLDQVEVASGLTLC(UniMod:4)K;DPDAQPGGELM(UniMod:35)LGGTDSK;DPDAQPGGELMLGGTDSK;EGC(UniMod:4)EAIVDTGTSLMVGPVDEVR;FDGILGM(UniMod:35)AYPR;FDGILGMAYPR;ISVNNVLPVFDNLM(UniMod:35)QQK;ISVNNVLPVFDNLMQQK;LLDIAC(UniMod:4)WIHHK;LSPEDYTLK;LVDQNIFSFYLSR;QPGITFIAAK;VGFAEAARL;VSTLPAITLK;YSQAVPAVTEGPIPEVLK;YYTVFDRDNNR	18	AIGAVPLIQGEYMIPC(UniMod:4)EK;FDGILGMAYPR;LSPEDYTLK;VGFAEAARL;VSTLPAITLK	5	0.277778	38	45	42	162.673	8033.56	0.813589	54	44.552	TRUE	0.606086	0	0.0486783	0.0451318
P07355	P07355	AEDGSVIDYELIDQDAR;ALLYLC(UniMod:4)GGDD;ASM(UniMod:35)KGLGTDEDSLIEIIC(UniMod:4)SR;ASMKGLGTDEDSLIEIIC(UniMod:4)SR;AYTNFDAER;AYTNFDAERDALNIETAIK;DALNIETAIK;DIISDTSGDFR;DIISDTSGDFRK;DLYDAGVKR;GLGTDEDSLIEIIC(UniMod:4)SR;GVDEVTIVNILTNR;LSLEGDHSTPPSAYGSVK;QDIAFAYQR;RAEDGSVIDYELIDQDAR;SALSGHLETVILGLLK;SLYYYIQQDTK;SLYYYIQQDTKGDYQK;SNAQRQDIAFAYQR;SYSPYDM(UniMod:35)LESIR;SYSPYDM(UniMod:35)LESIRK;SYSPYDMLESI…	29	AEDGSVIDYELIDQDAR;ALLYLC(UniMod:4)GGDD;ASM(UniMod:35)KGLGTDEDSLIEIIC(UniMod:4)SR;ASMKGLGTDEDSLIEIIC(UniMod:4)SR;AYTNFDAER;AYTNFDAERDALNIETAIK;DALNIETAIK;DIISDTSGDFR;DIISDTSGDFRK;DLYDAGVKR;GLGTDEDSLIEIIC(UniMod:4)SR;GVDEVTIVNILTNR;LSLEGDHSTPPSAYGSVK;QDIAFAYQR;RAEDGSVIDYELIDQDAR;SALSGHLETVILGLLK;SLYYYIQQDTK;SLYYYIQQDTKGDYQK;SNAQRQDIAFAYQR;SYSPYDM(UniMod:35)LESIR;SYSPYDM(UniMod:35)LESIRK;SYSPYDMLESI…	28	0.965517	52	60	56	37.754	4.18868e+06	0.77029	56	38.604	FALSE	1	0	6.44745e-05	0.000120546
P07355	P07355	AEDGSVIDYELIDQDAR;ALLYLC(UniMod:4)GGDD;ASM(UniMod:35)KGLGTDEDSLIEIIC(UniMod:4)SR;ASMKGLGTDEDSLIEIIC(UniMod:4)SR;AYTNFDAER;AYTNFDAERDALNIETAIK;DALNIETAIK;DIISDTSGDFR;DIISDTSGDFRK;DLYDAGVKR;GLGTDEDSLIEIIC(UniMod:4)SR;GVDEVTIVNILTNR;LSLEGDHSTPPSAYGSVK;QDIAFAYQR;RAEDGSVIDYELIDQDAR;SALSGHLETVILGLLK;SLYYYIQQDTK;SLYYYIQQDTKGDYQK;SNAQRQDIAFAYQR;SYSPYDM(UniMod:35)LESIR;SYSPYDM(UniMod:35)LESIRK;SYSPYDMLESI…	29	AEDGSVIDYELIDQDAR;ALLYLC(UniMod:4)GGDD;ASM(UniMod:35)KGLGTDEDSLIEIIC(UniMod:4)SR;ASMKGLGTDEDSLIEIIC(UniMod:4)SR;AYTNFDAER;DALNIETAIK;DIISDTSGDFR;DIISDTSGDFRK;GLGTDEDSLIEIIC(UniMod:4)SR;GVDEVTIVNILTNR;LSLEGDHSTPPSAYGSVK;QDIAFAYQR;RAEDGSVIDYELIDQDAR;SALSGHLETVILGLLK;SLYYYIQQDTK;SNAQRQDIAFAYQR;SYSPYDM(UniMod:35)LESIR;SYSPYDMLESIR;SYSPYDMLESIRK;TNQELQEINR;TPAQYDASELK;TPAQYDASELKASMKGLGTDEDSLIEIIC(Uni…	24	0.827586	34	49	43	146.556	1.14002e+06	0.745988	56	38.604	TRUE	1	0	6.44745e-05	0.000120546
P07355	P07355	AEDGSVIDYELIDQDAR;ALLYLC(UniMod:4)GGDD;ASM(UniMod:35)KGLGTDEDSLIEIIC(UniMod:4)SR;ASMKGLGTDEDSLIEIIC(UniMod:4)SR;AYTNFDAER;AYTNFDAERDALNIETAIK;DALNIETAIK;DIISDTSGDFR;DIISDTSGDFRK;DLYDAGVKR;GLGTDEDSLIEIIC(UniMod:4)SR;GVDEVTIVNILTNR;LSLEGDHSTPPSAYGSVK;QDIAFAYQR;RAEDGSVIDYELIDQDAR;SALSGHLETVILGLLK;SLYYYIQQDTK;SLYYYIQQDTKGDYQK;SNAQRQDIAFAYQR;SYSPYDM(UniMod:35)LESIR;SYSPYDM(UniMod:35)LESIRK;SYSPYDMLESI…	29	AEDGSVIDYELIDQDAR;ALLYLC(UniMod:4)GGDD;ASM(UniMod:35)KGLGTDEDSLIEIIC(UniMod:4)SR;ASMKGLGTDEDSLIEIIC(UniMod:4)SR;AYTNFDAER;AYTNFDAERDALNIETAIK;DALNIETAIK;DIISDTSGDFR;DIISDTSGDFRK;GLGTDEDSLIEIIC(UniMod:4)SR;GVDEVTIVNILTNR;LSLEGDHSTPPSAYGSVK;QDIAFAYQR;RAEDGSVIDYELIDQDAR;SLYYYIQQDTK;SNAQRQDIAFAYQR;SYSPYDMLESIR;SYSPYDMLESIRK;TNQELQEINR;TPAQYDASELK;TPAQYDASELKASMKGLGTDEDSLIEIIC(UniMod:4)SR;WISIM(UniMod…	23	0.793103	2	16	8	5648.01	488561	0.904306	56	38.604	TRUE	1	0	6.44745e-05	0.000120546
P07355	P07355	AEDGSVIDYELIDQDAR;ALLYLC(UniMod:4)GGDD;ASM(UniMod:35)KGLGTDEDSLIEIIC(UniMod:4)SR;ASMKGLGTDEDSLIEIIC(UniMod:4)SR;AYTNFDAER;AYTNFDAERDALNIETAIK;DALNIETAIK;DIISDTSGDFR;DIISDTSGDFRK;DLYDAGVKR;GLGTDEDSLIEIIC(UniMod:4)SR;GVDEVTIVNILTNR;LSLEGDHSTPPSAYGSVK;QDIAFAYQR;RAEDGSVIDYELIDQDAR;SALSGHLETVILGLLK;SLYYYIQQDTK;SLYYYIQQDTKGDYQK;SNAQRQDIAFAYQR;SYSPYDM(UniMod:35)LESIR;SYSPYDM(UniMod:35)LESIRK;SYSPYDMLESI…	29	AEDGSVIDYELIDQDAR;ALLYLC(UniMod:4)GGDD;ASM(UniMod:35)KGLGTDEDSLIEIIC(UniMod:4)SR;ASMKGLGTDEDSLIEIIC(UniMod:4)SR;AYTNFDAER;DALNIETAIK;DIISDTSGDFR;GLGTDEDSLIEIIC(UniMod:4)SR;GVDEVTIVNILTNR;LSLEGDHSTPPSAYGSVK;QDIAFAYQR;RAEDGSVIDYELIDQDAR;SALSGHLETVILGLLK;SLYYYIQQDTK;SNAQRQDIAFAYQR;SYSPYDMLESIR;TKGVDEVTIVNILTNR;TNQELQEINR;TPAQYDASELK;TPAQYDASELKASMKGLGTDEDSLIEIIC(UniMod:4)SR;WISIMTER	21	0.724138	25	34	30	568.917	285239	0.634326	56	38.604	TRUE	0.999811	0	6.44745e-05	0.000120546
P07355	P07355	AEDGSVIDYELIDQDAR;ALLYLC(UniMod:4)GGDD;ASM(UniMod:35)KGLGTDEDSLIEIIC(UniMod:4)SR;ASMKGLGTDEDSLIEIIC(UniMod:4)SR;AYTNFDAER;AYTNFDAERDALNIETAIK;DALNIETAIK;DIISDTSGDFR;DIISDTSGDFRK;DLYDAGVKR;GLGTDEDSLIEIIC(UniMod:4)SR;GVDEVTIVNILTNR;LSLEGDHSTPPSAYGSVK;QDIAFAYQR;RAEDGSVIDYELIDQDAR;SALSGHLETVILGLLK;SLYYYIQQDTK;SLYYYIQQDTKGDYQK;SNAQRQDIAFAYQR;SYSPYDM(UniMod:35)LESIR;SYSPYDM(UniMod:35)LESIRK;SYSPYDMLESI…	29	ALLYLC(UniMod:4)GGDD;AYTNFDAER;DALNIETAIK;DIISDTSGDFRK;QDIAFAYQR;SALSGHLETVILGLLK;SLYYYIQQDTK;SNAQRQDIAFAYQR;TNQELQEINR;TPAQYDASELK;WISIMTER	11	0.37931	34	49	44	132.036	543229	0.92345	56	38.604	TRUE	0.999975	0	6.44745e-05	0.000120546
P07384	P07384	APSDLYQIILK;C(UniMod:4)LQSGTLFR;ESGC(UniMod:4)SFVLALMQK;IRLDETDDPDDYGDR;KAPSDLYQIILK;LDETDDPDDYGDR;LEIC(UniMod:4)NLTPDALK;LYELIITR;MAIESAGFK;NYPATFWVNPQFK;RPTELLSNPQFIVDGATR;SGSMSAYEMR;SMVNLMDR;TLDTDLDGVVTFDLFK;WNTTLYEGTWR;YLGQDYEQLR	16	APSDLYQIILK;ESGC(UniMod:4)SFVLALMQK;IRLDETDDPDDYGDR;KAPSDLYQIILK;LDETDDPDDYGDR;LEIC(UniMod:4)NLTPDALK;LYELIITR;MAIESAGFK;NYPATFWVNPQFK;RPTELLSNPQFIVDGATR;SMVNLMDR;WNTTLYEGTWR;YLGQDYEQLR	13	0.8125	44	52	49	78.368	31471	0.939951	49	81.89	FALSE	1	0	6.44745e-05	0.000120546
P07437	P07437	ALTVPELTQQVFDAK;FWEVISDEHGIDPTGTYHGDSDLQLDR;ISVYYNEATGGK;M(UniMod:35)AVTFIGNSTAIQELFK;M(UniMod:35)AVTFIGNSTAIQELFKR;MAVTFIGNSTAIQELFK;MAVTFIGNSTAIQELFKR	7	ALTVPELTQQVFDAK;FWEVISDEHGIDPTGTYHGDSDLQLDR;ISVYYNEATGGK;M(UniMod:35)AVTFIGNSTAIQELFK;MAVTFIGNSTAIQELFK	5	0.714286	46	52	49	78.368	153813	0.787298	53	49.671	FALSE	0.97882	0	0.00128949	0.00183317
P07437	P07437	ALTVPELTQQVFDAK;FWEVISDEHGIDPTGTYHGDSDLQLDR;ISVYYNEATGGK;M(UniMod:35)AVTFIGNSTAIQELFK;M(UniMod:35)AVTFIGNSTAIQELFKR;MAVTFIGNSTAIQELFK;MAVTFIGNSTAIQELFKR	7	ALTVPELTQQVFDAK;FWEVISDEHGIDPTGTYHGDSDLQLDR;ISVYYNEATGGK;M(UniMod:35)AVTFIGNSTAIQELFK	4	0.571429	2	15	12	3720.92	478373	0.945498	53	49.671	TRUE	0.997142	0	0.000128949	0.000225423
P07437	P07437	ALTVPELTQQVFDAK;FWEVISDEHGIDPTGTYHGDSDLQLDR;ISVYYNEATGGK;M(UniMod:35)AVTFIGNSTAIQELFK;M(UniMod:35)AVTFIGNSTAIQELFKR;MAVTFIGNSTAIQELFK;MAVTFIGNSTAIQELFKR	7	ISVYYNEATGGK;M(UniMod:35)AVTFIGNSTAIQELFK;MAVTFIGNSTAIQELFK;MAVTFIGNSTAIQELFKR	4	0.571429	16	25	19	1792.55	104836	0.786621	53	49.671	TRUE	0.884	0	0.00870406	0.0100304
P07437	P07437	ALTVPELTQQVFDAK;FWEVISDEHGIDPTGTYHGDSDLQLDR;ISVYYNEATGGK;M(UniMod:35)AVTFIGNSTAIQELFK;M(UniMod:35)AVTFIGNSTAIQELFKR;MAVTFIGNSTAIQELFK;MAVTFIGNSTAIQELFKR	7	M(UniMod:35)AVTFIGNSTAIQELFKR;MAVTFIGNSTAIQELFKR	2	0.285714	5	15	10	4584.3	496.42	0.954989	53	49.671	TRUE	0.758559	0	0.0225661	0.0230183
P07437	P07437	ALTVPELTQQVFDAK;FWEVISDEHGIDPTGTYHGDSDLQLDR;ISVYYNEATGGK;M(UniMod:35)AVTFIGNSTAIQELFK;M(UniMod:35)AVTFIGNSTAIQELFKR;MAVTFIGNSTAIQELFK;MAVTFIGNSTAIQELFKR	7	ALTVPELTQQVFDAK;ISVYYNEATGGK	2	0.285714	34	41	38	246.922	184124	0.972024	53	49.671	TRUE	0.843456	0	0.0118633	0.0130546
P07602	P07602	DVVTAAGDMLK;EILDAFDK;GC(UniMod:4)SFLPDPYQK;GSAVWC(UniMod:4)QNVK;KLVGYLDR;LPALTVHVTQPK;NVIPALELVEPIK;QEILAALEK;SDVYC(UniMod:4)EVC(UniMod:4)EFLVK	9	EILDAFDK;NVIPALELVEPIK;QEILAALEK	3	0.333333	40	50	43	146.556	8171.33	0.972456	52	58.113	TRUE	0.98098	0	0.00116054	0.00167551
P07686	P07686	DLLTPC(UniMod:4)YSR;DSAYPEELSR;EISEVFPDQFIHLGGDEVEFK;GIAAQPLYAGYC(UniMod:4)NHENM;GILIDTSR;GSIVWQEVFDDK;GSYSLSHVYTPNDVR;KLESFYIQK;KYYKVEPLDFGGTQK;LAPGTIVEVWK;PGPALWPLPLSVK;TLDAMAFNK;VEPLDFGGTQK;VLDIIATINK;VLPEFDTPGHTLSWGK	15	DLLTPC(UniMod:4)YSR;DSAYPEELSR;EISEVFPDQFIHLGGDEVEFK;GIAAQPLYAGYC(UniMod:4)NHENM;GILIDTSR;GSIVWQEVFDDK;GSYSLSHVYTPNDVR;KLESFYIQK;KYYKVEPLDFGGTQK;LAPGTIVEVWK;PGPALWPLPLSVK;TLDAMAFNK;VEPLDFGGTQK;VLDIIATINK;VLPEFDTPGHTLSWGK	15	1	42	51	47	96.551	70012.5	0.965141	51	63.111	FALSE	1	0	6.44745e-05	0.000120546
P07711	P07711	NHC(UniMod:4)GIASAASYPTV;VFQEPLFYEAPR	2	NHC(UniMod:4)GIASAASYPTV;VFQEPLFYEAPR	2	1	51	61	55	41.905	1209.22	0.906921	56	37.564	FALSE	0.906921	0	0.00689877	0.0082347
P07737	P07737	DRSSFYVNGLTLGGQK;DSLLQDGEFSM(UniMod:35)DLR;DSLLQDGEFSMDLR;DSPSVWAAVPGK;SSFYVNGLTLGGQK;STGGAPTFNVTVTK;TFVNITPAEVGVLVGK;TLVLLM(UniMod:35)GK;TLVLLMGK	9	DSLLQDGEFSM(UniMod:35)DLR;DSLLQDGEFSMDLR;DSPSVWAAVPGK;SSFYVNGLTLGGQK;STGGAPTFNVTVTK;TFVNITPAEVGVLVGK;TLVLLM(UniMod:35)GK;TLVLLMGK	8	0.888889	49	58	54	46.514	870543	0.739495	65	15.054	TRUE	0.999497	0	6.44745e-05	0.000120546
P07737	P07737	DRSSFYVNGLTLGGQK;DSLLQDGEFSM(UniMod:35)DLR;DSLLQDGEFSMDLR;DSPSVWAAVPGK;SSFYVNGLTLGGQK;STGGAPTFNVTVTK;TFVNITPAEVGVLVGK;TLVLLM(UniMod:35)GK;TLVLLMGK	9	DSLLQDGEFSMDLR;DSPSVWAAVPGK;SSFYVNGLTLGGQK;STGGAPTFNVTVTK;TFVNITPAEVGVLVGK;TLVLLMGK	6	0.666667	39	45	42	162.673	51090.6	0.998808	65	15.054	TRUE	1	0	6.44745e-05	0.000120546
P07738	P07738	LLPYWNER;VC(UniMod:4)DVPLDQLPR	2	LLPYWNER;VC(UniMod:4)DVPLDQLPR	2	1	49	55	52	57.306	1086.77	0.96105	58	30.005	FALSE	0.96105	0	0.00245003	0.00327732
P07814	P07814	AALLNQHYQVNFK;AIQGGTSHHLGQNFSK;AYVDDTPAEQM(UniMod:35)K;AYVDDTPAEQMK;DDVSISVEEGK;DQDLEPGAPSM(UniMod:35)GAK;DQDLEPGAPSMGAK;DQVDIAVQELLQLK;EAPC(UniMod:4)VLIYIPDGHTK;EENLADWYSQVITK;ERPTPSLNNNC(UniMod:4)TTSEDSLVLYNR;EVIPVNVPEAQEEM(UniMod:35)K;EVIPVNVPEAQEEMK;EYIPGQPPLSQSSDSSPTR;FAGGDYTTTIEAFISASGR;FDDTNPEK;FNHWELK;FPPEASGYLHIGHAK;FVELPGAEM(UniMod:35)GK;FVELPGAEMGK;GDIIQLQR;GFFIC(UniMod:4)DQPYEPVSPYSC(…	58	AALLNQHYQVNFK;AIQGGTSHHLGQNFSK;AYVDDTPAEQMK;DQDLEPGAPSMGAK;DQVDIAVQELLQLK;EAPC(UniMod:4)VLIYIPDGHTK;EENLADWYSQVITK;ERPTPSLNNNC(UniMod:4)TTSEDSLVLYNR;EVIPVNVPEAQEEMK;EYIPGQPPLSQSSDSSPTR;FAGGDYTTTIEAFISASGR;FNHWELK;FVELPGAEMGK;GDIIQLQR;GFFIC(UniMod:4)DQPYEPVSPYSC(UniMod:4)K;GNAAWQEQLK;GSQFGQSC(UniMod:4)C(UniMod:4)LR;HEELM(UniMod:35)LGDPC(UniMod:4)LK;HEELMLGDPC(UniMod:4)LK;INEAVEC(UniMod:4)LLSLK;IVQ…	48	0.827586	2	10	7	6269.12	210564	0.895776	42	170.591	TRUE	1	0	6.44745e-05	0.000120546
P07814	P07814	AALLNQHYQVNFK;AIQGGTSHHLGQNFSK;AYVDDTPAEQM(UniMod:35)K;AYVDDTPAEQMK;DDVSISVEEGK;DQDLEPGAPSM(UniMod:35)GAK;DQDLEPGAPSMGAK;DQVDIAVQELLQLK;EAPC(UniMod:4)VLIYIPDGHTK;EENLADWYSQVITK;ERPTPSLNNNC(UniMod:4)TTSEDSLVLYNR;EVIPVNVPEAQEEM(UniMod:35)K;EVIPVNVPEAQEEMK;EYIPGQPPLSQSSDSSPTR;FAGGDYTTTIEAFISASGR;FDDTNPEK;FNHWELK;FPPEASGYLHIGHAK;FVELPGAEM(UniMod:35)GK;FVELPGAEMGK;GDIIQLQR;GFFIC(UniMod:4)DQPYEPVSPYSC(…	58	DQDLEPGAPSMGAK;KEENLADWYSQVITK;LSSC(UniMod:4)DSFTSTINELNHC(UniMod:4)LSLR;THMVVANTMEDFQK;THVADFAPEVAWVTR	5	0.0862069	15	34	18	1989.68	32827.5	0.977468	42	170.591	TRUE	0.960363	0	0.00251451	0.00334373
P07858	P07858	DIMAEIYK;EQWPQC(UniMod:4)PTIK;GQDHC(UniMod:4)GIESEVVAGIPR;IC(UniMod:4)EPGYSPTYK;ILRGQDHC(UniMod:4)GIESEVVAGIPR;LPASFDAR	6	DIMAEIYK;EQWPQC(UniMod:4)PTIK;GQDHC(UniMod:4)GIESEVVAGIPR;IC(UniMod:4)EPGYSPTYK;ILRGQDHC(UniMod:4)GIESEVVAGIPR;LPASFDAR	6	1	51	65	56	37.754	10977.9	0.820002	56	37.822	FALSE	0.999811	0	6.44745e-05	0.000120546
P07858	P07858	DIMAEIYK;EQWPQC(UniMod:4)PTIK;GQDHC(UniMod:4)GIESEVVAGIPR;IC(UniMod:4)EPGYSPTYK;ILRGQDHC(UniMod:4)GIESEVVAGIPR;LPASFDAR	6	DIMAEIYK;GQDHC(UniMod:4)GIESEVVAGIPR;IC(UniMod:4)EPGYSPTYK	3	0.5	39	49	44	132.036	1896.06	0.824548	56	37.822	TRUE	0.786637	0	0.0182463	0.0190176
P07900	P07900	ALLFVPR;APFDLFENR;APFDLFENRK;C(UniMod:4)LELFTELAEDK;DNSTM(UniMod:35)GYMAAK;DNSTMGYMAAK;DQVANSAFVER;ELHINLIPNK;ELISNSSDALDK;FYEQFSK;HGLEVIYM(UniMod:35)IEPIDEYC(UniMod:4)VQQLK;HGLEVIYMIEPIDEYC(UniMod:4)VQQLK;HIYYITGETK;HLEINPDHSIIETLR;HSQFIGYPITLFVEK;KHSQFIGYPITLFVEK;KLSELLR;LGIHEDSQNR;LGLGIDEDDPTADDTSAAVTEEM(UniMod:35)PPLEGDDDTSR;LGLGIDEDDPTADDTSAAVTEEMPPLEGDDDTSR;LVTSPC(UniMod:4)C(UniMod:4)IVTSTY…	32	ALLFVPR;APFDLFENR;APFDLFENRK;C(UniMod:4)LELFTELAEDK;DNSTM(UniMod:35)GYMAAK;DNSTMGYMAAK;DQVANSAFVER;ELHINLIPNK;ELISNSSDALDK;FYEQFSK;HGLEVIYM(UniMod:35)IEPIDEYC(UniMod:4)VQQLK;HGLEVIYMIEPIDEYC(UniMod:4)VQQLK;HIYYITGETK;HLEINPDHSIIETLR;HSQFIGYPITLFVEK;KHSQFIGYPITLFVEK;KLSELLR;LGIHEDSQNR;LGLGIDEDDPTADDTSAAVTEEM(UniMod:35)PPLEGDDDTSR;LGLGIDEDDPTADDTSAAVTEEMPPLEGDDDTSR;LVTSPC(UniMod:4)C(UniMod:4)IVTSTY…	31	0.96875	30	43	34	374.804	3.58243e+06	0.933011	48	84.66	TRUE	1	0	6.44745e-05	0.000120546
P07900	P07900	ALLFVPR;APFDLFENR;APFDLFENRK;C(UniMod:4)LELFTELAEDK;DNSTM(UniMod:35)GYMAAK;DNSTMGYMAAK;DQVANSAFVER;ELHINLIPNK;ELISNSSDALDK;FYEQFSK;HGLEVIYM(UniMod:35)IEPIDEYC(UniMod:4)VQQLK;HGLEVIYMIEPIDEYC(UniMod:4)VQQLK;HIYYITGETK;HLEINPDHSIIETLR;HSQFIGYPITLFVEK;KHSQFIGYPITLFVEK;KLSELLR;LGIHEDSQNR;LGLGIDEDDPTADDTSAAVTEEM(UniMod:35)PPLEGDDDTSR;LGLGIDEDDPTADDTSAAVTEEMPPLEGDDDTSR;LVTSPC(UniMod:4)C(UniMod:4)IVTSTY…	32	ALLFVPR;APFDLFENR;APFDLFENRK;C(UniMod:4)LELFTELAEDK;DNSTMGYMAAK;DQVANSAFVER;ELHINLIPNK;ELISNSSDALDK;FYEQFSK;HGLEVIYMIEPIDEYC(UniMod:4)VQQLK;HIYYITGETK;HLEINPDHSIIETLR;HSQFIGYPITLFVEK;KLSELLR;LGLGIDEDDPTADDTSAAVTEEMPPLEGDDDTSR;LVTSPC(UniMod:4)C(UniMod:4)IVTSTYGWTANMER;NPDDITNEEYGEFYK;RAPFDLFENR;TKPIWTRNPDDITNEEYGEFYK;TLTIVDTGIGM(UniMod:35)TK;VFIM(UniMod:35)DNC(UniMod:4)EELIPEYLNFIR;VFIM(UniMod:35)…	23	0.71875	43	50	46	107.169	68643.5	0.692319	48	84.66	FALSE	0.999995	0	6.44745e-05	0.000120546
P07900	P07900	ALLFVPR;APFDLFENR;APFDLFENRK;C(UniMod:4)LELFTELAEDK;DNSTM(UniMod:35)GYMAAK;DNSTMGYMAAK;DQVANSAFVER;ELHINLIPNK;ELISNSSDALDK;FYEQFSK;HGLEVIYM(UniMod:35)IEPIDEYC(UniMod:4)VQQLK;HGLEVIYMIEPIDEYC(UniMod:4)VQQLK;HIYYITGETK;HLEINPDHSIIETLR;HSQFIGYPITLFVEK;KHSQFIGYPITLFVEK;KLSELLR;LGIHEDSQNR;LGLGIDEDDPTADDTSAAVTEEM(UniMod:35)PPLEGDDDTSR;LGLGIDEDDPTADDTSAAVTEEMPPLEGDDDTSR;LVTSPC(UniMod:4)C(UniMod:4)IVTSTY…	32	ALLFVPR;APFDLFENR;DNSTMGYMAAK;DQVANSAFVER;ELHINLIPNK;ELISNSSDALDK;FYEQFSK;HGLEVIYM(UniMod:35)IEPIDEYC(UniMod:4)VQQLK;HGLEVIYMIEPIDEYC(UniMod:4)VQQLK;HIYYITGETK;HLEINPDHSIIETLR;HSQFIGYPITLFVEK;NPDDITNEEYGEFYK;RAPFDLFENR;TKPIWTRNPDDITNEEYGEFYK;TLTIVDTGIGM(UniMod:35)TK;TLTIVDTGIGMTK;VFIM(UniMod:35)DNC(UniMod:4)EELIPEYLNFIRGVVDSEDLPLNISR;YYTSASGDEMVSLK	19	0.59375	15	30	22	1310.81	421581	0.802414	48	84.66	TRUE	0.999997	0	6.44745e-05	0.000120546
P07900	P07900	ALLFVPR;APFDLFENR;APFDLFENRK;C(UniMod:4)LELFTELAEDK;DNSTM(UniMod:35)GYMAAK;DNSTMGYMAAK;DQVANSAFVER;ELHINLIPNK;ELISNSSDALDK;FYEQFSK;HGLEVIYM(UniMod:35)IEPIDEYC(UniMod:4)VQQLK;HGLEVIYMIEPIDEYC(UniMod:4)VQQLK;HIYYITGETK;HLEINPDHSIIETLR;HSQFIGYPITLFVEK;KHSQFIGYPITLFVEK;KLSELLR;LGIHEDSQNR;LGLGIDEDDPTADDTSAAVTEEM(UniMod:35)PPLEGDDDTSR;LGLGIDEDDPTADDTSAAVTEEMPPLEGDDDTSR;LVTSPC(UniMod:4)C(UniMod:4)IVTSTY…	32	ALLFVPR;APFDLFENR;ELHINLIPNK;ELISNSSDALDK;FYEQFSK;HLEINPDHSIIETLR;HSQFIGYPITLFVEK;NPDDITNEEYGEFYK;RAPFDLFENR	9	0.28125	7	15	12	3720.92	61485.3	0.859886	48	84.66	TRUE	0.940737	0	0.00399742	0.00507476
P07900	P07900	ALLFVPR;APFDLFENR;APFDLFENRK;C(UniMod:4)LELFTELAEDK;DNSTM(UniMod:35)GYMAAK;DNSTMGYMAAK;DQVANSAFVER;ELHINLIPNK;ELISNSSDALDK;FYEQFSK;HGLEVIYM(UniMod:35)IEPIDEYC(UniMod:4)VQQLK;HGLEVIYMIEPIDEYC(UniMod:4)VQQLK;HIYYITGETK;HLEINPDHSIIETLR;HSQFIGYPITLFVEK;KHSQFIGYPITLFVEK;KLSELLR;LGIHEDSQNR;LGLGIDEDDPTADDTSAAVTEEM(UniMod:35)PPLEGDDDTSR;LGLGIDEDDPTADDTSAAVTEEMPPLEGDDDTSR;LVTSPC(UniMod:4)C(UniMod:4)IVTSTY…	32	ALLFVPR;APFDLFENR;C(UniMod:4)LELFTELAEDK;ELHINLIPNK;ELISNSSDALDK;LGLGIDEDDPTADDTSAAVTEEMPPLEGDDDTSR;TLTIVDTGIGM(UniMod:35)TK	7	0.21875	1	7	4	8573.14	16143.5	0.900788	48	84.66	TRUE	0.919057	0	0.00528691	0.00644559
P07910	P07910	GFAFVQYVNER;KSDVEAIFSK;LKGDDLQAIK;M(UniMod:35)IAGQVLDINLAAEPK;MIAGQVLDINLAAEPK;SDVEAIFSK;VDSLLENLEK;VFIGNLNTLVVK;VPPPPPIAR	9	GFAFVQYVNER;KSDVEAIFSK;MIAGQVLDINLAAEPK;SDVEAIFSK;VDSLLENLEK;VFIGNLNTLVVK;VPPPPPIAR	7	0.777778	2	17	7	6269.12	53438.5	0.918575	57	33.67	TRUE	0.999993	0	6.44745e-05	0.000120546
P07942	P07942	AAQNSGEAEYIEK;ATGQC(UniMod:4)LC(UniMod:4)LPNVIGQNC(UniMod:4)DR;DILAQSPAAEPLK;DIRDPNFC(UniMod:4)ER;EGFYDLSSEDPFGC(UniMod:4)K;ELAEQLEFIK;ELDSLQTEAESLDNTVK;GALDSITK;IEDPYSPR;IPSWTGAGFVR;ISGVIGPYR;KVDDIIC(UniMod:4)DSR;LHTLGDNLLDSR;LNVEGEHC(UniMod:4)DVC(UniMod:4)K;NIGNLFEEAEK;QSAEDILLK;TFRPAAMLIER;VAVYSTC(UniMod:4)L;VESLSQVEVILQHSAADIAR;YSDIEPSTEGEVIFR	20	ATGQC(UniMod:4)LC(UniMod:4)LPNVIGQNC(UniMod:4)DR;DILAQSPAAEPLK;DIRDPNFC(UniMod:4)ER;EGFYDLSSEDPFGC(UniMod:4)K;ELAEQLEFIK;ELDSLQTEAESLDNTVK;GALDSITK;IEDPYSPR;IPSWTGAGFVR;KVDDIIC(UniMod:4)DSR;LHTLGDNLLDSR;NIGNLFEEAEK;QSAEDILLK;TFRPAAMLIER;VESLSQVEVILQHSAADIAR;YSDIEPSTEGEVIFR	16	0.8	3	20	12	3720.92	31142.5	0.809297	40	198.038	TRUE	1	0	6.44745e-05	0.000120546
P07951	P07951	ATDAEADVASLNR;ATDAEADVASLNRR;C(UniMod:4)GDLEEELK;KATDAEADVASLNR;KATDAEADVASLNRR;KLVILEGELER;LVILEGELER;MELQEMQLK;QLEEEQQALQK;TIDDLEDEVYAQK	10	ATDAEADVASLNR;ATDAEADVASLNRR;C(UniMod:4)GDLEEELK;KATDAEADVASLNR;KLVILEGELER;LVILEGELER;QLEEEQQALQK;TIDDLEDEVYAQK	8	0.8	29	50	33	416.021	676709	0.715597	57	32.851	TRUE	0.996938	0	0.000193424	0.000335532
P07954	P07954	AAAEVNQDYGLDPK;AIEM(UniMod:35)LGGELGSK;AIEMLGGELGSK;EFAQIIK;IEYDTFGELK;IYELAAGGTAVGTGLNTR;LM(UniMod:35)NESLM(UniMod:35)LVTALNPHIGYDK;LM(UniMod:35)NESLMLVTALNPHIGYDK;LMNESLM(UniMod:35)LVTALNPHIGYDK;LMNESLMLVTALNPHIGYDK;LNDHFPLVVWQTGSGTQTNMNVNEVISNR;RAAAEVNQDYGLDPK;SGLGELILPENEPGSSIM(UniMod:35)PGK;SGLGELILPENEPGSSIMPGK;THTQDAVPLTLGQEFSGYVQQVK;VAALTGLPFVTAPNK;YYGAQTVR	17	AAAEVNQDYGLDPK;AIEM(UniMod:35)LGGELGSK;AIEMLGGELGSK;EFAQIIK;IEYDTFGELK;IYELAAGGTAVGTGLNTR;LM(UniMod:35)NESLM(UniMod:35)LVTALNPHIGYDK;LM(UniMod:35)NESLMLVTALNPHIGYDK;LMNESLM(UniMod:35)LVTALNPHIGYDK;LMNESLMLVTALNPHIGYDK;LNDHFPLVVWQTGSGTQTNMNVNEVISNR;RAAAEVNQDYGLDPK;SGLGELILPENEPGSSIM(UniMod:35)PGK;SGLGELILPENEPGSSIMPGK;THTQDAVPLTLGQEFSGYVQQVK;VAALTGLPFVTAPNK;YYGAQTVR	17	1	42	50	46	107.169	169823	0.928602	52	54.637	FALSE	1	0	6.44745e-05	0.000120546
P07954	P07954	AAAEVNQDYGLDPK;AIEM(UniMod:35)LGGELGSK;AIEMLGGELGSK;EFAQIIK;IEYDTFGELK;IYELAAGGTAVGTGLNTR;LM(UniMod:35)NESLM(UniMod:35)LVTALNPHIGYDK;LM(UniMod:35)NESLMLVTALNPHIGYDK;LMNESLM(UniMod:35)LVTALNPHIGYDK;LMNESLMLVTALNPHIGYDK;LNDHFPLVVWQTGSGTQTNMNVNEVISNR;RAAAEVNQDYGLDPK;SGLGELILPENEPGSSIM(UniMod:35)PGK;SGLGELILPENEPGSSIMPGK;THTQDAVPLTLGQEFSGYVQQVK;VAALTGLPFVTAPNK;YYGAQTVR	17	AAAEVNQDYGLDPK;AIEM(UniMod:35)LGGELGSK;AIEMLGGELGSK;IEYDTFGELK;IYELAAGGTAVGTGLNTR;LMNESLM(UniMod:35)LVTALNPHIGYDK;LNDHFPLVVWQTGSGTQTNMNVNEVISNR;THTQDAVPLTLGQEFSGYVQQVK;VAALTGLPFVTAPNK	9	0.529412	50	58	53	51.629	3397.45	0.601944	52	54.637	FALSE	0.721547	0	0.0282398	0.0280502
P07954	P07954	AAAEVNQDYGLDPK;AIEM(UniMod:35)LGGELGSK;AIEMLGGELGSK;EFAQIIK;IEYDTFGELK;IYELAAGGTAVGTGLNTR;LM(UniMod:35)NESLM(UniMod:35)LVTALNPHIGYDK;LM(UniMod:35)NESLMLVTALNPHIGYDK;LMNESLM(UniMod:35)LVTALNPHIGYDK;LMNESLMLVTALNPHIGYDK;LNDHFPLVVWQTGSGTQTNMNVNEVISNR;RAAAEVNQDYGLDPK;SGLGELILPENEPGSSIM(UniMod:35)PGK;SGLGELILPENEPGSSIMPGK;THTQDAVPLTLGQEFSGYVQQVK;VAALTGLPFVTAPNK;YYGAQTVR	17	AIEMLGGELGSK;IEYDTFGELK;SGLGELILPENEPGSSIMPGK;THTQDAVPLTLGQEFSGYVQQVK	4	0.235294	32	39	35	337.67	2277.16	0.952749	52	54.637	TRUE	0.962773	0	0.00238556	0.00320012
P07992	P07992	EDLALC(UniMod:4)PGLGPQK;EGVPQPSGPPAR;LEQDFVSR;LFDVLHEPFLK;SNSIIVSPR;VTEC(UniMod:4)LTTVK	6	EDLALC(UniMod:4)PGLGPQK;EGVPQPSGPPAR;SNSIIVSPR	3	0.5	37	46	42	162.673	944.849	0.830885	57	32.562	TRUE	0.799018	0	0.01657	0.0174782
P07996	P07996	DC(UniMod:4)VGDVTENQIC(UniMod:4)NK;DNC(UniMod:4)QYVYNVDQR;FQMIPLDPK;FTGSQPFGQGVEHATANK;FVFGTTPEDILR;GFLLLASLR;GGVNDNFQGVLQNVR;GPDPSSPAFR;GTSQNDPNWVVR;IEDANLIPPVPDDK;IMADSGPIYDK;M(UniMod:35)ENAELDVPIQSVFTR;MENAELDVPIQSVFTR;NALWHTGNTPGQVR;QVTQSYWDTNPTR;SITLFVQEDR;TIVTTLQDSIR	17	DNC(UniMod:4)QYVYNVDQR;FQMIPLDPK;FTGSQPFGQGVEHATANK;FVFGTTPEDILR;GGVNDNFQGVLQNVR;GPDPSSPAFR;GTSQNDPNWVVR;IEDANLIPPVPDDK;IMADSGPIYDK;M(UniMod:35)ENAELDVPIQSVFTR;MENAELDVPIQSVFTR;NALWHTGNTPGQVR;QVTQSYWDTNPTR;SITLFVQEDR;TIVTTLQDSIR	15	0.882353	11	23	16	2451.35	15571.1	0.681222	44	129.383	TRUE	0.999993	0	6.44745e-05	0.000120546
P08069	P08069	AENGPGPGVLVLR;AVTLTMVENDHIR;ELGQGSFGMVYEGVAK;GNLLINIR;LC(UniMod:4)VSEIYR;LGC(UniMod:4)SASNFVFAR;NC(UniMod:4)MVAEDFTVK;TTINNEYNYR	8	LC(UniMod:4)VSEIYR;NC(UniMod:4)MVAEDFTVK	2	0.25	14	31	23	1180.94	3280.77	0.961777	42	154.793	TRUE	0.761238	0	0.0222437	0.0227335
P08133	P08133	ALIEILATR;ALLALC(UniMod:4)GGED;C(UniMod:4)LIEILASR;DAFVAIVQSVK;DAISGIGTDEK;DLEADIIGDTSGHFQK;DLM(UniMod:35)TDLK;EAILDIITSR;EDAQVAAEILEIADTPSGDK;EEDDVVSEDLVQQDVQDLYEAGELK;FMTILC(UniMod:4)TR;GELSGDFEK;GLGTDEDTIIDIITHR;GSIHDFPGFDPNQDAEALYTAMK;GTVRPANDFNPDADAK;ILISLATGHREEGGENLDQAR;LILGLMMPPAHYDAK;LIVGLMRPPAYC(UniMod:4)DAK;LVFDEYLK;M(UniMod:35)LVVLLQGTR;MLVVLLQGTR;MTNYDVEHTIK;NKPLFFADK;RVFQEFIK;SEIDLL…	34	ALIEILATR;ALLALC(UniMod:4)GGED;C(UniMod:4)LIEILASR;DAFVAIVQSVK;DAISGIGTDEK;DLEADIIGDTSGHFQK;DLM(UniMod:35)TDLK;EAILDIITSR;EDAQVAAEILEIADTPSGDK;EEDDVVSEDLVQQDVQDLYEAGELK;FMTILC(UniMod:4)TR;GELSGDFEK;GLGTDEDTIIDIITHR;GSIHDFPGFDPNQDAEALYTAMK;GTVRPANDFNPDADAK;ILISLATGHREEGGENLDQAR;LILGLMMPPAHYDAK;LIVGLMRPPAYC(UniMod:4)DAK;LVFDEYLK;M(UniMod:35)LVVLLQGTR;MLVVLLQGTR;MTNYDVEHTIK;NKPLFFADK;RVFQEFIK;SEIDLL…	34	1	48	55	51	63.608	240268	0.921876	49	75.873	FALSE	1	0	6.44745e-05	0.000120546
P08174	P08174	LTC(UniMod:4)LQNLK;TSFPEDTVITYK;WSTAVEFC(UniMod:4)K	3	LTC(UniMod:4)LQNLK;TSFPEDTVITYK	2	0.666667	2	9	6	6958.53	5499.51	0.978063	55	41.4	TRUE	0.956606	0	0.00270793	0.00357284
P08195	P08195	ADLLLSTQPGR;ADLLLSTQPGREEGSPLELER;DDVAQTDLLQIDPNFGSK;DLLLTSSYLSDSGSTGEHTK;EDFDSLLQSAK;EEGSPLELER;EVELNELEPEK;GENSWFSTQVDTVATK;GLVLGPIHK;GQSEDPGSLLSLFR;GRLDYLSSLK;HWDQNER;IGDLQAFQGHGAGNLAGLK;LKLEPHEGLLLR;LLTSFLPAQLLR;SLLHGDFHAFSAGPGLFSYIR;SLVTQYLNATGNR;VAEDEAEAAAAAK;VAGSPGWVR;VILDLTPNYR;WC(UniMod:4)SWSLSQAR;WWHTGALYR	22	DDVAQTDLLQIDPNFGSK;DLLLTSSYLSDSGSTGEHTK;EDFDSLLQSAK;EVELNELEPEK;GENSWFSTQVDTVATK;GQSEDPGSLLSLFR;IGDLQAFQGHGAGNLAGLK;LKLEPHEGLLLR;LLTSFLPAQLLR;SLVTQYLNATGNR;VAEDEAEAAAAAK;VILDLTPNYR;WC(UniMod:4)SWSLSQAR	13	0.590909	14	52	19	1792.55	1.45268e+06	0.955723	50	67.994	TRUE	1	0	6.44745e-05	0.000120546
P08195	P08195	ADLLLSTQPGR;ADLLLSTQPGREEGSPLELER;DDVAQTDLLQIDPNFGSK;DLLLTSSYLSDSGSTGEHTK;EDFDSLLQSAK;EEGSPLELER;EVELNELEPEK;GENSWFSTQVDTVATK;GLVLGPIHK;GQSEDPGSLLSLFR;GRLDYLSSLK;HWDQNER;IGDLQAFQGHGAGNLAGLK;LKLEPHEGLLLR;LLTSFLPAQLLR;SLLHGDFHAFSAGPGLFSYIR;SLVTQYLNATGNR;VAEDEAEAAAAAK;VAGSPGWVR;VILDLTPNYR;WC(UniMod:4)SWSLSQAR;WWHTGALYR	22	ADLLLSTQPGR;EDFDSLLQSAK;EEGSPLELER;GENSWFSTQVDTVATK;LLTSFLPAQLLR	5	0.227273	34	52	37	274.076	50536.4	0.968413	50	67.994	TRUE	0.996129	0	0.000257898	0.000437909
P08236	P08236	ELDGLWSFR;GFDWPLLVK;SLDPSRPVTFVSNSNYAADK;SLLEQYHLGLDQK;WLGANAFR	5	ELDGLWSFR;GFDWPLLVK;SLDPSRPVTFVSNSNYAADK;SLLEQYHLGLDQK;WLGANAFR	5	1	37	49	43	146.556	16535.5	0.986204	49	74.732	FALSE	1	0	6.44745e-05	0.000120546
P08237	P08237	AIAVLTSGGDAQGMNAAVR;ALVFQPVAELK;DLQANVEHLVQK;GITNLC(UniMod:4)VIGGDGSLTGADTFR;GQIEEAGWSYVGGWTGQGGSK;IFANTPDSGC(UniMod:4)VLGMR;IGLIQGNR;IM(UniMod:35)EIVDAITTTAQSHQR;IMEIVDAITTTAQSHQR;LLAHVRPPVSK;LNIIIVAEGAIDK;LPLMEC(UniMod:4)VQVTK;NVLGHMQQGGSPTPFDR;RGITNLC(UniMod:4)VIGGDGSLTGADTFR;SEWSDLLSDLQK;SFEQISANITK;SFMNNWEVYK;SGSHTVAVMNVGAPAAGMNAAVR;VFFVHEGYQGLVDGGDHIK;VLVVHDGFEGLAK;YEIDLDTSDHAHLEHITR	21	AIAVLTSGGDAQGMNAAVR;ALVFQPVAELK;DLQANVEHLVQK;GITNLC(UniMod:4)VIGGDGSLTGADTFR;GQIEEAGWSYVGGWTGQGGSK;IFANTPDSGC(UniMod:4)VLGMR;IMEIVDAITTTAQSHQR;NVLGHMQQGGSPTPFDR;SEWSDLLSDLQK;SFEQISANITK;VLVVHDGFEGLAK	11	0.52381	33	43	38	246.922	20850.1	0.603101	48	85.183	TRUE	0.764335	0	0.0221148	0.0226311
P08237	P08237	AIAVLTSGGDAQGMNAAVR;ALVFQPVAELK;DLQANVEHLVQK;GITNLC(UniMod:4)VIGGDGSLTGADTFR;GQIEEAGWSYVGGWTGQGGSK;IFANTPDSGC(UniMod:4)VLGMR;IGLIQGNR;IM(UniMod:35)EIVDAITTTAQSHQR;IMEIVDAITTTAQSHQR;LLAHVRPPVSK;LNIIIVAEGAIDK;LPLMEC(UniMod:4)VQVTK;NVLGHMQQGGSPTPFDR;RGITNLC(UniMod:4)VIGGDGSLTGADTFR;SEWSDLLSDLQK;SFEQISANITK;SFMNNWEVYK;SGSHTVAVMNVGAPAAGMNAAVR;VFFVHEGYQGLVDGGDHIK;VLVVHDGFEGLAK;YEIDLDTSDHAHLEHITR	21	ALVFQPVAELK;DLQANVEHLVQK;IFANTPDSGC(UniMod:4)VLGMR;IMEIVDAITTTAQSHQR;LPLMEC(UniMod:4)VQVTK;NVLGHMQQGGSPTPFDR;SEWSDLLSDLQK;SFEQISANITK;SGSHTVAVMNVGAPAAGMNAAVR;VLVVHDGFEGLAK	10	0.47619	2	15	12	3720.92	28054.6	0.932758	48	85.183	TRUE	0.999998	0	6.44745e-05	0.000120546
P08237	P08237	AIAVLTSGGDAQGMNAAVR;ALVFQPVAELK;DLQANVEHLVQK;GITNLC(UniMod:4)VIGGDGSLTGADTFR;GQIEEAGWSYVGGWTGQGGSK;IFANTPDSGC(UniMod:4)VLGMR;IGLIQGNR;IM(UniMod:35)EIVDAITTTAQSHQR;IMEIVDAITTTAQSHQR;LLAHVRPPVSK;LNIIIVAEGAIDK;LPLMEC(UniMod:4)VQVTK;NVLGHMQQGGSPTPFDR;RGITNLC(UniMod:4)VIGGDGSLTGADTFR;SEWSDLLSDLQK;SFEQISANITK;SFMNNWEVYK;SGSHTVAVMNVGAPAAGMNAAVR;VFFVHEGYQGLVDGGDHIK;VLVVHDGFEGLAK;YEIDLDTSDHAHLEHITR	21	IFANTPDSGC(UniMod:4)VLGMR;SEWSDLLSDLQK;SFMNNWEVYK	3	0.142857	25	34	28	700.925	5024.1	0.931404	48	85.183	TRUE	0.597006	0	0.0500322	0.0460803
P08238	P08238	ADLINNLGTIAK;ALLFIPR;APFDLFENK;APFDLFENKK;C(UniMod:4)LELFSELAEDK;DNSTM(UniMod:35)GYMMAK;DNSTMGYM(UniMod:35)MAK;DNSTMGYMM(UniMod:35)AK;DNSTMGYMMAK;EDQTEYLEER;EGLELPEDEEEK;EGLELPEDEEEKK;ELISNASDALDK;EQVANSAFVER;FYEAFSK;GFEVVYM(UniMod:35)TEPIDEYC(UniMod:4)VQQLK;GFEVVYMTEPIDEYC(UniMod:4)VQQLK;GVVDSEDLPLNISR;HFSVEGQLEFR;HLEINPDHPIVETLR;HNDDEQYAWESSAGGSFTVR;HSQFIGYPITLYLEK;IDIIPNPQER;IEDVGSDEEDDSGK;IRY…	45	ADLINNLGTIAK;ALLFIPR;APFDLFENK;APFDLFENKK;C(UniMod:4)LELFSELAEDK;DNSTM(UniMod:35)GYMMAK;DNSTMGYM(UniMod:35)MAK;DNSTMGYMM(UniMod:35)AK;DNSTMGYMMAK;EDQTEYLEER;EGLELPEDEEEK;EGLELPEDEEEKK;ELISNASDALDK;EQVANSAFVER;FYEAFSK;GFEVVYM(UniMod:35)TEPIDEYC(UniMod:4)VQQLK;GFEVVYMTEPIDEYC(UniMod:4)VQQLK;GVVDSEDLPLNISR;HFSVEGQLEFR;HLEINPDHPIVETLR;HNDDEQYAWESSAGGSFTVR;HSQFIGYPITLYLEK;IDIIPNPQER;IEDVGSDEEDDSGK;IRY…	45	1	30	44	34	374.804	8.39195e+06	0.942414	48	83.264	TRUE	1	0	6.44745e-05	0.000120546
P08238	P08238	ADLINNLGTIAK;ALLFIPR;APFDLFENK;APFDLFENKK;C(UniMod:4)LELFSELAEDK;DNSTM(UniMod:35)GYMMAK;DNSTMGYM(UniMod:35)MAK;DNSTMGYMM(UniMod:35)AK;DNSTMGYMMAK;EDQTEYLEER;EGLELPEDEEEK;EGLELPEDEEEKK;ELISNASDALDK;EQVANSAFVER;FYEAFSK;GFEVVYM(UniMod:35)TEPIDEYC(UniMod:4)VQQLK;GFEVVYMTEPIDEYC(UniMod:4)VQQLK;GVVDSEDLPLNISR;HFSVEGQLEFR;HLEINPDHPIVETLR;HNDDEQYAWESSAGGSFTVR;HSQFIGYPITLYLEK;IDIIPNPQER;IEDVGSDEEDDSGK;IRY…	45	ADLINNLGTIAK;ALLFIPR;APFDLFENK;EDQTEYLEER;EGLELPEDEEEK;EGLELPEDEEEKK;ELISNASDALDK;EQVANSAFVER;GVVDSEDLPLNISR;HFSVEGQLEFR;HLEINPDHPIVETLR;HNDDEQYAWESSAGGSFTVR;HSQFIGYPITLYLEK;IDIIPNPQER;IRYESLTDPSK;LGLGIDEDEVAAEEPNAAVPDEIPPLEGDEDASR;LVSSPC(UniMod:4)C(UniMod:4)IVTSTYGWTANM(UniMod:35)ER;LVSSPC(UniMod:4)C(UniMod:4)IVTSTYGWTANMER;NPDDITQEEYGEFYK;RAPFDLFENK;RAPFDLFENKK;RGFEVVYMTEPIDEYC(UniMod:4)VQQLK;S…	29	0.644444	14	30	22	1310.81	2.78232e+06	0.785801	48	83.264	TRUE	1	0	6.44745e-05	0.000120546
P08238	P08238	ADLINNLGTIAK;ALLFIPR;APFDLFENK;APFDLFENKK;C(UniMod:4)LELFSELAEDK;DNSTM(UniMod:35)GYMMAK;DNSTMGYM(UniMod:35)MAK;DNSTMGYMM(UniMod:35)AK;DNSTMGYMMAK;EDQTEYLEER;EGLELPEDEEEK;EGLELPEDEEEKK;ELISNASDALDK;EQVANSAFVER;FYEAFSK;GFEVVYM(UniMod:35)TEPIDEYC(UniMod:4)VQQLK;GFEVVYMTEPIDEYC(UniMod:4)VQQLK;GVVDSEDLPLNISR;HFSVEGQLEFR;HLEINPDHPIVETLR;HNDDEQYAWESSAGGSFTVR;HSQFIGYPITLYLEK;IDIIPNPQER;IEDVGSDEEDDSGK;IRY…	45	DNSTMGYMMAK;EGLELPEDEEEKK;FYEAFSK;GFEVVYM(UniMod:35)TEPIDEYC(UniMod:4)VQQLK;GFEVVYMTEPIDEYC(UniMod:4)VQQLK;HSQFIGYPITLYLEK;IRYESLTDPSK;LVSSPC(UniMod:4)C(UniMod:4)IVTSTYGWTANM(UniMod:35)ER;RAPFDLFENKK	9	0.2	1	15	12	3720.92	53298.1	0.862274	48	83.264	TRUE	0.745996	0	0.024049	0.0243161
P08240	P08240	ALADHSMAQTPR;AVVAALMK;DAAGIAMEAIAFAR;EDMESVLDK;EGSDGPLATSKPVPAEK;GGNNSFTHEALTLK;GTLGGMFGMLK;LIDGIVLTK;MQDNAPLMTALAK;NQGFDVVLVDTAGR;QALQESLVQILQPQR;SGLPVGPENGVELSK;VMGTFSTVTSTVK;VWELGGC(UniMod:4)ANK	14	MQDNAPLMTALAK;NQGFDVVLVDTAGR;SGLPVGPENGVELSK;VMGTFSTVTSTVK	4	0.285714	20	33	23	1180.94	6893.43	0.823265	50	69.811	TRUE	0.589376	0	0.0513862	0.047153
P08243	P08243	ADWLSHYWMPK;AMTEDGFLAVC(UniMod:4)SEAK;ASVGMYLISK;EAQVQYPLQTFAIGMEDSPDLLAAR;EILWRPK;ELYLFDVLR;FENVNGYTNC(UniMod:4)C(UniMod:4)FGFHR;FSSYYLSLPPEMR;IGC(UniMod:4)LLSGGLDSSLVAATLLK;ILFNNAVK;ILQEYVEHQVDDAMMANAAQK;LAVVDPLFGM(UniMod:35)QPIR;LAVVDPLFGMQPIR;LFPGFEIETVK;VDGEIILHLYDK;VPFLDHR;WINATDPSAR	17	AMTEDGFLAVC(UniMod:4)SEAK;ASVGMYLISK;EAQVQYPLQTFAIGMEDSPDLLAAR;EILWRPK;ELYLFDVLR;FENVNGYTNC(UniMod:4)C(UniMod:4)FGFHR;FSSYYLSLPPEMR;IGC(UniMod:4)LLSGGLDSSLVAATLLK;ILFNNAVK;ILQEYVEHQVDDAMMANAAQK;LAVVDPLFGM(UniMod:35)QPIR;LAVVDPLFGMQPIR;LFPGFEIETVK;VDGEIILHLYDK;VPFLDHR;WINATDPSAR	16	0.941176	43	51	47	96.551	48279	0.887867	51	64.37	FALSE	1	0	6.44745e-05	0.000120546
P08559	P08559	EILAELTGR;GFC(UniMod:4)HLC(UniMod:4)DGQEAC(UniMod:4)C(UniMod:4)VGLEAGINPTDHLITAYR;GPILMELQTYR;LEEGPPVTTVLTR;LPC(UniMod:4)IFIC(UniMod:4)ENNR;M(UniMod:35)VNSNLASVEELK;MVNSNLASVEELK;NFYGGNGIVGAQVPLGAGIALAC(UniMod:4)K;RGDFIPGLR;VDGMDILC(UniMod:4)VR;YGMGTSVER	11	EILAELTGR;GFC(UniMod:4)HLC(UniMod:4)DGQEAC(UniMod:4)C(UniMod:4)VGLEAGINPTDHLITAYR;GPILMELQTYR;LEEGPPVTTVLTR;LPC(UniMod:4)IFIC(UniMod:4)ENNR;M(UniMod:35)VNSNLASVEELK;MVNSNLASVEELK;NFYGGNGIVGAQVPLGAGIALAC(UniMod:4)K;RGDFIPGLR;VDGMDILC(UniMod:4)VR;YGMGTSVER	11	1	41	52	47	96.551	44585.3	0.813607	55	43.296	TRUE	1	0	6.44745e-05	0.000120546
P08559	P08559	EILAELTGR;GFC(UniMod:4)HLC(UniMod:4)DGQEAC(UniMod:4)C(UniMod:4)VGLEAGINPTDHLITAYR;GPILMELQTYR;LEEGPPVTTVLTR;LPC(UniMod:4)IFIC(UniMod:4)ENNR;M(UniMod:35)VNSNLASVEELK;MVNSNLASVEELK;NFYGGNGIVGAQVPLGAGIALAC(UniMod:4)K;RGDFIPGLR;VDGMDILC(UniMod:4)VR;YGMGTSVER	11	EILAELTGR;GFC(UniMod:4)HLC(UniMod:4)DGQEAC(UniMod:4)C(UniMod:4)VGLEAGINPTDHLITAYR;GPILMELQTYR;LEEGPPVTTVLTR;LPC(UniMod:4)IFIC(UniMod:4)ENNR;M(UniMod:35)VNSNLASVEELK;MVNSNLASVEELK;RGDFIPGLR;VDGMDILC(UniMod:4)VR;YGMGTSVER	10	0.909091	1	16	11	4130.11	50037.4	0.938371	55	43.296	TRUE	1	0	6.44745e-05	0.000120546
P08559	P08559	EILAELTGR;GFC(UniMod:4)HLC(UniMod:4)DGQEAC(UniMod:4)C(UniMod:4)VGLEAGINPTDHLITAYR;GPILMELQTYR;LEEGPPVTTVLTR;LPC(UniMod:4)IFIC(UniMod:4)ENNR;M(UniMod:35)VNSNLASVEELK;MVNSNLASVEELK;NFYGGNGIVGAQVPLGAGIALAC(UniMod:4)K;RGDFIPGLR;VDGMDILC(UniMod:4)VR;YGMGTSVER	11	EILAELTGR;GPILMELQTYR;LEEGPPVTTVLTR;LPC(UniMod:4)IFIC(UniMod:4)ENNR;M(UniMod:35)VNSNLASVEELK;MVNSNLASVEELK;NFYGGNGIVGAQVPLGAGIALAC(UniMod:4)K;VDGMDILC(UniMod:4)VR	8	0.727273	34	41	38	246.922	21520.8	0.799341	55	43.296	TRUE	0.999117	0	6.44745e-05	0.000120546
P08559	P08559	EILAELTGR;GFC(UniMod:4)HLC(UniMod:4)DGQEAC(UniMod:4)C(UniMod:4)VGLEAGINPTDHLITAYR;GPILMELQTYR;LEEGPPVTTVLTR;LPC(UniMod:4)IFIC(UniMod:4)ENNR;M(UniMod:35)VNSNLASVEELK;MVNSNLASVEELK;NFYGGNGIVGAQVPLGAGIALAC(UniMod:4)K;RGDFIPGLR;VDGMDILC(UniMod:4)VR;YGMGTSVER	11	EILAELTGR;GPILMELQTYR;LEEGPPVTTVLTR;LPC(UniMod:4)IFIC(UniMod:4)ENNR;M(UniMod:35)VNSNLASVEELK;MVNSNLASVEELK;VDGMDILC(UniMod:4)VR	7	0.636364	52	58	55	41.905	17690.5	0.885318	55	43.296	FALSE	0.999684	0	6.44745e-05	0.000120546
P08559	P08559	EILAELTGR;GFC(UniMod:4)HLC(UniMod:4)DGQEAC(UniMod:4)C(UniMod:4)VGLEAGINPTDHLITAYR;GPILMELQTYR;LEEGPPVTTVLTR;LPC(UniMod:4)IFIC(UniMod:4)ENNR;M(UniMod:35)VNSNLASVEELK;MVNSNLASVEELK;NFYGGNGIVGAQVPLGAGIALAC(UniMod:4)K;RGDFIPGLR;VDGMDILC(UniMod:4)VR;YGMGTSVER	11	EILAELTGR;LEEGPPVTTVLTR;VDGMDILC(UniMod:4)VR	3	0.272727	58	69	61	22.408	3278.11	0.966086	55	43.296	FALSE	0.956814	0	0.00270793	0.00357284
P08559	P08559	EILAELTGR;GFC(UniMod:4)HLC(UniMod:4)DGQEAC(UniMod:4)C(UniMod:4)VGLEAGINPTDHLITAYR;GPILMELQTYR;LEEGPPVTTVLTR;LPC(UniMod:4)IFIC(UniMod:4)ENNR;M(UniMod:35)VNSNLASVEELK;MVNSNLASVEELK;NFYGGNGIVGAQVPLGAGIALAC(UniMod:4)K;RGDFIPGLR;VDGMDILC(UniMod:4)VR;YGMGTSVER	11	GPILMELQTYR;LPC(UniMod:4)IFIC(UniMod:4)ENNR;NFYGGNGIVGAQVPLGAGIALAC(UniMod:4)K	3	0.272727	15	33	18	1989.68	12366.2	0.888813	55	43.296	TRUE	0.692583	0	0.0328175	0.0320128
P08572	P08572	AHNQDLGLAGSC(UniMod:4)LAR;ATPFIEC(UniMod:4)NGGR;GEQGFMGNTGPTGAVGDR;GLDGYQGPDGPR;GLPGEVLGAQPGPR;IAVQPGTVGPQGR;SVSIGYLLVK	7	AHNQDLGLAGSC(UniMod:4)LAR;ATPFIEC(UniMod:4)NGGR;GEQGFMGNTGPTGAVGDR;GLDGYQGPDGPR;GLPGEVLGAQPGPR;IAVQPGTVGPQGR;SVSIGYLLVK	7	1	2	20	7	6269.12	9882.04	0.903904	42	167.553	TRUE	0.999999	0	6.44745e-05	0.000120546
P08574	P08574	AANNGALPPDLSYIVR;ELAAEVEVQDGPNEDGEMFMRPGK;GLLSSLDHTSIR;HGGEDYVFSLLTGYC(UniMod:4)EPPTGVSLR;HLVGVC(UniMod:4)YTEDEAK	5	GLLSSLDHTSIR;HLVGVC(UniMod:4)YTEDEAK	2	0.4	34	42	37	274.076	4219.09	0.954889	57	35.422	TRUE	0.831404	0	0.0128949	0.014001
P08574	P08574	AANNGALPPDLSYIVR;ELAAEVEVQDGPNEDGEMFMRPGK;GLLSSLDHTSIR;HGGEDYVFSLLTGYC(UniMod:4)EPPTGVSLR;HLVGVC(UniMod:4)YTEDEAK	5	AANNGALPPDLSYIVR;GLLSSLDHTSIR	2	0.4	14	21	18	1989.68	49428.6	0.946523	57	35.422	TRUE	0.802647	0	0.0161831	0.0171045
P08579	P08579	ELGSSTNALR;HDIAFVEFENDGQAGAAR	2	ELGSSTNALR;HDIAFVEFENDGQAGAAR	2	1	32	41	37	274.076	2946.76	0.925036	60	25.486	TRUE	0.925036	0	0.00502901	0.00616611
P08581	P08581	AFFMLDGILSK;DLGSELVR;DLIGFGLQVAK;FMQVVVSR;GDLTIANLGTSEGR;QAISSTVLGK;SFISGGSTITGVGK;SNSEIIC(UniMod:4)C(UniMod:4)TTPSLQQLNLQLPLK;TEFTTALQR;VADFGLAR;WMALESLQTQK	11	AFFMLDGILSK;DLGSELVR;DLIGFGLQVAK;FMQVVVSR;SFISGGSTITGVGK;TEFTTALQR	6	0.545455	26	38	29	631.481	5026.39	0.598275	42	155.541	TRUE	0.628771	0	0.044423	0.0418171
P08581	P08581	AFFMLDGILSK;DLGSELVR;DLIGFGLQVAK;FMQVVVSR;GDLTIANLGTSEGR;QAISSTVLGK;SFISGGSTITGVGK;SNSEIIC(UniMod:4)C(UniMod:4)TTPSLQQLNLQLPLK;TEFTTALQR;VADFGLAR;WMALESLQTQK	11	AFFMLDGILSK;DLGSELVR;DLIGFGLQVAK;SFISGGSTITGVGK	4	0.363636	2	15	12	3720.92	6969.14	0.924345	42	155.541	TRUE	0.965298	0	0.00212766	0.00288523
P08621	P08621	DPIPYLPPLEK;EFEVYGPIK;GGGGGQDNGLEGLGNDSR;GYAFIEYEHER;HHNQPYC(UniMod:4)GIAPYIR;M(UniMod:35)WDPHNDPNAQGDAFK;MWDPHNDPNAQGDAFK;RVLVDVER;YDERPGPSPLPHR	9	DPIPYLPPLEK;EFEVYGPIK;GGGGGQDNGLEGLGNDSR;GYAFIEYEHER;HHNQPYC(UniMod:4)GIAPYIR;MWDPHNDPNAQGDAFK;RVLVDVER;YDERPGPSPLPHR	8	0.888889	23	49	32	461.771	64538.1	0.946574	53	51.557	TRUE	1	0	6.44745e-05	0.000120546
P08621	P08621	DPIPYLPPLEK;EFEVYGPIK;GGGGGQDNGLEGLGNDSR;GYAFIEYEHER;HHNQPYC(UniMod:4)GIAPYIR;M(UniMod:35)WDPHNDPNAQGDAFK;MWDPHNDPNAQGDAFK;RVLVDVER;YDERPGPSPLPHR	9	DPIPYLPPLEK;EFEVYGPIK;GGGGGQDNGLEGLGNDSR;GYAFIEYEHER;YDERPGPSPLPHR	5	0.555556	2	11	8	5648.01	7242.61	0.94117	53	51.557	TRUE	0.999308	0	6.44745e-05	0.000120546
P08648	P08648	AGASLWGGLR;AHGSSILAC(UniMod:4)APLYSWR;AQLKPPATSDA;DLDGNGYPDLIVGSFGVDK;ILEYAPC(UniMod:4)R;LLESSLSSSEGEEPVEYK;LLVC(UniMod:4)DLGNPMK;QVATAVQWTK;SLPYGTAMEK;SLQWFGATVR;TIQFDFQILSK;VTAPPEAEYSGLVR;VYVYLQHPAGIEPTPTLTLTGHDEFGR	13	AGASLWGGLR;AHGSSILAC(UniMod:4)APLYSWR;DLDGNGYPDLIVGSFGVDK;ILEYAPC(UniMod:4)R;LLESSLSSSEGEEPVEYK;LLVC(UniMod:4)DLGNPMK;QVATAVQWTK;SLPYGTAMEK;SLQWFGATVR;TIQFDFQILSK;VTAPPEAEYSGLVR;VYVYLQHPAGIEPTPTLTLTGHDEFGR	12	0.923077	15	39	19	1792.55	79754.4	0.846574	45	114.536	TRUE	1	0	6.44745e-05	0.000120546
P08670	P08670	DGQVINETSQHHDDLE;EEAENTLQSFR;EMEENFAVEAANYQDTIGR;ETNLDSLPLVDTHSK;FADLSEAANR;ILLAELEQLK;ISLPLPNFSSLNLR;LGDLYEEEMR;LLQDSVDFSLADAINTEFK;LQDEIQNMK;LQEEMLQR;M(UniMod:35)ALDIEIATYR;NLQEAEEWYK;QDVDNASLAR;QVQSLTC(UniMod:4)EVDALK;SLYASSPGGVYATR;VELQELNDR;VESLQEEIAFLK;VESLQEEIAFLKK	19	DGQVINETSQHHDDLE;EEAENTLQSFR;EMEENFAVEAANYQDTIGR;ETNLDSLPLVDTHSK;FADLSEAANR;ILLAELEQLK;ISLPLPNFSSLNLR;LGDLYEEEMR;LLQDSVDFSLADAINTEFK;LQDEIQNMK;LQEEMLQR;M(UniMod:35)ALDIEIATYR;NLQEAEEWYK;QVQSLTC(UniMod:4)EVDALK;SLYASSPGGVYATR;VELQELNDR;VESLQEEIAFLK	17	0.894737	25	35	29	631.481	69808.6	0.885539	53	53.652	TRUE	1	0	6.44745e-05	0.000120546
P08670	P08670	DGQVINETSQHHDDLE;EEAENTLQSFR;EMEENFAVEAANYQDTIGR;ETNLDSLPLVDTHSK;FADLSEAANR;ILLAELEQLK;ISLPLPNFSSLNLR;LGDLYEEEMR;LLQDSVDFSLADAINTEFK;LQDEIQNMK;LQEEMLQR;M(UniMod:35)ALDIEIATYR;NLQEAEEWYK;QDVDNASLAR;QVQSLTC(UniMod:4)EVDALK;SLYASSPGGVYATR;VELQELNDR;VESLQEEIAFLK;VESLQEEIAFLKK	19	DGQVINETSQHHDDLE;EEAENTLQSFR;ETNLDSLPLVDTHSK;FADLSEAANR;ILLAELEQLK;ISLPLPNFSSLNLR;LGDLYEEEMR;LQDEIQNMK;NLQEAEEWYK;SLYASSPGGVYATR;VELQELNDR;VESLQEEIAFLK	12	0.631579	8	15	12	3720.92	10993.1	0.640974	53	53.652	TRUE	0.97414	0	0.00141844	0.0019896
P08670	P08670	DGQVINETSQHHDDLE;EEAENTLQSFR;EMEENFAVEAANYQDTIGR;ETNLDSLPLVDTHSK;FADLSEAANR;ILLAELEQLK;ISLPLPNFSSLNLR;LGDLYEEEMR;LLQDSVDFSLADAINTEFK;LQDEIQNMK;LQEEMLQR;M(UniMod:35)ALDIEIATYR;NLQEAEEWYK;QDVDNASLAR;QVQSLTC(UniMod:4)EVDALK;SLYASSPGGVYATR;VELQELNDR;VESLQEEIAFLK;VESLQEEIAFLKK	19	EEAENTLQSFR;EMEENFAVEAANYQDTIGR;FADLSEAANR;ISLPLPNFSSLNLR;LGDLYEEEMR;LQDEIQNMK;LQEEMLQR;M(UniMod:35)ALDIEIATYR;QDVDNASLAR;QVQSLTC(UniMod:4)EVDALK;VELQELNDR	11	0.578947	24	36	30	568.917	46534.2	0.919066	53	53.652	TRUE	1	0	6.44745e-05	0.000120546
P08670	P08670	DGQVINETSQHHDDLE;EEAENTLQSFR;EMEENFAVEAANYQDTIGR;ETNLDSLPLVDTHSK;FADLSEAANR;ILLAELEQLK;ISLPLPNFSSLNLR;LGDLYEEEMR;LLQDSVDFSLADAINTEFK;LQDEIQNMK;LQEEMLQR;M(UniMod:35)ALDIEIATYR;NLQEAEEWYK;QDVDNASLAR;QVQSLTC(UniMod:4)EVDALK;SLYASSPGGVYATR;VELQELNDR;VESLQEEIAFLK;VESLQEEIAFLKK	19	ETNLDSLPLVDTHSK;LGDLYEEEMR;LQDEIQNMK;LQEEMLQR;NLQEAEEWYK;SLYASSPGGVYATR;VELQELNDR	7	0.368421	15	24	21	1454.95	9669.23	0.808902	53	53.652	TRUE	0.887907	0	0.00838169	0.00971094
P08670	P08670	DGQVINETSQHHDDLE;EEAENTLQSFR;EMEENFAVEAANYQDTIGR;ETNLDSLPLVDTHSK;FADLSEAANR;ILLAELEQLK;ISLPLPNFSSLNLR;LGDLYEEEMR;LLQDSVDFSLADAINTEFK;LQDEIQNMK;LQEEMLQR;M(UniMod:35)ALDIEIATYR;NLQEAEEWYK;QDVDNASLAR;QVQSLTC(UniMod:4)EVDALK;SLYASSPGGVYATR;VELQELNDR;VESLQEEIAFLK;VESLQEEIAFLKK	19	EEAENTLQSFR;ILLAELEQLK;LGDLYEEEMR;LQEEMLQR;VELQELNDR;VESLQEEIAFLK	6	0.315789	39	47	43	146.556	18908.1	0.98389	53	53.652	TRUE	0.999992	0	6.44745e-05	0.000120546
P08708	P08708	DNYVPEVSALDQEIIEVDPDTK;IAGYVTHLMK;LLDFGSLSNLQVTQPTVGM(UniMod:35)NFK;LLDFGSLSNLQVTQPTVGMNFK;RDNYVPEVSALDQEIIEVDPDTK;RVC(UniMod:4)EEIAIIPSK;RVC(UniMod:4)EEIAIIPSKK;VC(UniMod:4)EEIAIIPSK;VC(UniMod:4)EEIAIIPSKK	9	DNYVPEVSALDQEIIEVDPDTK;IAGYVTHLMK;LLDFGSLSNLQVTQPTVGM(UniMod:35)NFK;LLDFGSLSNLQVTQPTVGMNFK;RDNYVPEVSALDQEIIEVDPDTK;RVC(UniMod:4)EEIAIIPSK;RVC(UniMod:4)EEIAIIPSKK	7	0.777778	3	15	7	6269.12	33546.6	0.85152	65	15.55	TRUE	0.999771	0	6.44745e-05	0.000120546
P08708	P08708	DNYVPEVSALDQEIIEVDPDTK;IAGYVTHLMK;LLDFGSLSNLQVTQPTVGM(UniMod:35)NFK;LLDFGSLSNLQVTQPTVGMNFK;RDNYVPEVSALDQEIIEVDPDTK;RVC(UniMod:4)EEIAIIPSK;RVC(UniMod:4)EEIAIIPSKK;VC(UniMod:4)EEIAIIPSK;VC(UniMod:4)EEIAIIPSKK	9	DNYVPEVSALDQEIIEVDPDTK;IAGYVTHLMK;LLDFGSLSNLQVTQPTVGMNFK;RDNYVPEVSALDQEIIEVDPDTK;RVC(UniMod:4)EEIAIIPSK;VC(UniMod:4)EEIAIIPSK	6	0.666667	43	52	48	86.986	4711.05	0.862062	65	15.55	TRUE	0.998058	0	0.000128949	0.000225423
P08727	P08727	AALEDTLAETEAR;DAEAWFTSR;DYSHYYTTIQDLR;EVAGHTEQLQMSR;FETEQALR;ILGATIENSR;IVLQIDNAR;LTMQNLNDR;NHEEEISTLR;SLLEGQEDHYNNLSASK;SQYEVMAEQNR;SRLEQEIATYR;TDLEM(UniMod:35)QIEGLK;TDLEMQIEGLK;TKFETEQALR	15	AALEDTLAETEAR;DAEAWFTSR;DYSHYYTTIQDLR;EVAGHTEQLQMSR;FETEQALR;ILGATIENSR;IVLQIDNAR;LTMQNLNDR;SLLEGQEDHYNNLSASK;SQYEVMAEQNR;SRLEQEIATYR;TDLEM(UniMod:35)QIEGLK;TDLEMQIEGLK;TKFETEQALR	14	0.933333	14	32	21	1454.95	72042.3	0.755152	55	44.106	TRUE	1	0	6.44745e-05	0.000120546
P08729	P08729	AEAEAWYQTK;AKLEAAIAEAEER;AKQEELEAALQR;DVDAAYMSK;EVTINQSLLAPLR;EYQELMSVK;FETLQAQAGK;GQLEALQVDGGR;GQLEALQVDGGRLEAELR;LALDIEIATYR;LDADPSLQR;LEAAIAEAEER;LEAAIAEAEERGELALK;LLEGEESR;LPDIFEAQIAGLR;LQAEIDNIK;PGGLGSSSLYGLGASR;PGGLGSSSLYGLGASRPR;SAYGGPVGAGIR;SLDLDGIIAEVK;SMQDVVEDFK;TAAENEFVVLK;TAAENEFVVLKK;TLNETELTELQSQISDTSVVLSM(UniMod:35)DNSR;TLNETELTELQSQISDTSVVLSMDNSR;VDALNDEINFLR;VRQEESEQIK;WTLLQEQK	28	AEAEAWYQTK;AKLEAAIAEAEER;AKQEELEAALQR;DVDAAYMSK;EVTINQSLLAPLR;EYQELMSVK;FETLQAQAGK;GQLEALQVDGGR;LALDIEIATYR;LDADPSLQR;LEAAIAEAEER;LEAAIAEAEERGELALK;LPDIFEAQIAGLR;LQAEIDNIK;PGGLGSSSLYGLGASR;PGGLGSSSLYGLGASRPR;SAYGGPVGAGIR;SLDLDGIIAEVK;SMQDVVEDFK;TAAENEFVVLK;TAAENEFVVLKK;TLNETELTELQSQISDTSVVLSM(UniMod:35)DNSR;TLNETELTELQSQISDTSVVLSMDNSR;VDALNDEINFLR;WTLLQEQK	25	0.892857	15	32	21	1454.95	304357	0.925991	53	51.386	TRUE	1	0	6.44745e-05	0.000120546
P08729	P08729	AEAEAWYQTK;AKLEAAIAEAEER;AKQEELEAALQR;DVDAAYMSK;EVTINQSLLAPLR;EYQELMSVK;FETLQAQAGK;GQLEALQVDGGR;GQLEALQVDGGRLEAELR;LALDIEIATYR;LDADPSLQR;LEAAIAEAEER;LEAAIAEAEERGELALK;LLEGEESR;LPDIFEAQIAGLR;LQAEIDNIK;PGGLGSSSLYGLGASR;PGGLGSSSLYGLGASRPR;SAYGGPVGAGIR;SLDLDGIIAEVK;SMQDVVEDFK;TAAENEFVVLK;TAAENEFVVLKK;TLNETELTELQSQISDTSVVLSM(UniMod:35)DNSR;TLNETELTELQSQISDTSVVLSMDNSR;VDALNDEINFLR;VRQEESEQIK;WTLLQEQK	28	AEAEAWYQTK;AKLEAAIAEAEER;AKQEELEAALQR;DVDAAYMSK;EVTINQSLLAPLR;EYQELMSVK;FETLQAQAGK;GQLEALQVDGGR;LALDIEIATYR;LDADPSLQR;LEAAIAEAEER;LPDIFEAQIAGLR;LQAEIDNIK;PGGLGSSSLYGLGASR;SAYGGPVGAGIR;SLDLDGIIAEVK;SMQDVVEDFK;TAAENEFVVLK;TAAENEFVVLKK;TLNETELTELQSQISDTSVVLSM(UniMod:35)DNSR;TLNETELTELQSQISDTSVVLSMDNSR;VDALNDEINFLR;WTLLQEQK	23	0.821429	2	15	12	3720.92	69267.4	0.616822	53	51.386	TRUE	0.999994	0	6.44745e-05	0.000120546
P08729	P08729	AEAEAWYQTK;AKLEAAIAEAEER;AKQEELEAALQR;DVDAAYMSK;EVTINQSLLAPLR;EYQELMSVK;FETLQAQAGK;GQLEALQVDGGR;GQLEALQVDGGRLEAELR;LALDIEIATYR;LDADPSLQR;LEAAIAEAEER;LEAAIAEAEERGELALK;LLEGEESR;LPDIFEAQIAGLR;LQAEIDNIK;PGGLGSSSLYGLGASR;PGGLGSSSLYGLGASRPR;SAYGGPVGAGIR;SLDLDGIIAEVK;SMQDVVEDFK;TAAENEFVVLK;TAAENEFVVLKK;TLNETELTELQSQISDTSVVLSM(UniMod:35)DNSR;TLNETELTELQSQISDTSVVLSMDNSR;VDALNDEINFLR;VRQEESEQIK;WTLLQEQK	28	DVDAAYMSK;EVTINQSLLAPLR;FETLQAQAGK;GQLEALQVDGGR;LALDIEIATYR;LDADPSLQR;LEAAIAEAEER;LPDIFEAQIAGLR;LQAEIDNIK;SAYGGPVGAGIR;SLDLDGIIAEVK;SMQDVVEDFK;TAAENEFVVLK;TLNETELTELQSQISDTSVVLSMDNSR;VDALNDEINFLR;WTLLQEQK	16	0.571429	43	54	47	96.551	11882	0.639397	53	51.386	FALSE	0.969783	0	0.00186976	0.00257011
P08754	P08754	DGGVQAC(UniMod:4)FSR;IDFGEAAR;IIHEDGYSEDEC(UniMod:4)K;ISQSNYIPTQQDVLR	4	IDFGEAAR;IIHEDGYSEDEC(UniMod:4)K	2	0.5	10	23	20	1614.96	3439.03	0.908764	55	40.532	TRUE	0.750504	0	0.0238556	0.0242032
[truncated: 4,342 more rows]

## Sheet: S2_hela_short_complexes
complex_id	complex_name	subunits_annotated	n_subunits_annotated	subunits_with_signal	n_subunits_with_signal	subunits_detected	n_subunits_detected	completeness	left_sw	right_sw	sw_score	left_pp	right_pp	apex	apex_mw	area	peak_corr	total_intensity	intensity_ratio	stoichiometry_estimated	monomer_mw	monomer_sec	complex_mw_estimated	complex_sec_estimated	sec_diff	mw_diff	coelution_score	decoy	pvalue	qvalue
[truncated: 1,734 more rows]

[truncated: 16 more sheets: S3_hela_short_complexes_coll, S4_hela_long_protein_SEC_feats, S5_hela_long_complexes, S6_hela_long_complexes_coll, S7_THP_AMF_compare_undiff_diff, S8_THP_AMF_compare_diff_stim, S9_THP_PC_protein_SEC_feats, S10_THP_PC_compare_undiff_diff, S11_THP_PC_compare_diff_stim, S12_CC_complex_hypotheses, S13_CC_complex_feats, S14_CC_complex_feats_collapsed, S15_THP_CC_compare_undiff_diff, S16_THP_CC_compare_diff_stim, S17_THP_summary_signficant_prot, S18_MW_calibration_Yarra4000]
